# Supplementary material for: Exploring spatial nonstationary environmental effects on Yellow Perch distribution in Lake Erie
Source: PeerJ. 2019 Jul 25;7:e7350. doi: 10.7717/peerj.7350 (PMC6661154; doi:10.7717/peerj.7350)
Supplement: Supplemental Information 1 [file peerj-07-7350-s001.xlsx]

## Sheet: Catch_Table
SET_TIME	LIFT_TIME	GEARUSE	DEPTH	SECCHI	GEARTEMP	DO_GEAR	SURFTEMP	BASIN	YEAR	UNIQUE	GEAR	BASINTEXT	MONTH	DAY	LIFTDATE	LONGDMM	LATDMM	LATDDD	LONGDDD	GEARDEPTH	AGE	SEX
07:35:00	09:10:00	3	23.1	3.5	15.5	9.1	15.2	3	1989	1989310	BOTTOM	EAST-CENTRAL	10	9	1989-10-09	8117.78	4214.06	42.2343	-81.2963	23	5	2
07:35:00	09:10:00	3	23.1	3.5	15.5	9.1	15.2	3	1989	1989310	BOTTOM	EAST-CENTRAL	10	9	1989-10-09	8117.78	4214.06	42.2343	-81.2963	23	3	2
07:35:00	09:10:00	3	23.1	3.5	15.5	9.1	15.2	3	1989	1989310	BOTTOM	EAST-CENTRAL	10	9	1989-10-09	8117.78	4214.06	42.2343	-81.2963	23	3	2
07:35:00	09:10:00	3	23.1	3.5	15.5	9.1	15.2	3	1989	1989310	BOTTOM	EAST-CENTRAL	10	9	1989-10-09	8117.78	4214.06	42.2343	-81.2963	23	5	1
07:35:00	09:10:00	3	23.1	3.5	15.5	9.1	15.2	3	1989	1989310	BOTTOM	EAST-CENTRAL	10	9	1989-10-09	8117.78	4214.06	42.2343	-81.2963	23	5	1
07:35:00	09:10:00	3	23.1	3.5	15.5	9.1	15.2	3	1989	1989310	BOTTOM	EAST-CENTRAL	10	9	1989-10-09	8117.78	4214.06	42.2343	-81.2963	23	4	1
07:35:00	09:10:00	3	23.1	3.5	15.5	9.1	15.2	3	1989	1989310	BOTTOM	EAST-CENTRAL	10	9	1989-10-09	8117.78	4214.06	42.2343	-81.2963	23	3	2
07:35:00	09:10:00	3	23.1	3.5	15.5	9.1	15.2	3	1989	1989310	BOTTOM	EAST-CENTRAL	10	9	1989-10-09	8117.78	4214.06	42.2343	-81.2963	23	5	2
07:35:00	09:10:00	3	23.1	3.5	15.5	9.1	15.2	3	1989	1989310	BOTTOM	EAST-CENTRAL	10	9	1989-10-09	8117.78	4214.06	42.2343	-81.2963	23	5	2
07:35:00	09:10:00	3	23.1	3.5	15.5	9.1	15.2	3	1989	1989310	BOTTOM	EAST-CENTRAL	10	9	1989-10-09	8117.78	4214.06	42.2343	-81.2963	23	5	2
07:35:00	09:10:00	3	23.1	3.5	15.5	9.1	15.2	3	1989	1989310	BOTTOM	EAST-CENTRAL	10	9	1989-10-09	8117.78	4214.06	42.2343	-81.2963	23	5	2
07:35:00	09:10:00	3	23.1	3.5	15.5	9.1	15.2	3	1989	1989310	BOTTOM	EAST-CENTRAL	10	9	1989-10-09	8117.78	4214.06	42.2343	-81.2963	23	3	2
07:35:00	09:10:00	3	23.1	3.5	15.5	9.1	15.2	3	1989	1989310	BOTTOM	EAST-CENTRAL	10	9	1989-10-09	8117.78	4214.06	42.2343	-81.2963	23	3	2
07:35:00	09:10:00	3	23.1	3.5	15.5	9.1	15.2	3	1989	1989310	BOTTOM	EAST-CENTRAL	10	9	1989-10-09	8117.78	4214.06	42.2343	-81.2963	23	3	1
07:35:00	09:10:00	3	23.1	3.5	15.5	9.1	15.2	3	1989	1989310	BOTTOM	EAST-CENTRAL	10	9	1989-10-09	8117.78	4214.06	42.2343	-81.2963	23	3	2
07:35:00	09:10:00	3	23.1	3.5	15.5	9.1	15.2	3	1989	1989310	BOTTOM	EAST-CENTRAL	10	9	1989-10-09	8117.78	4214.06	42.2343	-81.2963	23	3	2
07:35:00	09:10:00	3	23.1	3.5	15.5	9.1	15.2	3	1989	1989310	BOTTOM	EAST-CENTRAL	10	9	1989-10-09	8117.78	4214.06	42.2343	-81.2963	23	5	1
07:35:00	09:10:00	3	23.1	3.5	15.5	9.1	15.2	3	1989	1989310	BOTTOM	EAST-CENTRAL	10	9	1989-10-09	8117.78	4214.06	42.2343	-81.2963	23	5	2
07:35:00	09:10:00	3	23.1	3.5	15.5	9.1	15.2	3	1989	1989310	BOTTOM	EAST-CENTRAL	10	9	1989-10-09	8117.78	4214.06	42.2343	-81.2963	23	4	2
07:35:00	09:10:00	3	23.1	3.5	15.5	9.1	15.2	3	1989	1989310	BOTTOM	EAST-CENTRAL	10	9	1989-10-09	8117.78	4214.06	42.2343	-81.2963	23	3	1
07:35:00	09:10:00	3	23.1	3.5	15.5	9.1	15.2	3	1989	1989310	BOTTOM	EAST-CENTRAL	10	9	1989-10-09	8117.78	4214.06	42.2343	-81.2963	23	5	1
07:35:00	09:10:00	3	23.1	3.5	15.5	9.1	15.2	3	1989	1989310	BOTTOM	EAST-CENTRAL	10	9	1989-10-09	8117.78	4214.06	42.2343	-81.2963	23	5	2
07:35:00	09:10:00	3	23.1	3.5	15.5	9.1	15.2	3	1989	1989310	BOTTOM	EAST-CENTRAL	10	9	1989-10-09	8117.78	4214.06	42.2343	-81.2963	23	5	1
07:35:00	09:10:00	3	23.1	3.5	15.5	9.1	15.2	3	1989	1989310	BOTTOM	EAST-CENTRAL	10	9	1989-10-09	8117.78	4214.06	42.2343	-81.2963	23	3	2
07:35:00	09:10:00	3	23.1	3.5	15.5	9.1	15.2	3	1989	1989310	BOTTOM	EAST-CENTRAL	10	9	1989-10-09	8117.78	4214.06	42.2343	-81.2963	23	4	2
07:35:00	09:10:00	3	23.1	3.5	15.5	9.1	15.2	3	1989	1989310	BOTTOM	EAST-CENTRAL	10	9	1989-10-09	8117.78	4214.06	42.2343	-81.2963	23	4	1
07:35:00	09:10:00	3	23.1	3.5	15.5	9.1	15.2	3	1989	1989310	BOTTOM	EAST-CENTRAL	10	9	1989-10-09	8117.78	4214.06	42.2343	-81.2963	23	5	1
07:35:00	09:10:00	3	23.1	3.5	15.5	9.1	15.2	3	1989	1989310	BOTTOM	EAST-CENTRAL	10	9	1989-10-09	8117.78	4214.06	42.2343	-81.2963	23	4	2
07:35:00	09:10:00	3	23.1	3.5	15.5	9.1	15.2	3	1989	1989310	BOTTOM	EAST-CENTRAL	10	9	1989-10-09	8117.78	4214.06	42.2343	-81.2963	23	3	2
07:35:00	09:10:00	3	23.1	3.5	15.5	9.1	15.2	3	1989	1989310	BOTTOM	EAST-CENTRAL	10	9	1989-10-09	8117.78	4214.06	42.2343	-81.2963	23	3	2
07:35:00	09:10:00	3	23.1	3.5	15.5	9.1	15.2	3	1989	1989310	BOTTOM	EAST-CENTRAL	10	9	1989-10-09	8117.78	4214.06	42.2343	-81.2963	23	5	1
07:35:00	09:10:00	3	23.1	3.5	15.5	9.1	15.2	3	1989	1989310	BOTTOM	EAST-CENTRAL	10	9	1989-10-09	8117.78	4214.06	42.2343	-81.2963	23	4	2
07:35:00	09:10:00	3	23.1	3.5	15.5	9.1	15.2	3	1989	1989310	BOTTOM	EAST-CENTRAL	10	9	1989-10-09	8117.78	4214.06	42.2343	-81.2963	23	3	2
07:35:00	09:10:00	3	23.1	3.5	15.5	9.1	15.2	3	1989	1989310	BOTTOM	EAST-CENTRAL	10	9	1989-10-09	8117.78	4214.06	42.2343	-81.2963	23	3	2
07:35:00	09:10:00	3	23.1	3.5	15.5	9.1	15.2	3	1989	1989310	BOTTOM	EAST-CENTRAL	10	9	1989-10-09	8117.78	4214.06	42.2343	-81.2963	23	5	1
07:35:00	09:10:00	3	23.1	3.5	15.5	9.1	15.2	3	1989	1989310	BOTTOM	EAST-CENTRAL	10	9	1989-10-09	8117.78	4214.06	42.2343	-81.2963	23	4	2
07:35:00	09:10:00	3	23.1	3.5	15.5	9.1	15.2	3	1989	1989310	BOTTOM	EAST-CENTRAL	10	9	1989-10-09	8117.78	4214.06	42.2343	-81.2963	23	5	2
07:35:00	09:10:00	3	23.1	3.5	15.5	9.1	15.2	3	1989	1989310	BOTTOM	EAST-CENTRAL	10	9	1989-10-09	8117.78	4214.06	42.2343	-81.2963	23	5	2
07:35:00	09:10:00	3	23.1	3.5	15.5	9.1	15.2	3	1989	1989310	BOTTOM	EAST-CENTRAL	10	9	1989-10-09	8117.78	4214.06	42.2343	-81.2963	23	5	1
07:35:00	09:10:00	3	23.1	3.5	15.5	9.1	15.2	3	1989	1989310	BOTTOM	EAST-CENTRAL	10	9	1989-10-09	8117.78	4214.06	42.2343	-81.2963	23	3	2
07:35:00	09:10:00	3	23.1	3.5	15.5	9.1	15.2	3	1989	1989310	BOTTOM	EAST-CENTRAL	10	9	1989-10-09	8117.78	4214.06	42.2343	-81.2963	23	3	2
07:35:00	09:10:00	3	23.1	3.5	15.5	9.1	15.2	3	1989	1989310	BOTTOM	EAST-CENTRAL	10	9	1989-10-09	8117.78	4214.06	42.2343	-81.2963	23	3	2
07:35:00	09:10:00	3	23.1	3.5	15.5	9.1	15.2	3	1989	1989310	BOTTOM	EAST-CENTRAL	10	9	1989-10-09	8117.78	4214.06	42.2343	-81.2963	23	4	1
07:35:00	09:10:00	3	23.1	3.5	15.5	9.1	15.2	3	1989	1989310	BOTTOM	EAST-CENTRAL	10	9	1989-10-09	8117.78	4214.06	42.2343	-81.2963	23	5	2
07:35:00	09:10:00	3	23.1	3.5	15.5	9.1	15.2	3	1989	1989310	BOTTOM	EAST-CENTRAL	10	9	1989-10-09	8117.78	4214.06	42.2343	-81.2963	23	5	2
07:35:00	09:10:00	3	23.1	3.5	15.5	9.1	15.2	3	1989	1989310	BOTTOM	EAST-CENTRAL	10	9	1989-10-09	8117.78	4214.06	42.2343	-81.2963	23	5	1
07:35:00	09:10:00	3	23.1	3.5	15.5	9.1	15.2	3	1989	1989310	BOTTOM	EAST-CENTRAL	10	9	1989-10-09	8117.78	4214.06	42.2343	-81.2963	23	5	2
07:35:00	09:10:00	3	23.1	3.5	15.5	9.1	15.2	3	1989	1989310	BOTTOM	EAST-CENTRAL	10	9	1989-10-09	8117.78	4214.06	42.2343	-81.2963	23	5	1
07:35:00	09:10:00	3	23.1	3.5	15.5	9.1	15.2	3	1989	1989310	BOTTOM	EAST-CENTRAL	10	9	1989-10-09	8117.78	4214.06	42.2343	-81.2963	23	4	1
07:35:00	09:10:00	3	23.1	3.5	15.5	9.1	15.2	3	1989	1989310	BOTTOM	EAST-CENTRAL	10	9	1989-10-09	8117.78	4214.06	42.2343	-81.2963	23	6	2
07:35:00	09:10:00	3	23.1	3.5	15.5	9.1	15.2	3	1989	1989310	BOTTOM	EAST-CENTRAL	10	9	1989-10-09	8117.78	4214.06	42.2343	-81.2963	23	4	2
07:35:00	09:10:00	3	23.1	3.5	15.5	9.1	15.2	3	1989	1989310	BOTTOM	EAST-CENTRAL	10	9	1989-10-09	8117.78	4214.06	42.2343	-81.2963	23	5	2
07:35:00	09:10:00	3	23.1	3.5	15.5	9.1	15.2	3	1989	1989310	BOTTOM	EAST-CENTRAL	10	9	1989-10-09	8117.78	4214.06	42.2343	-81.2963	23	5	2
07:35:00	09:10:00	3	23.1	3.5	15.5	9.1	15.2	3	1989	1989310	BOTTOM	EAST-CENTRAL	10	9	1989-10-09	8117.78	4214.06	42.2343	-81.2963	23	6	2
07:35:00	09:10:00	3	23.1	3.5	15.5	9.1	15.2	3	1989	1989310	BOTTOM	EAST-CENTRAL	10	9	1989-10-09	8117.78	4214.06	42.2343	-81.2963	23	5	2
07:35:00	09:10:00	3	23.1	3.5	15.5	9.1	15.2	3	1989	1989310	BOTTOM	EAST-CENTRAL	10	9	1989-10-09	8117.78	4214.06	42.2343	-81.2963	23	5	2
07:35:00	09:10:00	3	23.1	3.5	15.5	9.1	15.2	3	1989	1989310	BOTTOM	EAST-CENTRAL	10	9	1989-10-09	8117.78	4214.06	42.2343	-81.2963	23	5	2
07:35:00	09:10:00	3	23.1	3.5	15.5	9.1	15.2	3	1989	1989310	BOTTOM	EAST-CENTRAL	10	9	1989-10-09	8117.78	4214.06	42.2343	-81.2963	23	4	2
07:35:00	09:10:00	3	23.1	3.5	15.5	9.1	15.2	3	1989	1989310	BOTTOM	EAST-CENTRAL	10	9	1989-10-09	8117.78	4214.06	42.2343	-81.2963	23	5	2
07:35:00	09:10:00	3	23.1	3.5	15.5	9.1	15.2	3	1989	1989310	BOTTOM	EAST-CENTRAL	10	9	1989-10-09	8117.78	4214.06	42.2343	-81.2963	23	3	1
07:35:00	09:10:00	3	23.1	3.5	15.5	9.1	15.2	3	1989	1989310	BOTTOM	EAST-CENTRAL	10	9	1989-10-09	8117.78	4214.06	42.2343	-81.2963	23	4	1
07:35:00	09:10:00	3	23.1	3.5	15.5	9.1	15.2	3	1989	1989310	BOTTOM	EAST-CENTRAL	10	9	1989-10-09	8117.78	4214.06	42.2343	-81.2963	23	5	1
07:35:00	09:10:00	3	23.1	3.5	15.5	9.1	15.2	3	1989	1989310	BOTTOM	EAST-CENTRAL	10	9	1989-10-09	8117.78	4214.06	42.2343	-81.2963	23	3	1
07:35:00	09:10:00	3	23.1	3.5	15.5	9.1	15.2	3	1989	1989310	BOTTOM	EAST-CENTRAL	10	9	1989-10-09	8117.78	4214.06	42.2343	-81.2963	23	3	2
07:35:00	09:10:00	3	23.1	3.5	15.5	9.1	15.2	3	1989	1989310	BOTTOM	EAST-CENTRAL	10	9	1989-10-09	8117.78	4214.06	42.2343	-81.2963	23	5	2
07:35:00	09:10:00	3	23.1	3.5	15.5	9.1	15.2	3	1989	1989310	BOTTOM	EAST-CENTRAL	10	9	1989-10-09	8117.78	4214.06	42.2343	-81.2963	23	3	1
07:35:00	09:10:00	3	23.1	3.5	15.5	9.1	15.2	3	1989	1989310	BOTTOM	EAST-CENTRAL	10	9	1989-10-09	8117.78	4214.06	42.2343	-81.2963	23	3	2
07:35:00	09:10:00	3	23.1	3.5	15.5	9.1	15.2	3	1989	1989310	BOTTOM	EAST-CENTRAL	10	9	1989-10-09	8117.78	4214.06	42.2343	-81.2963	23	3	2
07:35:00	09:10:00	3	23.1	3.5	15.5	9.1	15.2	3	1989	1989310	BOTTOM	EAST-CENTRAL	10	9	1989-10-09	8117.78	4214.06	42.2343	-81.2963	23	4	2
07:35:00	09:10:00	3	23.1	3.5	15.5	9.1	15.2	3	1989	1989310	BOTTOM	EAST-CENTRAL	10	9	1989-10-09	8117.78	4214.06	42.2343	-81.2963	23	3	2
07:35:00	09:10:00	3	23.1	3.5	15.5	9.1	15.2	3	1989	1989310	BOTTOM	EAST-CENTRAL	10	9	1989-10-09	8117.78	4214.06	42.2343	-81.2963	23	5	1
07:35:00	09:10:00	3	23.1	3.5	15.5	9.1	15.2	3	1989	1989310	BOTTOM	EAST-CENTRAL	10	9	1989-10-09	8117.78	4214.06	42.2343	-81.2963	23	3	2
07:35:00	09:10:00	3	23.1	3.5	15.5	9.1	15.2	3	1989	1989310	BOTTOM	EAST-CENTRAL	10	9	1989-10-09	8117.78	4214.06	42.2343	-81.2963	23	3	1
07:35:00	09:10:00	3	23.1	3.5	15.5	9.1	15.2	3	1989	1989310	BOTTOM	EAST-CENTRAL	10	9	1989-10-09	8117.78	4214.06	42.2343	-81.2963	23	5	1
07:35:00	09:10:00	3	23.1	3.5	15.5	9.1	15.2	3	1989	1989310	BOTTOM	EAST-CENTRAL	10	9	1989-10-09	8117.78	4214.06	42.2343	-81.2963	23	3	2
07:45:00	09:30:00	3	23.2	3.5	15.5	9.1	15.2	3	1989	1989312	BOTTOM	EAST-CENTRAL	10	9	1989-10-09	8117.62	4213.57	42.2262	-81.2937	23	4	2
07:45:00	09:30:00	3	23.2	3.5	15.5	9.1	15.2	3	1989	1989312	BOTTOM	EAST-CENTRAL	10	9	1989-10-09	8117.62	4213.57	42.2262	-81.2937	23	3	1
07:45:00	09:30:00	3	23.2	3.5	15.5	9.1	15.2	3	1989	1989312	BOTTOM	EAST-CENTRAL	10	9	1989-10-09	8117.62	4213.57	42.2262	-81.2937	23	4	1
07:45:00	09:30:00	3	23.2	3.5	15.5	9.1	15.2	3	1989	1989312	BOTTOM	EAST-CENTRAL	10	9	1989-10-09	8117.62	4213.57	42.2262	-81.2937	23	4	1
07:45:00	09:30:00	3	23.2	3.5	15.5	9.1	15.2	3	1989	1989312	BOTTOM	EAST-CENTRAL	10	9	1989-10-09	8117.62	4213.57	42.2262	-81.2937	23	5	1
07:45:00	09:30:00	3	23.2	3.5	15.5	9.1	15.2	3	1989	1989312	BOTTOM	EAST-CENTRAL	10	9	1989-10-09	8117.62	4213.57	42.2262	-81.2937	23	3	2
07:45:00	09:30:00	3	23.2	3.5	15.5	9.1	15.2	3	1989	1989312	BOTTOM	EAST-CENTRAL	10	9	1989-10-09	8117.62	4213.57	42.2262	-81.2937	23	3	2
07:45:00	09:30:00	3	23.2	3.5	15.5	9.1	15.2	3	1989	1989312	BOTTOM	EAST-CENTRAL	10	9	1989-10-09	8117.62	4213.57	42.2262	-81.2937	23	3	1
07:45:00	09:30:00	3	23.2	3.5	15.5	9.1	15.2	3	1989	1989312	BOTTOM	EAST-CENTRAL	10	9	1989-10-09	8117.62	4213.57	42.2262	-81.2937	23	3	2
07:45:00	09:30:00	3	23.2	3.5	15.5	9.1	15.2	3	1989	1989312	BOTTOM	EAST-CENTRAL	10	9	1989-10-09	8117.62	4213.57	42.2262	-81.2937	23	3	1
07:45:00	09:30:00	3	23.2	3.5	15.5	9.1	15.2	3	1989	1989312	BOTTOM	EAST-CENTRAL	10	9	1989-10-09	8117.62	4213.57	42.2262	-81.2937	23	3	2
07:45:00	09:30:00	3	23.2	3.5	15.5	9.1	15.2	3	1989	1989312	BOTTOM	EAST-CENTRAL	10	9	1989-10-09	8117.62	4213.57	42.2262	-81.2937	23	3	1
07:45:00	09:30:00	3	23.2	3.5	15.5	9.1	15.2	3	1989	1989312	BOTTOM	EAST-CENTRAL	10	9	1989-10-09	8117.62	4213.57	42.2262	-81.2937	23	3	1
07:45:00	09:30:00	3	23.2	3.5	15.5	9.1	15.2	3	1989	1989312	BOTTOM	EAST-CENTRAL	10	9	1989-10-09	8117.62	4213.57	42.2262	-81.2937	23	3	1
07:45:00	09:30:00	3	23.2	3.5	15.5	9.1	15.2	3	1989	1989312	BOTTOM	EAST-CENTRAL	10	9	1989-10-09	8117.62	4213.57	42.2262	-81.2937	23	3	1
07:45:00	09:30:00	3	23.2	3.5	15.5	9.1	15.2	3	1989	1989312	BOTTOM	EAST-CENTRAL	10	9	1989-10-09	8117.62	4213.57	42.2262	-81.2937	23	5	2
07:45:00	09:30:00	3	23.2	3.5	15.5	9.1	15.2	3	1989	1989312	BOTTOM	EAST-CENTRAL	10	9	1989-10-09	8117.62	4213.57	42.2262	-81.2937	23	5	2
07:45:00	09:30:00	3	23.2	3.5	15.5	9.1	15.2	3	1989	1989312	BOTTOM	EAST-CENTRAL	10	9	1989-10-09	8117.62	4213.57	42.2262	-81.2937	23	5	1
07:45:00	09:30:00	3	23.2	3.5	15.5	9.1	15.2	3	1989	1989312	BOTTOM	EAST-CENTRAL	10	9	1989-10-09	8117.62	4213.57	42.2262	-81.2937	23	3	2
07:45:00	09:30:00	3	23.2	3.5	15.5	9.1	15.2	3	1989	1989312	BOTTOM	EAST-CENTRAL	10	9	1989-10-09	8117.62	4213.57	42.2262	-81.2937	23	3	1
07:45:00	09:30:00	3	23.2	3.5	15.5	9.1	15.2	3	1989	1989312	BOTTOM	EAST-CENTRAL	10	9	1989-10-09	8117.62	4213.57	42.2262	-81.2937	23	3	2
07:45:00	09:30:00	3	23.2	3.5	15.5	9.1	15.2	3	1989	1989312	BOTTOM	EAST-CENTRAL	10	9	1989-10-09	8117.62	4213.57	42.2262	-81.2937	23	3	2
07:45:00	09:30:00	3	23.2	3.5	15.5	9.1	15.2	3	1989	1989312	BOTTOM	EAST-CENTRAL	10	9	1989-10-09	8117.62	4213.57	42.2262	-81.2937	23	4	1
07:45:00	09:30:00	3	23.2	3.5	15.5	9.1	15.2	3	1989	1989312	BOTTOM	EAST-CENTRAL	10	9	1989-10-09	8117.62	4213.57	42.2262	-81.2937	23	3	2
07:45:00	09:30:00	3	23.2	3.5	15.5	9.1	15.2	3	1989	1989312	BOTTOM	EAST-CENTRAL	10	9	1989-10-09	8117.62	4213.57	42.2262	-81.2937	23	3	1
07:45:00	09:30:00	3	23.2	3.5	15.5	9.1	15.2	3	1989	1989312	BOTTOM	EAST-CENTRAL	10	9	1989-10-09	8117.62	4213.57	42.2262	-81.2937	23	3	1
07:45:00	09:30:00	3	23.2	3.5	15.5	9.1	15.2	3	1989	1989312	BOTTOM	EAST-CENTRAL	10	9	1989-10-09	8117.62	4213.57	42.2262	-81.2937	23	3	2
07:45:00	09:30:00	3	23.2	3.5	15.5	9.1	15.2	3	1989	1989312	BOTTOM	EAST-CENTRAL	10	9	1989-10-09	8117.62	4213.57	42.2262	-81.2937	23	3	2
07:45:00	09:30:00	3	23.2	3.5	15.5	9.1	15.2	3	1989	1989312	BOTTOM	EAST-CENTRAL	10	9	1989-10-09	8117.62	4213.57	42.2262	-81.2937	23	3	1
07:45:00	09:30:00	3	23.2	3.5	15.5	9.1	15.2	3	1989	1989312	BOTTOM	EAST-CENTRAL	10	9	1989-10-09	8117.62	4213.57	42.2262	-81.2937	23	5	2
07:45:00	09:30:00	3	23.2	3.5	15.5	9.1	15.2	3	1989	1989312	BOTTOM	EAST-CENTRAL	10	9	1989-10-09	8117.62	4213.57	42.2262	-81.2937	23	3	1
07:45:00	09:30:00	3	23.2	3.5	15.5	9.1	15.2	3	1989	1989312	BOTTOM	EAST-CENTRAL	10	9	1989-10-09	8117.62	4213.57	42.2262	-81.2937	23	3	2
07:45:00	09:30:00	3	23.2	3.5	15.5	9.1	15.2	3	1989	1989312	BOTTOM	EAST-CENTRAL	10	9	1989-10-09	8117.62	4213.57	42.2262	-81.2937	23	3	2
07:45:00	09:30:00	3	23.2	3.5	15.5	9.1	15.2	3	1989	1989312	BOTTOM	EAST-CENTRAL	10	9	1989-10-09	8117.62	4213.57	42.2262	-81.2937	23	3	2
07:45:00	09:30:00	3	23.2	3.5	15.5	9.1	15.2	3	1989	1989312	BOTTOM	EAST-CENTRAL	10	9	1989-10-09	8117.62	4213.57	42.2262	-81.2937	23	3	1
07:45:00	09:30:00	3	23.2	3.5	15.5	9.1	15.2	3	1989	1989312	BOTTOM	EAST-CENTRAL	10	9	1989-10-09	8117.62	4213.57	42.2262	-81.2937	23	3	2
07:45:00	09:30:00	3	23.2	3.5	15.5	9.1	15.2	3	1989	1989312	BOTTOM	EAST-CENTRAL	10	9	1989-10-09	8117.62	4213.57	42.2262	-81.2937	23	4	1
07:45:00	09:30:00	3	23.2	3.5	15.5	9.1	15.2	3	1989	1989312	BOTTOM	EAST-CENTRAL	10	9	1989-10-09	8117.62	4213.57	42.2262	-81.2937	23	5	1
07:45:00	09:30:00	3	23.2	3.5	15.5	9.1	15.2	3	1989	1989312	BOTTOM	EAST-CENTRAL	10	9	1989-10-09	8117.62	4213.57	42.2262	-81.2937	23	3	2
07:45:00	09:30:00	3	23.2	3.5	15.5	9.1	15.2	3	1989	1989312	BOTTOM	EAST-CENTRAL	10	9	1989-10-09	8117.62	4213.57	42.2262	-81.2937	23	4	1
07:45:00	09:30:00	3	23.2	3.5	15.5	9.1	15.2	3	1989	1989312	BOTTOM	EAST-CENTRAL	10	9	1989-10-09	8117.62	4213.57	42.2262	-81.2937	23	3	2
07:45:00	09:30:00	3	23.2	3.5	15.5	9.1	15.2	3	1989	1989312	BOTTOM	EAST-CENTRAL	10	9	1989-10-09	8117.62	4213.57	42.2262	-81.2937	23	4	2
07:45:00	09:30:00	3	23.2	3.5	15.5	9.1	15.2	3	1989	1989312	BOTTOM	EAST-CENTRAL	10	9	1989-10-09	8117.62	4213.57	42.2262	-81.2937	23	3	1
07:45:00	09:30:00	3	23.2	3.5	15.5	9.1	15.2	3	1989	1989312	BOTTOM	EAST-CENTRAL	10	9	1989-10-09	8117.62	4213.57	42.2262	-81.2937	23	3	2
07:45:00	09:30:00	3	23.2	3.5	15.5	9.1	15.2	3	1989	1989312	BOTTOM	EAST-CENTRAL	10	9	1989-10-09	8117.62	4213.57	42.2262	-81.2937	23	3	2
07:45:00	09:30:00	3	23.2	3.5	15.5	9.1	15.2	3	1989	1989312	BOTTOM	EAST-CENTRAL	10	9	1989-10-09	8117.62	4213.57	42.2262	-81.2937	23	5	2
07:45:00	09:30:00	3	23.2	3.5	15.5	9.1	15.2	3	1989	1989312	BOTTOM	EAST-CENTRAL	10	9	1989-10-09	8117.62	4213.57	42.2262	-81.2937	23	5	2
07:45:00	09:30:00	3	23.2	3.5	15.5	9.1	15.2	3	1989	1989312	BOTTOM	EAST-CENTRAL	10	9	1989-10-09	8117.62	4213.57	42.2262	-81.2937	23	5	2
07:45:00	09:30:00	3	23.2	3.5	15.5	9.1	15.2	3	1989	1989312	BOTTOM	EAST-CENTRAL	10	9	1989-10-09	8117.62	4213.57	42.2262	-81.2937	23	5	2
07:45:00	09:30:00	3	23.2	3.5	15.5	9.1	15.2	3	1989	1989312	BOTTOM	EAST-CENTRAL	10	9	1989-10-09	8117.62	4213.57	42.2262	-81.2937	23	4	2
07:45:00	09:30:00	3	23.2	3.5	15.5	9.1	15.2	3	1989	1989312	BOTTOM	EAST-CENTRAL	10	9	1989-10-09	8117.62	4213.57	42.2262	-81.2937	23	5	2
07:45:00	09:30:00	3	23.2	3.5	15.5	9.1	15.2	3	1989	1989312	BOTTOM	EAST-CENTRAL	10	9	1989-10-09	8117.62	4213.57	42.2262	-81.2937	23	5	2
07:45:00	09:30:00	3	23.2	3.5	15.5	9.1	15.2	3	1989	1989312	BOTTOM	EAST-CENTRAL	10	9	1989-10-09	8117.62	4213.57	42.2262	-81.2937	23	5	1
07:45:00	09:30:00	3	23.2	3.5	15.5	9.1	15.2	3	1989	1989312	BOTTOM	EAST-CENTRAL	10	9	1989-10-09	8117.62	4213.57	42.2262	-81.2937	23	5	1
07:45:00	09:30:00	3	23.2	3.5	15.5	9.1	15.2	3	1989	1989312	BOTTOM	EAST-CENTRAL	10	9	1989-10-09	8117.62	4213.57	42.2262	-81.2937	23	5	1
07:45:00	09:30:00	3	23.2	3.5	15.5	9.1	15.2	3	1989	1989312	BOTTOM	EAST-CENTRAL	10	9	1989-10-09	8117.62	4213.57	42.2262	-81.2937	23	5	2
07:45:00	09:30:00	3	23.2	3.5	15.5	9.1	15.2	3	1989	1989312	BOTTOM	EAST-CENTRAL	10	9	1989-10-09	8117.62	4213.57	42.2262	-81.2937	23	5	2
07:45:00	09:30:00	3	23.2	3.5	15.5	9.1	15.2	3	1989	1989312	BOTTOM	EAST-CENTRAL	10	9	1989-10-09	8117.62	4213.57	42.2262	-81.2937	23	5	1
07:45:00	09:30:00	3	23.2	3.5	15.5	9.1	15.2	3	1989	1989312	BOTTOM	EAST-CENTRAL	10	9	1989-10-09	8117.62	4213.57	42.2262	-81.2937	23	5	1
07:45:00	09:30:00	3	23.2	3.5	15.5	9.1	15.2	3	1989	1989312	BOTTOM	EAST-CENTRAL	10	9	1989-10-09	8117.62	4213.57	42.2262	-81.2937	23	3	2
07:45:00	09:30:00	3	23.2	3.5	15.5	9.1	15.2	3	1989	1989312	BOTTOM	EAST-CENTRAL	10	9	1989-10-09	8117.62	4213.57	42.2262	-81.2937	23	3	1
07:45:00	09:30:00	3	23.2	3.5	15.5	9.1	15.2	3	1989	1989312	BOTTOM	EAST-CENTRAL	10	9	1989-10-09	8117.62	4213.57	42.2262	-81.2937	23	4	1
07:45:00	09:30:00	3	23.2	3.5	15.5	9.1	15.2	3	1989	1989312	BOTTOM	EAST-CENTRAL	10	9	1989-10-09	8117.62	4213.57	42.2262	-81.2937	23	5	2
07:45:00	09:30:00	3	23.2	3.5	15.5	9.1	15.2	3	1989	1989312	BOTTOM	EAST-CENTRAL	10	9	1989-10-09	8117.62	4213.57	42.2262	-81.2937	23	5	2
07:45:00	09:30:00	3	23.2	3.5	15.5	9.1	15.2	3	1989	1989312	BOTTOM	EAST-CENTRAL	10	9	1989-10-09	8117.62	4213.57	42.2262	-81.2937	23	5	2
07:45:00	09:30:00	3	23.2	3.5	15.5	9.1	15.2	3	1989	1989312	BOTTOM	EAST-CENTRAL	10	9	1989-10-09	8117.62	4213.57	42.2262	-81.2937	23	5	2
07:45:00	09:30:00	3	23.2	3.5	15.5	9.1	15.2	3	1989	1989312	BOTTOM	EAST-CENTRAL	10	9	1989-10-09	8117.62	4213.57	42.2262	-81.2937	23	5	2
07:45:00	09:30:00	3	23.2	3.5	15.5	9.1	15.2	3	1989	1989312	BOTTOM	EAST-CENTRAL	10	9	1989-10-09	8117.62	4213.57	42.2262	-81.2937	23	5	2
07:45:00	09:30:00	3	23.2	3.5	15.5	9.1	15.2	3	1989	1989312	BOTTOM	EAST-CENTRAL	10	9	1989-10-09	8117.62	4213.57	42.2262	-81.2937	23	5	2
07:45:00	09:30:00	3	23.2	3.5	15.5	9.1	15.2	3	1989	1989312	BOTTOM	EAST-CENTRAL	10	9	1989-10-09	8117.62	4213.57	42.2262	-81.2937	23	5	2
07:45:00	09:30:00	3	23.2	3.5	15.5	9.1	15.2	3	1989	1989312	BOTTOM	EAST-CENTRAL	10	9	1989-10-09	8117.62	4213.57	42.2262	-81.2937	23	5	2
07:45:00	09:30:00	3	23.2	3.5	15.5	9.1	15.2	3	1989	1989312	BOTTOM	EAST-CENTRAL	10	9	1989-10-09	8117.62	4213.57	42.2262	-81.2937	23	5	2
07:45:00	09:30:00	3	23.2	3.5	15.5	9.1	15.2	3	1989	1989312	BOTTOM	EAST-CENTRAL	10	9	1989-10-09	8117.62	4213.57	42.2262	-81.2937	23	4	1
07:45:00	09:30:00	3	23.2	3.5	15.5	9.1	15.2	3	1989	1989312	BOTTOM	EAST-CENTRAL	10	9	1989-10-09	8117.62	4213.57	42.2262	-81.2937	23	5	1
07:45:00	09:30:00	3	23.2	3.5	15.5	9.1	15.2	3	1989	1989312	BOTTOM	EAST-CENTRAL	10	9	1989-10-09	8117.62	4213.57	42.2262	-81.2937	23	5	1
07:40:00	10:30:00	3	10.7	3	15.9	9.6	15.9	3	1989	198932	BOTTOM	EAST-CENTRAL	10	4	1989-10-04	8106.04	4238.59	42.6432	-81.1007	11	1	2
07:40:00	10:30:00	3	10.7	3	15.9	9.6	15.9	3	1989	198932	BOTTOM	EAST-CENTRAL	10	4	1989-10-04	8106.04	4238.59	42.6432	-81.1007	11	1	2
07:40:00	10:30:00	3	10.7	3	15.9	9.6	15.9	3	1989	198932	BOTTOM	EAST-CENTRAL	10	4	1989-10-04	8106.04	4238.59	42.6432	-81.1007	11	1	2
07:40:00	10:30:00	3	10.7	3	15.9	9.6	15.9	3	1989	198932	BOTTOM	EAST-CENTRAL	10	4	1989-10-04	8106.04	4238.59	42.6432	-81.1007	11	2	1
07:40:00	10:30:00	3	10.7	3	15.9	9.6	15.9	3	1989	198932	BOTTOM	EAST-CENTRAL	10	4	1989-10-04	8106.04	4238.59	42.6432	-81.1007	11	1	1
07:40:00	10:30:00	3	10.7	3	15.9	9.6	15.9	3	1989	198932	BOTTOM	EAST-CENTRAL	10	4	1989-10-04	8106.04	4238.59	42.6432	-81.1007	11	1	1
07:40:00	10:30:00	3	10.7	3	15.9	9.6	15.9	3	1989	198932	BOTTOM	EAST-CENTRAL	10	4	1989-10-04	8106.04	4238.59	42.6432	-81.1007	11	3	2
07:40:00	10:30:00	3	10.7	3	15.9	9.6	15.9	3	1989	198932	BOTTOM	EAST-CENTRAL	10	4	1989-10-04	8106.04	4238.59	42.6432	-81.1007	11	2	2
07:40:00	10:30:00	3	10.7	3	15.9	9.6	15.9	3	1989	198932	BOTTOM	EAST-CENTRAL	10	4	1989-10-04	8106.04	4238.59	42.6432	-81.1007	11	2	2
07:40:00	10:30:00	3	10.7	3	15.9	9.6	15.9	3	1989	198932	BOTTOM	EAST-CENTRAL	10	4	1989-10-04	8106.04	4238.59	42.6432	-81.1007	11	5	1
07:40:00	10:30:00	3	10.7	3	15.9	9.6	15.9	3	1989	198932	BOTTOM	EAST-CENTRAL	10	4	1989-10-04	8106.04	4238.59	42.6432	-81.1007	11	5	2
07:40:00	10:30:00	3	10.7	3	15.9	9.6	15.9	3	1989	198932	BOTTOM	EAST-CENTRAL	10	4	1989-10-04	8106.04	4238.59	42.6432	-81.1007	11	3	2
07:40:00	10:30:00	3	10.7	3	15.9	9.6	15.9	3	1989	198932	BOTTOM	EAST-CENTRAL	10	4	1989-10-04	8106.04	4238.59	42.6432	-81.1007	11	3	2
07:40:00	10:30:00	3	10.7	3	15.9	9.6	15.9	3	1989	198932	BOTTOM	EAST-CENTRAL	10	4	1989-10-04	8106.04	4238.59	42.6432	-81.1007	11	2	2
07:40:00	10:30:00	3	10.7	3	15.9	9.6	15.9	3	1989	198932	BOTTOM	EAST-CENTRAL	10	4	1989-10-04	8106.04	4238.59	42.6432	-81.1007	11	2	2
07:40:00	10:30:00	3	10.7	3	15.9	9.6	15.9	3	1989	198932	BOTTOM	EAST-CENTRAL	10	4	1989-10-04	8106.04	4238.59	42.6432	-81.1007	11	2	2
07:40:00	10:30:00	3	10.7	3	15.9	9.6	15.9	3	1989	198932	BOTTOM	EAST-CENTRAL	10	4	1989-10-04	8106.04	4238.59	42.6432	-81.1007	11	2	2
07:40:00	10:30:00	3	10.7	3	15.9	9.6	15.9	3	1989	198932	BOTTOM	EAST-CENTRAL	10	4	1989-10-04	8106.04	4238.59	42.6432	-81.1007	11	3	1
07:40:00	10:30:00	3	10.7	3	15.9	9.6	15.9	3	1989	198932	BOTTOM	EAST-CENTRAL	10	4	1989-10-04	8106.04	4238.59	42.6432	-81.1007	11	2	2
07:40:00	10:30:00	3	10.7	3	15.9	9.6	15.9	3	1989	198932	BOTTOM	EAST-CENTRAL	10	4	1989-10-04	8106.04	4238.59	42.6432	-81.1007	11	3	2
07:40:00	10:30:00	3	10.7	3	15.9	9.6	15.9	3	1989	198932	BOTTOM	EAST-CENTRAL	10	4	1989-10-04	8106.04	4238.59	42.6432	-81.1007	11	5	1
07:40:00	10:30:00	3	10.7	3	15.9	9.6	15.9	3	1989	198932	BOTTOM	EAST-CENTRAL	10	4	1989-10-04	8106.04	4238.59	42.6432	-81.1007	11	3	2
07:40:00	10:30:00	3	10.7	3	15.9	9.6	15.9	3	1989	198932	BOTTOM	EAST-CENTRAL	10	4	1989-10-04	8106.04	4238.59	42.6432	-81.1007	11	3	2
07:40:00	10:30:00	3	10.7	3	15.9	9.6	15.9	3	1989	198932	BOTTOM	EAST-CENTRAL	10	4	1989-10-04	8106.04	4238.59	42.6432	-81.1007	11	3	2
07:40:00	10:30:00	3	10.7	3	15.9	9.6	15.9	3	1989	198932	BOTTOM	EAST-CENTRAL	10	4	1989-10-04	8106.04	4238.59	42.6432	-81.1007	11	4	2
07:40:00	10:30:00	3	10.7	3	15.9	9.6	15.9	3	1989	198932	BOTTOM	EAST-CENTRAL	10	4	1989-10-04	8106.04	4238.59	42.6432	-81.1007	11	3	2
07:40:00	10:30:00	3	10.7	3	15.9	9.6	15.9	3	1989	198932	BOTTOM	EAST-CENTRAL	10	4	1989-10-04	8106.04	4238.59	42.6432	-81.1007	11	3	2
07:40:00	10:30:00	3	10.7	3	15.9	9.6	15.9	3	1989	198932	BOTTOM	EAST-CENTRAL	10	4	1989-10-04	8106.04	4238.59	42.6432	-81.1007	11	3	2
07:40:00	10:30:00	3	10.7	3	15.9	9.6	15.9	3	1989	198932	BOTTOM	EAST-CENTRAL	10	4	1989-10-04	8106.04	4238.59	42.6432	-81.1007	11	3	2
07:40:00	10:30:00	3	10.7	3	15.9	9.6	15.9	3	1989	198932	BOTTOM	EAST-CENTRAL	10	4	1989-10-04	8106.04	4238.59	42.6432	-81.1007	11	3	2
07:40:00	10:30:00	3	10.7	3	15.9	9.6	15.9	3	1989	198932	BOTTOM	EAST-CENTRAL	10	4	1989-10-04	8106.04	4238.59	42.6432	-81.1007	11	3	2
07:40:00	10:30:00	3	10.7	3	15.9	9.6	15.9	3	1989	198932	BOTTOM	EAST-CENTRAL	10	4	1989-10-04	8106.04	4238.59	42.6432	-81.1007	11	3	2
07:40:00	10:30:00	3	10.7	3	15.9	9.6	15.9	3	1989	198932	BOTTOM	EAST-CENTRAL	10	4	1989-10-04	8106.04	4238.59	42.6432	-81.1007	11	3	2
07:40:00	10:30:00	3	10.7	3	15.9	9.6	15.9	3	1989	198932	BOTTOM	EAST-CENTRAL	10	4	1989-10-04	8106.04	4238.59	42.6432	-81.1007	11	2	2
07:40:00	10:30:00	3	10.7	3	15.9	9.6	15.9	3	1989	198932	BOTTOM	EAST-CENTRAL	10	4	1989-10-04	8106.04	4238.59	42.6432	-81.1007	11	6	2
07:40:00	10:30:00	3	10.7	3	15.9	9.6	15.9	3	1989	198932	BOTTOM	EAST-CENTRAL	10	4	1989-10-04	8106.04	4238.59	42.6432	-81.1007	11	5	1
07:40:00	10:30:00	3	10.7	3	15.9	9.6	15.9	3	1989	198932	BOTTOM	EAST-CENTRAL	10	4	1989-10-04	8106.04	4238.59	42.6432	-81.1007	11	3	2
07:40:00	10:30:00	3	10.7	3	15.9	9.6	15.9	3	1989	198932	BOTTOM	EAST-CENTRAL	10	4	1989-10-04	8106.04	4238.59	42.6432	-81.1007	11	3	2
07:40:00	10:30:00	3	10.7	3	15.9	9.6	15.9	3	1989	198932	BOTTOM	EAST-CENTRAL	10	4	1989-10-04	8106.04	4238.59	42.6432	-81.1007	11	4	2
07:40:00	10:30:00	3	10.7	3	15.9	9.6	15.9	3	1989	198932	BOTTOM	EAST-CENTRAL	10	4	1989-10-04	8106.04	4238.59	42.6432	-81.1007	11	3	2
07:40:00	10:30:00	3	10.7	3	15.9	9.6	15.9	3	1989	198932	BOTTOM	EAST-CENTRAL	10	4	1989-10-04	8106.04	4238.59	42.6432	-81.1007	11	3	2
07:40:00	10:30:00	3	10.7	3	15.9	9.6	15.9	3	1989	198932	BOTTOM	EAST-CENTRAL	10	4	1989-10-04	8106.04	4238.59	42.6432	-81.1007	11	5	2
07:40:00	10:30:00	3	10.7	3	15.9	9.6	15.9	3	1989	198932	BOTTOM	EAST-CENTRAL	10	4	1989-10-04	8106.04	4238.59	42.6432	-81.1007	11	5	2
07:40:00	10:30:00	3	10.7	3	15.9	9.6	15.9	3	1989	198932	BOTTOM	EAST-CENTRAL	10	4	1989-10-04	8106.04	4238.59	42.6432	-81.1007	11	5	1
07:40:00	10:30:00	3	10.7	3	15.9	9.6	15.9	3	1989	198932	BOTTOM	EAST-CENTRAL	10	4	1989-10-04	8106.04	4238.59	42.6432	-81.1007	11	5	2
07:40:00	10:30:00	3	10.7	3	15.9	9.6	15.9	3	1989	198932	BOTTOM	EAST-CENTRAL	10	4	1989-10-04	8106.04	4238.59	42.6432	-81.1007	11	6	2
07:40:00	10:30:00	3	10.7	3	15.9	9.6	15.9	3	1989	198932	BOTTOM	EAST-CENTRAL	10	4	1989-10-04	8106.04	4238.59	42.6432	-81.1007	11	5	2
07:40:00	10:30:00	3	10.7	3	15.9	9.6	15.9	3	1989	198932	BOTTOM	EAST-CENTRAL	10	4	1989-10-04	8106.04	4238.59	42.6432	-81.1007	11	5	2
07:40:00	10:30:00	3	10.7	3	15.9	9.6	15.9	3	1989	198932	BOTTOM	EAST-CENTRAL	10	4	1989-10-04	8106.04	4238.59	42.6432	-81.1007	11	5	2
07:40:00	10:30:00	3	10.7	3	15.9	9.6	15.9	3	1989	198932	BOTTOM	EAST-CENTRAL	10	4	1989-10-04	8106.04	4238.59	42.6432	-81.1007	11	4	2
07:40:00	10:30:00	3	10.7	3	15.9	9.6	15.9	3	1989	198932	BOTTOM	EAST-CENTRAL	10	4	1989-10-04	8106.04	4238.59	42.6432	-81.1007	11	4	2
07:40:00	10:30:00	3	10.7	3	15.9	9.6	15.9	3	1989	198932	BOTTOM	EAST-CENTRAL	10	4	1989-10-04	8106.04	4238.59	42.6432	-81.1007	11	5	2
09:23:00	07:15:00	3	20.7	1.7	14.9	6.1	14.9	3	1989	1989323	BOTTOM	EAST-CENTRAL	10	13	1989-10-13	8127.56	4226.76	42.446	-81.4593	21	5	2
09:23:00	07:15:00	3	20.7	1.7	14.9	6.1	14.9	3	1989	1989323	BOTTOM	EAST-CENTRAL	10	13	1989-10-13	8127.56	4226.76	42.446	-81.4593	21	5	2
09:23:00	07:15:00	3	20.7	1.7	14.9	6.1	14.9	3	1989	1989323	BOTTOM	EAST-CENTRAL	10	13	1989-10-13	8127.56	4226.76	42.446	-81.4593	21	5	2
09:23:00	07:15:00	3	20.7	1.7	14.9	6.1	14.9	3	1989	1989323	BOTTOM	EAST-CENTRAL	10	13	1989-10-13	8127.56	4226.76	42.446	-81.4593	21	5	2
09:23:00	07:15:00	3	20.7	1.7	14.9	6.1	14.9	3	1989	1989323	BOTTOM	EAST-CENTRAL	10	13	1989-10-13	8127.56	4226.76	42.446	-81.4593	21	5	2
09:23:00	07:15:00	3	20.7	1.7	14.9	6.1	14.9	3	1989	1989323	BOTTOM	EAST-CENTRAL	10	13	1989-10-13	8127.56	4226.76	42.446	-81.4593	21	5	2
09:23:00	07:15:00	3	20.7	1.7	14.9	6.1	14.9	3	1989	1989323	BOTTOM	EAST-CENTRAL	10	13	1989-10-13	8127.56	4226.76	42.446	-81.4593	21	5	2
09:23:00	07:15:00	3	20.7	1.7	14.9	6.1	14.9	3	1989	1989323	BOTTOM	EAST-CENTRAL	10	13	1989-10-13	8127.56	4226.76	42.446	-81.4593	21	5	2
09:23:00	07:15:00	3	20.7	1.7	14.9	6.1	14.9	3	1989	1989323	BOTTOM	EAST-CENTRAL	10	13	1989-10-13	8127.56	4226.76	42.446	-81.4593	21	5	2
09:23:00	07:15:00	3	20.7	1.7	14.9	6.1	14.9	3	1989	1989323	BOTTOM	EAST-CENTRAL	10	13	1989-10-13	8127.56	4226.76	42.446	-81.4593	21	5	2
09:23:00	07:15:00	3	20.7	1.7	14.9	6.1	14.9	3	1989	1989323	BOTTOM	EAST-CENTRAL	10	13	1989-10-13	8127.56	4226.76	42.446	-81.4593	21	5	2
09:23:00	07:15:00	3	20.7	1.7	14.9	6.1	14.9	3	1989	1989323	BOTTOM	EAST-CENTRAL	10	13	1989-10-13	8127.56	4226.76	42.446	-81.4593	21	5	1
09:23:00	07:15:00	3	20.7	1.7	14.9	6.1	14.9	3	1989	1989323	BOTTOM	EAST-CENTRAL	10	13	1989-10-13	8127.56	4226.76	42.446	-81.4593	21	5	2
09:23:00	07:15:00	3	20.7	1.7	14.9	6.1	14.9	3	1989	1989323	BOTTOM	EAST-CENTRAL	10	13	1989-10-13	8127.56	4226.76	42.446	-81.4593	21	5	1
09:23:00	07:15:00	3	20.7	1.7	14.9	6.1	14.9	3	1989	1989323	BOTTOM	EAST-CENTRAL	10	13	1989-10-13	8127.56	4226.76	42.446	-81.4593	21	5	1
09:23:00	07:15:00	3	20.7	1.7	14.9	6.1	14.9	3	1989	1989323	BOTTOM	EAST-CENTRAL	10	13	1989-10-13	8127.56	4226.76	42.446	-81.4593	21	5	2
09:23:00	07:15:00	3	20.7	1.7	14.9	6.1	14.9	3	1989	1989323	BOTTOM	EAST-CENTRAL	10	13	1989-10-13	8127.56	4226.76	42.446	-81.4593	21	4	1
09:23:00	07:15:00	3	20.7	1.7	14.9	6.1	14.9	3	1989	1989323	BOTTOM	EAST-CENTRAL	10	13	1989-10-13	8127.56	4226.76	42.446	-81.4593	21	5	2
09:23:00	07:15:00	3	20.7	1.7	14.9	6.1	14.9	3	1989	1989323	BOTTOM	EAST-CENTRAL	10	13	1989-10-13	8127.56	4226.76	42.446	-81.4593	21	3	1
09:23:00	07:15:00	3	20.7	1.7	14.9	6.1	14.9	3	1989	1989323	BOTTOM	EAST-CENTRAL	10	13	1989-10-13	8127.56	4226.76	42.446	-81.4593	21	3	2
09:23:00	07:15:00	3	20.7	1.7	14.9	6.1	14.9	3	1989	1989323	BOTTOM	EAST-CENTRAL	10	13	1989-10-13	8127.56	4226.76	42.446	-81.4593	21	5	1
09:23:00	07:15:00	3	20.7	1.7	14.9	6.1	14.9	3	1989	1989323	BOTTOM	EAST-CENTRAL	10	13	1989-10-13	8127.56	4226.76	42.446	-81.4593	21	4	2
09:23:00	07:15:00	3	20.7	1.7	14.9	6.1	14.9	3	1989	1989323	BOTTOM	EAST-CENTRAL	10	13	1989-10-13	8127.56	4226.76	42.446	-81.4593	21	5	1
09:23:00	07:15:00	3	20.7	1.7	14.9	6.1	14.9	3	1989	1989323	BOTTOM	EAST-CENTRAL	10	13	1989-10-13	8127.56	4226.76	42.446	-81.4593	21	5	2
09:23:00	07:15:00	3	20.7	1.7	14.9	6.1	14.9	3	1989	1989323	BOTTOM	EAST-CENTRAL	10	13	1989-10-13	8127.56	4226.76	42.446	-81.4593	21	4	1
09:23:00	07:15:00	3	20.7	1.7	14.9	6.1	14.9	3	1989	1989323	BOTTOM	EAST-CENTRAL	10	13	1989-10-13	8127.56	4226.76	42.446	-81.4593	21	3	2
09:23:00	07:15:00	3	20.7	1.7	14.9	6.1	14.9	3	1989	1989323	BOTTOM	EAST-CENTRAL	10	13	1989-10-13	8127.56	4226.76	42.446	-81.4593	21	3	1
09:23:00	07:15:00	3	20.7	1.7	14.9	6.1	14.9	3	1989	1989323	BOTTOM	EAST-CENTRAL	10	13	1989-10-13	8127.56	4226.76	42.446	-81.4593	21	3	2
09:23:00	07:15:00	3	20.7	1.7	14.9	6.1	14.9	3	1989	1989323	BOTTOM	EAST-CENTRAL	10	13	1989-10-13	8127.56	4226.76	42.446	-81.4593	21	5	1
09:23:00	07:15:00	3	20.7	1.7	14.9	6.1	14.9	3	1989	1989323	BOTTOM	EAST-CENTRAL	10	13	1989-10-13	8127.56	4226.76	42.446	-81.4593	21	5	1
09:23:00	07:15:00	3	20.7	1.7	14.9	6.1	14.9	3	1989	1989323	BOTTOM	EAST-CENTRAL	10	13	1989-10-13	8127.56	4226.76	42.446	-81.4593	21	2	1
09:23:00	07:15:00	3	20.7	1.7	14.9	6.1	14.9	3	1989	1989323	BOTTOM	EAST-CENTRAL	10	13	1989-10-13	8127.56	4226.76	42.446	-81.4593	21	2	1
09:23:00	07:15:00	3	20.7	1.7	14.9	6.1	14.9	3	1989	1989323	BOTTOM	EAST-CENTRAL	10	13	1989-10-13	8127.56	4226.76	42.446	-81.4593	21	2	1
09:23:00	07:15:00	3	20.7	1.7	14.9	6.1	14.9	3	1989	1989323	BOTTOM	EAST-CENTRAL	10	13	1989-10-13	8127.56	4226.76	42.446	-81.4593	21	4	2
09:23:00	07:15:00	3	20.7	1.7	14.9	6.1	14.9	3	1989	1989323	BOTTOM	EAST-CENTRAL	10	13	1989-10-13	8127.56	4226.76	42.446	-81.4593	21	3	2
09:23:00	07:15:00	3	20.7	1.7	14.9	6.1	14.9	3	1989	1989323	BOTTOM	EAST-CENTRAL	10	13	1989-10-13	8127.56	4226.76	42.446	-81.4593	21	3	1
09:23:00	07:15:00	3	20.7	1.7	14.9	6.1	14.9	3	1989	1989323	BOTTOM	EAST-CENTRAL	10	13	1989-10-13	8127.56	4226.76	42.446	-81.4593	21	3	2
09:23:00	07:15:00	3	20.7	1.7	14.9	6.1	14.9	3	1989	1989323	BOTTOM	EAST-CENTRAL	10	13	1989-10-13	8127.56	4226.76	42.446	-81.4593	21	2	1
09:23:00	07:15:00	3	20.7	1.7	14.9	6.1	14.9	3	1989	1989323	BOTTOM	EAST-CENTRAL	10	13	1989-10-13	8127.56	4226.76	42.446	-81.4593	21	5	2
09:23:00	07:15:00	3	20.7	1.7	14.9	6.1	14.9	3	1989	1989323	BOTTOM	EAST-CENTRAL	10	13	1989-10-13	8127.56	4226.76	42.446	-81.4593	21	3	1
09:23:00	07:15:00	3	20.7	1.7	14.9	6.1	14.9	3	1989	1989323	BOTTOM	EAST-CENTRAL	10	13	1989-10-13	8127.56	4226.76	42.446	-81.4593	21	3	2
09:23:00	07:15:00	3	20.7	1.7	14.9	6.1	14.9	3	1989	1989323	BOTTOM	EAST-CENTRAL	10	13	1989-10-13	8127.56	4226.76	42.446	-81.4593	21	3	2
09:23:00	07:15:00	3	20.7	1.7	14.9	6.1	14.9	3	1989	1989323	BOTTOM	EAST-CENTRAL	10	13	1989-10-13	8127.56	4226.76	42.446	-81.4593	21	5	1
09:23:00	07:15:00	3	20.7	1.7	14.9	6.1	14.9	3	1989	1989323	BOTTOM	EAST-CENTRAL	10	13	1989-10-13	8127.56	4226.76	42.446	-81.4593	21	2	2
09:23:00	07:15:00	3	20.7	1.7	14.9	6.1	14.9	3	1989	1989323	BOTTOM	EAST-CENTRAL	10	13	1989-10-13	8127.56	4226.76	42.446	-81.4593	21	3	2
09:23:00	07:15:00	3	20.7	1.7	14.9	6.1	14.9	3	1989	1989323	BOTTOM	EAST-CENTRAL	10	13	1989-10-13	8127.56	4226.76	42.446	-81.4593	21	3	1
09:23:00	07:15:00	3	20.7	1.7	14.9	6.1	14.9	3	1989	1989323	BOTTOM	EAST-CENTRAL	10	13	1989-10-13	8127.56	4226.76	42.446	-81.4593	21	3	2
09:23:00	07:15:00	3	20.7	1.7	14.9	6.1	14.9	3	1989	1989323	BOTTOM	EAST-CENTRAL	10	13	1989-10-13	8127.56	4226.76	42.446	-81.4593	21	2	2
09:23:00	07:15:00	3	20.7	1.7	14.9	6.1	14.9	3	1989	1989323	BOTTOM	EAST-CENTRAL	10	13	1989-10-13	8127.56	4226.76	42.446	-81.4593	21	3	1
09:23:00	07:15:00	3	20.7	1.7	14.9	6.1	14.9	3	1989	1989323	BOTTOM	EAST-CENTRAL	10	13	1989-10-13	8127.56	4226.76	42.446	-81.4593	21	3	2
09:23:00	07:15:00	3	20.7	1.7	14.9	6.1	14.9	3	1989	1989323	BOTTOM	EAST-CENTRAL	10	13	1989-10-13	8127.56	4226.76	42.446	-81.4593	21	3	1
09:23:00	07:15:00	3	20.7	1.7	14.9	6.1	14.9	3	1989	1989323	BOTTOM	EAST-CENTRAL	10	13	1989-10-13	8127.56	4226.76	42.446	-81.4593	21	2	1
09:23:00	07:15:00	3	20.7	1.7	14.9	6.1	14.9	3	1989	1989323	BOTTOM	EAST-CENTRAL	10	13	1989-10-13	8127.56	4226.76	42.446	-81.4593	21	5	2
09:23:00	07:15:00	3	20.7	1.7	14.9	6.1	14.9	3	1989	1989323	BOTTOM	EAST-CENTRAL	10	13	1989-10-13	8127.56	4226.76	42.446	-81.4593	21	2	2
09:23:00	07:15:00	3	20.7	1.7	14.9	6.1	14.9	3	1989	1989323	BOTTOM	EAST-CENTRAL	10	13	1989-10-13	8127.56	4226.76	42.446	-81.4593	21	3	1
09:23:00	07:15:00	3	20.7	1.7	14.9	6.1	14.9	3	1989	1989323	BOTTOM	EAST-CENTRAL	10	13	1989-10-13	8127.56	4226.76	42.446	-81.4593	21	3	2
09:23:00	07:15:00	3	20.7	1.7	14.9	6.1	14.9	3	1989	1989323	BOTTOM	EAST-CENTRAL	10	13	1989-10-13	8127.56	4226.76	42.446	-81.4593	21	4	2
09:23:00	07:15:00	3	20.7	1.7	14.9	6.1	14.9	3	1989	1989323	BOTTOM	EAST-CENTRAL	10	13	1989-10-13	8127.56	4226.76	42.446	-81.4593	21	3	1
09:23:00	07:15:00	3	20.7	1.7	14.9	6.1	14.9	3	1989	1989323	BOTTOM	EAST-CENTRAL	10	13	1989-10-13	8127.56	4226.76	42.446	-81.4593	21	3	1
09:23:00	07:15:00	3	20.7	1.7	14.9	6.1	14.9	3	1989	1989323	BOTTOM	EAST-CENTRAL	10	13	1989-10-13	8127.56	4226.76	42.446	-81.4593	21	2	1
09:23:00	07:15:00	3	20.7	1.7	14.9	6.1	14.9	3	1989	1989323	BOTTOM	EAST-CENTRAL	10	13	1989-10-13	8127.56	4226.76	42.446	-81.4593	21	2	1
09:23:00	07:15:00	3	20.7	1.7	14.9	6.1	14.9	3	1989	1989323	BOTTOM	EAST-CENTRAL	10	13	1989-10-13	8127.56	4226.76	42.446	-81.4593	21	3	1
09:23:00	07:15:00	3	20.7	1.7	14.9	6.1	14.9	3	1989	1989323	BOTTOM	EAST-CENTRAL	10	13	1989-10-13	8127.56	4226.76	42.446	-81.4593	21	3	1
09:23:00	07:15:00	3	20.7	1.7	14.9	6.1	14.9	3	1989	1989323	BOTTOM	EAST-CENTRAL	10	13	1989-10-13	8127.56	4226.76	42.446	-81.4593	21	2	2
09:23:00	07:15:00	3	20.7	1.7	14.9	6.1	14.9	3	1989	1989323	BOTTOM	EAST-CENTRAL	10	13	1989-10-13	8127.56	4226.76	42.446	-81.4593	21	2	1
09:23:00	07:15:00	3	20.7	1.7	14.9	6.1	14.9	3	1989	1989323	BOTTOM	EAST-CENTRAL	10	13	1989-10-13	8127.56	4226.76	42.446	-81.4593	21	2	2
09:23:00	07:15:00	3	20.7	1.7	14.9	6.1	14.9	3	1989	1989323	BOTTOM	EAST-CENTRAL	10	13	1989-10-13	8127.56	4226.76	42.446	-81.4593	21	3	1
09:23:00	07:15:00	3	20.7	1.7	14.9	6.1	14.9	3	1989	1989323	BOTTOM	EAST-CENTRAL	10	13	1989-10-13	8127.56	4226.76	42.446	-81.4593	21	5	1
09:23:00	07:15:00	3	20.7	1.7	14.9	6.1	14.9	3	1989	1989323	BOTTOM	EAST-CENTRAL	10	13	1989-10-13	8127.56	4226.76	42.446	-81.4593	21	2	1
09:23:00	07:15:00	3	20.7	1.7	14.9	6.1	14.9	3	1989	1989323	BOTTOM	EAST-CENTRAL	10	13	1989-10-13	8127.56	4226.76	42.446	-81.4593	21	1	1
09:23:00	07:15:00	3	20.7	1.7	14.9	6.1	14.9	3	1989	1989323	BOTTOM	EAST-CENTRAL	10	13	1989-10-13	8127.56	4226.76	42.446	-81.4593	21	2	2
10:30:00	07:46:00	3	19	1.7	14.9	6.1	14.9	3	1989	1989325	BOTTOM	EAST-CENTRAL	10	13	1989-10-13	8127.69	4229.44	42.4907	-81.4615	19	5	2
10:30:00	07:46:00	3	19	1.7	14.9	6.1	14.9	3	1989	1989325	BOTTOM	EAST-CENTRAL	10	13	1989-10-13	8127.69	4229.44	42.4907	-81.4615	19	4	1
10:30:00	07:46:00	3	19	1.7	14.9	6.1	14.9	3	1989	1989325	BOTTOM	EAST-CENTRAL	10	13	1989-10-13	8127.69	4229.44	42.4907	-81.4615	19	5	1
10:30:00	07:46:00	3	19	1.7	14.9	6.1	14.9	3	1989	1989325	BOTTOM	EAST-CENTRAL	10	13	1989-10-13	8127.69	4229.44	42.4907	-81.4615	19	3	2
10:30:00	07:46:00	3	19	1.7	14.9	6.1	14.9	3	1989	1989325	BOTTOM	EAST-CENTRAL	10	13	1989-10-13	8127.69	4229.44	42.4907	-81.4615	19	5	1
10:30:00	07:46:00	3	19	1.7	14.9	6.1	14.9	3	1989	1989325	BOTTOM	EAST-CENTRAL	10	13	1989-10-13	8127.69	4229.44	42.4907	-81.4615	19	4	1
10:30:00	07:46:00	3	19	1.7	14.9	6.1	14.9	3	1989	1989325	BOTTOM	EAST-CENTRAL	10	13	1989-10-13	8127.69	4229.44	42.4907	-81.4615	19	4	1
10:30:00	07:46:00	3	19	1.7	14.9	6.1	14.9	3	1989	1989325	BOTTOM	EAST-CENTRAL	10	13	1989-10-13	8127.69	4229.44	42.4907	-81.4615	19	3	2
10:30:00	07:46:00	3	19	1.7	14.9	6.1	14.9	3	1989	1989325	BOTTOM	EAST-CENTRAL	10	13	1989-10-13	8127.69	4229.44	42.4907	-81.4615	19	3	2
10:30:00	07:46:00	3	19	1.7	14.9	6.1	14.9	3	1989	1989325	BOTTOM	EAST-CENTRAL	10	13	1989-10-13	8127.69	4229.44	42.4907	-81.4615	19	4	2
10:30:00	07:46:00	3	19	1.7	14.9	6.1	14.9	3	1989	1989325	BOTTOM	EAST-CENTRAL	10	13	1989-10-13	8127.69	4229.44	42.4907	-81.4615	19	5	1
10:30:00	07:46:00	3	19	1.7	14.9	6.1	14.9	3	1989	1989325	BOTTOM	EAST-CENTRAL	10	13	1989-10-13	8127.69	4229.44	42.4907	-81.4615	19	3	2
10:30:00	07:46:00	3	19	1.7	14.9	6.1	14.9	3	1989	1989325	BOTTOM	EAST-CENTRAL	10	13	1989-10-13	8127.69	4229.44	42.4907	-81.4615	19	5	1
10:30:00	07:46:00	3	19	1.7	14.9	6.1	14.9	3	1989	1989325	BOTTOM	EAST-CENTRAL	10	13	1989-10-13	8127.69	4229.44	42.4907	-81.4615	19	5	2
10:30:00	07:46:00	3	19	1.7	14.9	6.1	14.9	3	1989	1989325	BOTTOM	EAST-CENTRAL	10	13	1989-10-13	8127.69	4229.44	42.4907	-81.4615	19	3	1
10:30:00	07:46:00	3	19	1.7	14.9	6.1	14.9	3	1989	1989325	BOTTOM	EAST-CENTRAL	10	13	1989-10-13	8127.69	4229.44	42.4907	-81.4615	19	3	2
10:30:00	07:46:00	3	19	1.7	14.9	6.1	14.9	3	1989	1989325	BOTTOM	EAST-CENTRAL	10	13	1989-10-13	8127.69	4229.44	42.4907	-81.4615	19	4	1
10:30:00	07:46:00	3	19	1.7	14.9	6.1	14.9	3	1989	1989325	BOTTOM	EAST-CENTRAL	10	13	1989-10-13	8127.69	4229.44	42.4907	-81.4615	19	4	1
10:30:00	07:46:00	3	19	1.7	14.9	6.1	14.9	3	1989	1989325	BOTTOM	EAST-CENTRAL	10	13	1989-10-13	8127.69	4229.44	42.4907	-81.4615	19	4	1
10:30:00	07:46:00	3	19	1.7	14.9	6.1	14.9	3	1989	1989325	BOTTOM	EAST-CENTRAL	10	13	1989-10-13	8127.69	4229.44	42.4907	-81.4615	19	5	1
10:30:00	07:46:00	3	19	1.7	14.9	6.1	14.9	3	1989	1989325	BOTTOM	EAST-CENTRAL	10	13	1989-10-13	8127.69	4229.44	42.4907	-81.4615	19	5	1
10:30:00	07:46:00	3	19	1.7	14.9	6.1	14.9	3	1989	1989325	BOTTOM	EAST-CENTRAL	10	13	1989-10-13	8127.69	4229.44	42.4907	-81.4615	19	5	1
10:30:00	07:46:00	3	19	1.7	14.9	6.1	14.9	3	1989	1989325	BOTTOM	EAST-CENTRAL	10	13	1989-10-13	8127.69	4229.44	42.4907	-81.4615	19	5	1
10:30:00	07:46:00	3	19	1.7	14.9	6.1	14.9	3	1989	1989325	BOTTOM	EAST-CENTRAL	10	13	1989-10-13	8127.69	4229.44	42.4907	-81.4615	19	4	1
10:30:00	07:46:00	3	19	1.7	14.9	6.1	14.9	3	1989	1989325	BOTTOM	EAST-CENTRAL	10	13	1989-10-13	8127.69	4229.44	42.4907	-81.4615	19	5	2
10:30:00	07:46:00	3	19	1.7	14.9	6.1	14.9	3	1989	1989325	BOTTOM	EAST-CENTRAL	10	13	1989-10-13	8127.69	4229.44	42.4907	-81.4615	19	3	1
10:30:00	07:46:00	3	19	1.7	14.9	6.1	14.9	3	1989	1989325	BOTTOM	EAST-CENTRAL	10	13	1989-10-13	8127.69	4229.44	42.4907	-81.4615	19	3	2
10:30:00	07:46:00	3	19	1.7	14.9	6.1	14.9	3	1989	1989325	BOTTOM	EAST-CENTRAL	10	13	1989-10-13	8127.69	4229.44	42.4907	-81.4615	19	3	1
10:30:00	07:46:00	3	19	1.7	14.9	6.1	14.9	3	1989	1989325	BOTTOM	EAST-CENTRAL	10	13	1989-10-13	8127.69	4229.44	42.4907	-81.4615	19	2	1
10:30:00	07:46:00	3	19	1.7	14.9	6.1	14.9	3	1989	1989325	BOTTOM	EAST-CENTRAL	10	13	1989-10-13	8127.69	4229.44	42.4907	-81.4615	19	3	2
10:30:00	07:46:00	3	19	1.7	14.9	6.1	14.9	3	1989	1989325	BOTTOM	EAST-CENTRAL	10	13	1989-10-13	8127.69	4229.44	42.4907	-81.4615	19	2	2
10:30:00	07:46:00	3	19	1.7	14.9	6.1	14.9	3	1989	1989325	BOTTOM	EAST-CENTRAL	10	13	1989-10-13	8127.69	4229.44	42.4907	-81.4615	19	3	2
10:30:00	07:46:00	3	19	1.7	14.9	6.1	14.9	3	1989	1989325	BOTTOM	EAST-CENTRAL	10	13	1989-10-13	8127.69	4229.44	42.4907	-81.4615	19	2	2
10:30:00	07:46:00	3	19	1.7	14.9	6.1	14.9	3	1989	1989325	BOTTOM	EAST-CENTRAL	10	13	1989-10-13	8127.69	4229.44	42.4907	-81.4615	19	4	1
10:30:00	07:46:00	3	19	1.7	14.9	6.1	14.9	3	1989	1989325	BOTTOM	EAST-CENTRAL	10	13	1989-10-13	8127.69	4229.44	42.4907	-81.4615	19	2	2
10:30:00	07:46:00	3	19	1.7	14.9	6.1	14.9	3	1989	1989325	BOTTOM	EAST-CENTRAL	10	13	1989-10-13	8127.69	4229.44	42.4907	-81.4615	19	5	1
10:30:00	07:46:00	3	19	1.7	14.9	6.1	14.9	3	1989	1989325	BOTTOM	EAST-CENTRAL	10	13	1989-10-13	8127.69	4229.44	42.4907	-81.4615	19	3	2
10:30:00	07:46:00	3	19	1.7	14.9	6.1	14.9	3	1989	1989325	BOTTOM	EAST-CENTRAL	10	13	1989-10-13	8127.69	4229.44	42.4907	-81.4615	19	3	1
10:30:00	07:46:00	3	19	1.7	14.9	6.1	14.9	3	1989	1989325	BOTTOM	EAST-CENTRAL	10	13	1989-10-13	8127.69	4229.44	42.4907	-81.4615	19	3	2
10:30:00	07:46:00	3	19	1.7	14.9	6.1	14.9	3	1989	1989325	BOTTOM	EAST-CENTRAL	10	13	1989-10-13	8127.69	4229.44	42.4907	-81.4615	19	3	1
10:30:00	07:46:00	3	19	1.7	14.9	6.1	14.9	3	1989	1989325	BOTTOM	EAST-CENTRAL	10	13	1989-10-13	8127.69	4229.44	42.4907	-81.4615	19	3	1
10:30:00	07:46:00	3	19	1.7	14.9	6.1	14.9	3	1989	1989325	BOTTOM	EAST-CENTRAL	10	13	1989-10-13	8127.69	4229.44	42.4907	-81.4615	19	5	2
10:30:00	07:46:00	3	19	1.7	14.9	6.1	14.9	3	1989	1989325	BOTTOM	EAST-CENTRAL	10	13	1989-10-13	8127.69	4229.44	42.4907	-81.4615	19	5	2
10:30:00	07:46:00	3	19	1.7	14.9	6.1	14.9	3	1989	1989325	BOTTOM	EAST-CENTRAL	10	13	1989-10-13	8127.69	4229.44	42.4907	-81.4615	19	5	2
10:30:00	07:46:00	3	19	1.7	14.9	6.1	14.9	3	1989	1989325	BOTTOM	EAST-CENTRAL	10	13	1989-10-13	8127.69	4229.44	42.4907	-81.4615	19	5	1
10:30:00	07:46:00	3	19	1.7	14.9	6.1	14.9	3	1989	1989325	BOTTOM	EAST-CENTRAL	10	13	1989-10-13	8127.69	4229.44	42.4907	-81.4615	19	5	1
10:30:00	07:46:00	3	19	1.7	14.9	6.1	14.9	3	1989	1989325	BOTTOM	EAST-CENTRAL	10	13	1989-10-13	8127.69	4229.44	42.4907	-81.4615	19	5	2
10:30:00	07:46:00	3	19	1.7	14.9	6.1	14.9	3	1989	1989325	BOTTOM	EAST-CENTRAL	10	13	1989-10-13	8127.69	4229.44	42.4907	-81.4615	19	5	2
10:30:00	07:46:00	3	19	1.7	14.9	6.1	14.9	3	1989	1989325	BOTTOM	EAST-CENTRAL	10	13	1989-10-13	8127.69	4229.44	42.4907	-81.4615	19	5	2
10:30:00	07:46:00	3	19	1.7	14.9	6.1	14.9	3	1989	1989325	BOTTOM	EAST-CENTRAL	10	13	1989-10-13	8127.69	4229.44	42.4907	-81.4615	19	5	2
10:30:00	07:46:00	3	19	1.7	14.9	6.1	14.9	3	1989	1989325	BOTTOM	EAST-CENTRAL	10	13	1989-10-13	8127.69	4229.44	42.4907	-81.4615	19	5	2
10:30:00	07:46:00	3	19	1.7	14.9	6.1	14.9	3	1989	1989325	BOTTOM	EAST-CENTRAL	10	13	1989-10-13	8127.69	4229.44	42.4907	-81.4615	19	5	2
10:30:00	07:46:00	3	19	1.7	14.9	6.1	14.9	3	1989	1989325	BOTTOM	EAST-CENTRAL	10	13	1989-10-13	8127.69	4229.44	42.4907	-81.4615	19	5	1
10:30:00	07:46:00	3	19	1.7	14.9	6.1	14.9	3	1989	1989325	BOTTOM	EAST-CENTRAL	10	13	1989-10-13	8127.69	4229.44	42.4907	-81.4615	19	5	2
10:30:00	07:46:00	3	19	1.7	14.9	6.1	14.9	3	1989	1989325	BOTTOM	EAST-CENTRAL	10	13	1989-10-13	8127.69	4229.44	42.4907	-81.4615	19	3	1
10:30:00	07:46:00	3	19	1.7	14.9	6.1	14.9	3	1989	1989325	BOTTOM	EAST-CENTRAL	10	13	1989-10-13	8127.69	4229.44	42.4907	-81.4615	19	5	2
10:30:00	07:46:00	3	19	1.7	14.9	6.1	14.9	3	1989	1989325	BOTTOM	EAST-CENTRAL	10	13	1989-10-13	8127.69	4229.44	42.4907	-81.4615	19	5	2
10:30:00	07:46:00	3	19	1.7	14.9	6.1	14.9	3	1989	1989325	BOTTOM	EAST-CENTRAL	10	13	1989-10-13	8127.69	4229.44	42.4907	-81.4615	19	5	2
10:30:00	07:46:00	3	19	1.7	14.9	6.1	14.9	3	1989	1989325	BOTTOM	EAST-CENTRAL	10	13	1989-10-13	8127.69	4229.44	42.4907	-81.4615	19	5	1
10:30:00	07:46:00	3	19	1.7	14.9	6.1	14.9	3	1989	1989325	BOTTOM	EAST-CENTRAL	10	13	1989-10-13	8127.69	4229.44	42.4907	-81.4615	19	5	2
10:30:00	07:46:00	3	19	1.7	14.9	6.1	14.9	3	1989	1989325	BOTTOM	EAST-CENTRAL	10	13	1989-10-13	8127.69	4229.44	42.4907	-81.4615	19	5	1
10:30:00	07:46:00	3	19	1.7	14.9	6.1	14.9	3	1989	1989325	BOTTOM	EAST-CENTRAL	10	13	1989-10-13	8127.69	4229.44	42.4907	-81.4615	19	5	1
10:30:00	07:46:00	3	19	1.7	14.9	6.1	14.9	3	1989	1989325	BOTTOM	EAST-CENTRAL	10	13	1989-10-13	8127.69	4229.44	42.4907	-81.4615	19	2	1
10:30:00	07:46:00	3	19	1.7	14.9	6.1	14.9	3	1989	1989325	BOTTOM	EAST-CENTRAL	10	13	1989-10-13	8127.69	4229.44	42.4907	-81.4615	19	2	1
10:30:00	07:46:00	3	19	1.7	14.9	6.1	14.9	3	1989	1989325	BOTTOM	EAST-CENTRAL	10	13	1989-10-13	8127.69	4229.44	42.4907	-81.4615	19	2	1
10:30:00	07:46:00	3	19	1.7	14.9	6.1	14.9	3	1989	1989325	BOTTOM	EAST-CENTRAL	10	13	1989-10-13	8127.69	4229.44	42.4907	-81.4615	19	2	2
10:30:00	07:46:00	3	19	1.7	14.9	6.1	14.9	3	1989	1989325	BOTTOM	EAST-CENTRAL	10	13	1989-10-13	8127.69	4229.44	42.4907	-81.4615	19	3	1
10:30:00	07:46:00	3	19	1.7	14.9	6.1	14.9	3	1989	1989325	BOTTOM	EAST-CENTRAL	10	13	1989-10-13	8127.69	4229.44	42.4907	-81.4615	19	2	2
10:30:00	07:46:00	3	19	1.7	14.9	6.1	14.9	3	1989	1989325	BOTTOM	EAST-CENTRAL	10	13	1989-10-13	8127.69	4229.44	42.4907	-81.4615	19	2	1
10:30:00	07:46:00	3	19	1.7	14.9	6.1	14.9	3	1989	1989325	BOTTOM	EAST-CENTRAL	10	13	1989-10-13	8127.69	4229.44	42.4907	-81.4615	19	2	2
10:30:00	07:46:00	3	19	1.7	14.9	6.1	14.9	3	1989	1989325	BOTTOM	EAST-CENTRAL	10	13	1989-10-13	8127.69	4229.44	42.4907	-81.4615	19	2	1
10:30:00	07:46:00	3	19	1.7	14.9	6.1	14.9	3	1989	1989325	BOTTOM	EAST-CENTRAL	10	13	1989-10-13	8127.69	4229.44	42.4907	-81.4615	19	3	1
10:30:00	07:46:00	3	19	1.7	14.9	6.1	14.9	3	1989	1989325	BOTTOM	EAST-CENTRAL	10	13	1989-10-13	8127.69	4229.44	42.4907	-81.4615	19	2	1
10:30:00	07:46:00	3	19	1.7	14.9	6.1	14.9	3	1989	1989325	BOTTOM	EAST-CENTRAL	10	13	1989-10-13	8127.69	4229.44	42.4907	-81.4615	19	2	2
10:30:00	07:46:00	3	19	1.7	14.9	6.1	14.9	3	1989	1989325	BOTTOM	EAST-CENTRAL	10	13	1989-10-13	8127.69	4229.44	42.4907	-81.4615	19	2	2
10:30:00	07:46:00	3	19	1.7	14.9	6.1	14.9	3	1989	1989325	BOTTOM	EAST-CENTRAL	10	13	1989-10-13	8127.69	4229.44	42.4907	-81.4615	19	1	2
10:30:00	07:46:00	3	19	1.7	14.9	6.1	14.9	3	1989	1989325	BOTTOM	EAST-CENTRAL	10	13	1989-10-13	8127.69	4229.44	42.4907	-81.4615	19	1	9
10:30:00	07:46:00	3	19	1.7	14.9	6.1	14.9	3	1989	1989325	BOTTOM	EAST-CENTRAL	10	13	1989-10-13	8127.69	4229.44	42.4907	-81.4615	19	1	2
10:30:00	07:46:00	3	19	1.7	14.9	6.1	14.9	3	1989	1989325	BOTTOM	EAST-CENTRAL	10	13	1989-10-13	8127.69	4229.44	42.4907	-81.4615	19	1	1
10:30:00	07:46:00	3	19	1.7	14.9	6.1	14.9	3	1989	1989325	BOTTOM	EAST-CENTRAL	10	13	1989-10-13	8127.69	4229.44	42.4907	-81.4615	19	1	2
07:45:00	10:55:00	3	15.2	9	14.7	9.2	14.7	3	1989	1989328	BOTTOM	EAST-CENTRAL	10	15	1989-10-15	8131.35	4230.91	42.5152	-81.5225	15	5	2
07:45:00	10:55:00	3	15.2	9	14.7	9.2	14.7	3	1989	1989328	BOTTOM	EAST-CENTRAL	10	15	1989-10-15	8131.35	4230.91	42.5152	-81.5225	15	5	1
07:45:00	10:55:00	3	15.2	9	14.7	9.2	14.7	3	1989	1989328	BOTTOM	EAST-CENTRAL	10	15	1989-10-15	8131.35	4230.91	42.5152	-81.5225	15	5	2
07:45:00	10:55:00	3	15.2	9	14.7	9.2	14.7	3	1989	1989328	BOTTOM	EAST-CENTRAL	10	15	1989-10-15	8131.35	4230.91	42.5152	-81.5225	15	5	1
07:45:00	10:55:00	3	15.2	9	14.7	9.2	14.7	3	1989	1989328	BOTTOM	EAST-CENTRAL	10	15	1989-10-15	8131.35	4230.91	42.5152	-81.5225	15	4	1
07:45:00	10:55:00	3	15.2	9	14.7	9.2	14.7	3	1989	1989328	BOTTOM	EAST-CENTRAL	10	15	1989-10-15	8131.35	4230.91	42.5152	-81.5225	15	5	2
07:45:00	10:55:00	3	15.2	9	14.7	9.2	14.7	3	1989	1989328	BOTTOM	EAST-CENTRAL	10	15	1989-10-15	8131.35	4230.91	42.5152	-81.5225	15	5	1
07:45:00	10:55:00	3	15.2	9	14.7	9.2	14.7	3	1989	1989328	BOTTOM	EAST-CENTRAL	10	15	1989-10-15	8131.35	4230.91	42.5152	-81.5225	15	3	1
07:45:00	10:55:00	3	15.2	9	14.7	9.2	14.7	3	1989	1989328	BOTTOM	EAST-CENTRAL	10	15	1989-10-15	8131.35	4230.91	42.5152	-81.5225	15	3	2
07:45:00	10:55:00	3	15.2	9	14.7	9.2	14.7	3	1989	1989328	BOTTOM	EAST-CENTRAL	10	15	1989-10-15	8131.35	4230.91	42.5152	-81.5225	15	5	2
07:45:00	10:55:00	3	15.2	9	14.7	9.2	14.7	3	1989	1989328	BOTTOM	EAST-CENTRAL	10	15	1989-10-15	8131.35	4230.91	42.5152	-81.5225	15	4	1
07:45:00	10:55:00	3	15.2	9	14.7	9.2	14.7	3	1989	1989328	BOTTOM	EAST-CENTRAL	10	15	1989-10-15	8131.35	4230.91	42.5152	-81.5225	15	3	1
07:45:00	10:55:00	3	15.2	9	14.7	9.2	14.7	3	1989	1989328	BOTTOM	EAST-CENTRAL	10	15	1989-10-15	8131.35	4230.91	42.5152	-81.5225	15	2	1
07:45:00	10:55:00	3	15.2	9	14.7	9.2	14.7	3	1989	1989328	BOTTOM	EAST-CENTRAL	10	15	1989-10-15	8131.35	4230.91	42.5152	-81.5225	15	5	2
07:45:00	10:55:00	3	15.2	9	14.7	9.2	14.7	3	1989	1989328	BOTTOM	EAST-CENTRAL	10	15	1989-10-15	8131.35	4230.91	42.5152	-81.5225	15	5	2
07:45:00	10:55:00	3	15.2	9	14.7	9.2	14.7	3	1989	1989328	BOTTOM	EAST-CENTRAL	10	15	1989-10-15	8131.35	4230.91	42.5152	-81.5225	15	5	2
07:45:00	10:55:00	3	15.2	9	14.7	9.2	14.7	3	1989	1989328	BOTTOM	EAST-CENTRAL	10	15	1989-10-15	8131.35	4230.91	42.5152	-81.5225	15	4	2
07:45:00	10:55:00	3	15.2	9	14.7	9.2	14.7	3	1989	1989328	BOTTOM	EAST-CENTRAL	10	15	1989-10-15	8131.35	4230.91	42.5152	-81.5225	15	5	2
07:45:00	10:55:00	3	15.2	9	14.7	9.2	14.7	3	1989	1989328	BOTTOM	EAST-CENTRAL	10	15	1989-10-15	8131.35	4230.91	42.5152	-81.5225	15	5	2
07:45:00	10:55:00	3	15.2	9	14.7	9.2	14.7	3	1989	1989328	BOTTOM	EAST-CENTRAL	10	15	1989-10-15	8131.35	4230.91	42.5152	-81.5225	15	5	2
07:45:00	10:55:00	3	15.2	9	14.7	9.2	14.7	3	1989	1989328	BOTTOM	EAST-CENTRAL	10	15	1989-10-15	8131.35	4230.91	42.5152	-81.5225	15	5	2
07:45:00	10:55:00	3	15.2	9	14.7	9.2	14.7	3	1989	1989328	BOTTOM	EAST-CENTRAL	10	15	1989-10-15	8131.35	4230.91	42.5152	-81.5225	15	5	2
07:45:00	10:55:00	3	15.2	9	14.7	9.2	14.7	3	1989	1989328	BOTTOM	EAST-CENTRAL	10	15	1989-10-15	8131.35	4230.91	42.5152	-81.5225	15	5	1
07:45:00	10:55:00	3	15.2	9	14.7	9.2	14.7	3	1989	1989328	BOTTOM	EAST-CENTRAL	10	15	1989-10-15	8131.35	4230.91	42.5152	-81.5225	15	5	1
07:45:00	10:55:00	3	15.2	9	14.7	9.2	14.7	3	1989	1989328	BOTTOM	EAST-CENTRAL	10	15	1989-10-15	8131.35	4230.91	42.5152	-81.5225	15	5	1
07:45:00	10:55:00	3	15.2	9	14.7	9.2	14.7	3	1989	1989328	BOTTOM	EAST-CENTRAL	10	15	1989-10-15	8131.35	4230.91	42.5152	-81.5225	15	5	1
07:45:00	10:55:00	3	15.2	9	14.7	9.2	14.7	3	1989	1989328	BOTTOM	EAST-CENTRAL	10	15	1989-10-15	8131.35	4230.91	42.5152	-81.5225	15	5	2
07:45:00	10:55:00	3	15.2	9	14.7	9.2	14.7	3	1989	1989328	BOTTOM	EAST-CENTRAL	10	15	1989-10-15	8131.35	4230.91	42.5152	-81.5225	15	4	1
07:45:00	10:55:00	3	15.2	9	14.7	9.2	14.7	3	1989	1989328	BOTTOM	EAST-CENTRAL	10	15	1989-10-15	8131.35	4230.91	42.5152	-81.5225	15	4	1
07:45:00	10:55:00	3	15.2	9	14.7	9.2	14.7	3	1989	1989328	BOTTOM	EAST-CENTRAL	10	15	1989-10-15	8131.35	4230.91	42.5152	-81.5225	15	5	2
07:45:00	10:55:00	3	15.2	9	14.7	9.2	14.7	3	1989	1989328	BOTTOM	EAST-CENTRAL	10	15	1989-10-15	8131.35	4230.91	42.5152	-81.5225	15	5	2
07:45:00	10:55:00	3	15.2	9	14.7	9.2	14.7	3	1989	1989328	BOTTOM	EAST-CENTRAL	10	15	1989-10-15	8131.35	4230.91	42.5152	-81.5225	15	5	2
07:45:00	10:55:00	3	15.2	9	14.7	9.2	14.7	3	1989	1989328	BOTTOM	EAST-CENTRAL	10	15	1989-10-15	8131.35	4230.91	42.5152	-81.5225	15	5	2
07:45:00	10:55:00	3	15.2	9	14.7	9.2	14.7	3	1989	1989328	BOTTOM	EAST-CENTRAL	10	15	1989-10-15	8131.35	4230.91	42.5152	-81.5225	15	5	1
07:45:00	10:55:00	3	15.2	9	14.7	9.2	14.7	3	1989	1989328	BOTTOM	EAST-CENTRAL	10	15	1989-10-15	8131.35	4230.91	42.5152	-81.5225	15	5	2
07:45:00	10:55:00	3	15.2	9	14.7	9.2	14.7	3	1989	1989328	BOTTOM	EAST-CENTRAL	10	15	1989-10-15	8131.35	4230.91	42.5152	-81.5225	15	5	1
07:45:00	10:55:00	3	15.2	9	14.7	9.2	14.7	3	1989	1989328	BOTTOM	EAST-CENTRAL	10	15	1989-10-15	8131.35	4230.91	42.5152	-81.5225	15	5	2
07:45:00	10:55:00	3	15.2	9	14.7	9.2	14.7	3	1989	1989328	BOTTOM	EAST-CENTRAL	10	15	1989-10-15	8131.35	4230.91	42.5152	-81.5225	15	6	2
07:45:00	10:55:00	3	15.2	9	14.7	9.2	14.7	3	1989	1989328	BOTTOM	EAST-CENTRAL	10	15	1989-10-15	8131.35	4230.91	42.5152	-81.5225	15	5	2
07:45:00	10:55:00	3	15.2	9	14.7	9.2	14.7	3	1989	1989328	BOTTOM	EAST-CENTRAL	10	15	1989-10-15	8131.35	4230.91	42.5152	-81.5225	15	5	2
07:45:00	10:55:00	3	15.2	9	14.7	9.2	14.7	3	1989	1989328	BOTTOM	EAST-CENTRAL	10	15	1989-10-15	8131.35	4230.91	42.5152	-81.5225	15	5	2
07:45:00	10:55:00	3	15.2	9	14.7	9.2	14.7	3	1989	1989328	BOTTOM	EAST-CENTRAL	10	15	1989-10-15	8131.35	4230.91	42.5152	-81.5225	15	5	2
07:45:00	10:55:00	3	15.2	9	14.7	9.2	14.7	3	1989	1989328	BOTTOM	EAST-CENTRAL	10	15	1989-10-15	8131.35	4230.91	42.5152	-81.5225	15	5	2
07:45:00	10:55:00	3	15.2	9	14.7	9.2	14.7	3	1989	1989328	BOTTOM	EAST-CENTRAL	10	15	1989-10-15	8131.35	4230.91	42.5152	-81.5225	15	5	2
07:45:00	10:55:00	3	15.2	9	14.7	9.2	14.7	3	1989	1989328	BOTTOM	EAST-CENTRAL	10	15	1989-10-15	8131.35	4230.91	42.5152	-81.5225	15	5	2
07:45:00	10:55:00	3	15.2	9	14.7	9.2	14.7	3	1989	1989328	BOTTOM	EAST-CENTRAL	10	15	1989-10-15	8131.35	4230.91	42.5152	-81.5225	15	5	2
07:45:00	10:55:00	3	15.2	9	14.7	9.2	14.7	3	1989	1989328	BOTTOM	EAST-CENTRAL	10	15	1989-10-15	8131.35	4230.91	42.5152	-81.5225	15	5	2
07:45:00	10:55:00	3	15.2	9	14.7	9.2	14.7	3	1989	1989328	BOTTOM	EAST-CENTRAL	10	15	1989-10-15	8131.35	4230.91	42.5152	-81.5225	15	3	9
07:45:00	10:55:00	3	15.2	9	14.7	9.2	14.7	3	1989	1989328	BOTTOM	EAST-CENTRAL	10	15	1989-10-15	8131.35	4230.91	42.5152	-81.5225	15	2	2
07:45:00	10:55:00	3	15.2	9	14.7	9.2	14.7	3	1989	1989328	BOTTOM	EAST-CENTRAL	10	15	1989-10-15	8131.35	4230.91	42.5152	-81.5225	15	2	1
07:45:00	10:55:00	3	15.2	9	14.7	9.2	14.7	3	1989	1989328	BOTTOM	EAST-CENTRAL	10	15	1989-10-15	8131.35	4230.91	42.5152	-81.5225	15	5	2
07:45:00	10:55:00	3	15.2	9	14.7	9.2	14.7	3	1989	1989328	BOTTOM	EAST-CENTRAL	10	15	1989-10-15	8131.35	4230.91	42.5152	-81.5225	15	5	2
07:45:00	10:55:00	3	15.2	9	14.7	9.2	14.7	3	1989	1989328	BOTTOM	EAST-CENTRAL	10	15	1989-10-15	8131.35	4230.91	42.5152	-81.5225	15	5	2
07:45:00	10:55:00	3	15.2	9	14.7	9.2	14.7	3	1989	1989328	BOTTOM	EAST-CENTRAL	10	15	1989-10-15	8131.35	4230.91	42.5152	-81.5225	15	5	2
07:45:00	10:55:00	3	15.2	9	14.7	9.2	14.7	3	1989	1989328	BOTTOM	EAST-CENTRAL	10	15	1989-10-15	8131.35	4230.91	42.5152	-81.5225	15	5	2
07:45:00	10:55:00	3	15.2	9	14.7	9.2	14.7	3	1989	1989328	BOTTOM	EAST-CENTRAL	10	15	1989-10-15	8131.35	4230.91	42.5152	-81.5225	15	5	1
07:45:00	10:55:00	3	15.2	9	14.7	9.2	14.7	3	1989	1989328	BOTTOM	EAST-CENTRAL	10	15	1989-10-15	8131.35	4230.91	42.5152	-81.5225	15	5	2
07:45:00	10:55:00	3	15.2	9	14.7	9.2	14.7	3	1989	1989328	BOTTOM	EAST-CENTRAL	10	15	1989-10-15	8131.35	4230.91	42.5152	-81.5225	15	4	2
07:45:00	10:55:00	3	15.2	9	14.7	9.2	14.7	3	1989	1989328	BOTTOM	EAST-CENTRAL	10	15	1989-10-15	8131.35	4230.91	42.5152	-81.5225	15	5	2
07:45:00	10:55:00	3	15.2	9	14.7	9.2	14.7	3	1989	1989328	BOTTOM	EAST-CENTRAL	10	15	1989-10-15	8131.35	4230.91	42.5152	-81.5225	15	5	2
07:45:00	10:55:00	3	15.2	9	14.7	9.2	14.7	3	1989	1989328	BOTTOM	EAST-CENTRAL	10	15	1989-10-15	8131.35	4230.91	42.5152	-81.5225	15	5	2
07:45:00	10:55:00	3	15.2	9	14.7	9.2	14.7	3	1989	1989328	BOTTOM	EAST-CENTRAL	10	15	1989-10-15	8131.35	4230.91	42.5152	-81.5225	15	5	2
07:45:00	10:55:00	3	15.2	9	14.7	9.2	14.7	3	1989	1989328	BOTTOM	EAST-CENTRAL	10	15	1989-10-15	8131.35	4230.91	42.5152	-81.5225	15	5	2
07:45:00	10:55:00	3	15.2	9	14.7	9.2	14.7	3	1989	1989328	BOTTOM	EAST-CENTRAL	10	15	1989-10-15	8131.35	4230.91	42.5152	-81.5225	15	5	2
07:45:00	10:55:00	3	15.2	9	14.7	9.2	14.7	3	1989	1989328	BOTTOM	EAST-CENTRAL	10	15	1989-10-15	8131.35	4230.91	42.5152	-81.5225	15	5	2
07:45:00	10:55:00	3	15.2	9	14.7	9.2	14.7	3	1989	1989328	BOTTOM	EAST-CENTRAL	10	15	1989-10-15	8131.35	4230.91	42.5152	-81.5225	15	5	2
07:45:00	10:55:00	3	15.2	9	14.7	9.2	14.7	3	1989	1989328	BOTTOM	EAST-CENTRAL	10	15	1989-10-15	8131.35	4230.91	42.5152	-81.5225	15	5	2
07:45:00	10:55:00	3	15.2	9	14.7	9.2	14.7	3	1989	1989328	BOTTOM	EAST-CENTRAL	10	15	1989-10-15	8131.35	4230.91	42.5152	-81.5225	15	5	2
07:45:00	10:55:00	3	15.2	9	14.7	9.2	14.7	3	1989	1989328	BOTTOM	EAST-CENTRAL	10	15	1989-10-15	8131.35	4230.91	42.5152	-81.5225	15	5	2
07:45:00	10:55:00	3	15.2	9	14.7	9.2	14.7	3	1989	1989328	BOTTOM	EAST-CENTRAL	10	15	1989-10-15	8131.35	4230.91	42.5152	-81.5225	15	5	2
07:45:00	10:55:00	3	15.2	9	14.7	9.2	14.7	3	1989	1989328	BOTTOM	EAST-CENTRAL	10	15	1989-10-15	8131.35	4230.91	42.5152	-81.5225	15	5	2
07:45:00	10:55:00	3	15.2	9	14.7	9.2	14.7	3	1989	1989328	BOTTOM	EAST-CENTRAL	10	15	1989-10-15	8131.35	4230.91	42.5152	-81.5225	15	2	2
07:45:00	10:55:00	3	15.2	9	14.7	9.2	14.7	3	1989	1989328	BOTTOM	EAST-CENTRAL	10	15	1989-10-15	8131.35	4230.91	42.5152	-81.5225	15	1	2
07:45:00	10:55:00	3	15.2	9	14.7	9.2	14.7	3	1989	1989328	BOTTOM	EAST-CENTRAL	10	15	1989-10-15	8131.35	4230.91	42.5152	-81.5225	15	7	2
07:45:00	10:55:00	3	15.2	9	14.7	9.2	14.7	3	1989	1989328	BOTTOM	EAST-CENTRAL	10	15	1989-10-15	8131.35	4230.91	42.5152	-81.5225	15	5	2
08:55:00	09:30:00	3	7.9	1.2	14.9	9.6	14.9	3	1989	1989330	BOTTOM	EAST-CENTRAL	10	15	1989-10-15	8128.82	4234.25	42.5708	-81.4803	8	5	1
08:55:00	09:30:00	3	7.9	1.2	14.9	9.6	14.9	3	1989	1989330	BOTTOM	EAST-CENTRAL	10	15	1989-10-15	8128.82	4234.25	42.5708	-81.4803	8	4	2
08:55:00	09:30:00	3	7.9	1.2	14.9	9.6	14.9	3	1989	1989330	BOTTOM	EAST-CENTRAL	10	15	1989-10-15	8128.82	4234.25	42.5708	-81.4803	8	3	2
08:55:00	09:30:00	3	7.9	1.2	14.9	9.6	14.9	3	1989	1989330	BOTTOM	EAST-CENTRAL	10	15	1989-10-15	8128.82	4234.25	42.5708	-81.4803	8	5	2
08:55:00	09:30:00	3	7.9	1.2	14.9	9.6	14.9	3	1989	1989330	BOTTOM	EAST-CENTRAL	10	15	1989-10-15	8128.82	4234.25	42.5708	-81.4803	8	5	2
08:55:00	09:30:00	3	7.9	1.2	14.9	9.6	14.9	3	1989	1989330	BOTTOM	EAST-CENTRAL	10	15	1989-10-15	8128.82	4234.25	42.5708	-81.4803	8	5	2
08:55:00	09:30:00	3	7.9	1.2	14.9	9.6	14.9	3	1989	1989330	BOTTOM	EAST-CENTRAL	10	15	1989-10-15	8128.82	4234.25	42.5708	-81.4803	8	5	2
08:55:00	09:30:00	3	7.9	1.2	14.9	9.6	14.9	3	1989	1989330	BOTTOM	EAST-CENTRAL	10	15	1989-10-15	8128.82	4234.25	42.5708	-81.4803	8	4	2
08:55:00	09:30:00	3	7.9	1.2	14.9	9.6	14.9	3	1989	1989330	BOTTOM	EAST-CENTRAL	10	15	1989-10-15	8128.82	4234.25	42.5708	-81.4803	8	5	2
08:55:00	09:30:00	3	7.9	1.2	14.9	9.6	14.9	3	1989	1989330	BOTTOM	EAST-CENTRAL	10	15	1989-10-15	8128.82	4234.25	42.5708	-81.4803	8	3	2
08:55:00	09:30:00	3	7.9	1.2	14.9	9.6	14.9	3	1989	1989330	BOTTOM	EAST-CENTRAL	10	15	1989-10-15	8128.82	4234.25	42.5708	-81.4803	8	3	2
08:55:00	09:30:00	3	7.9	1.2	14.9	9.6	14.9	3	1989	1989330	BOTTOM	EAST-CENTRAL	10	15	1989-10-15	8128.82	4234.25	42.5708	-81.4803	8	3	2
08:55:00	09:30:00	3	7.9	1.2	14.9	9.6	14.9	3	1989	1989330	BOTTOM	EAST-CENTRAL	10	15	1989-10-15	8128.82	4234.25	42.5708	-81.4803	8	4	1
09:00:00	11:55:00	3	12.5	2.5	11.5	10.1	12.5	3	1989	1989332	BOTTOM	EAST-CENTRAL	10	25	1989-10-25	8040.46	4234.55	42.5758	-80.6743	13	5	2
09:00:00	11:55:00	3	12.5	2.5	11.5	10.1	12.5	3	1989	1989332	BOTTOM	EAST-CENTRAL	10	25	1989-10-25	8040.46	4234.55	42.5758	-80.6743	13	1	1
09:00:00	11:55:00	3	12.5	2.5	11.5	10.1	12.5	3	1989	1989332	BOTTOM	EAST-CENTRAL	10	25	1989-10-25	8040.46	4234.55	42.5758	-80.6743	13	1	2
09:00:00	11:55:00	3	12.5	2.5	11.5	10.1	12.5	3	1989	1989332	BOTTOM	EAST-CENTRAL	10	25	1989-10-25	8040.46	4234.55	42.5758	-80.6743	13	5	2
09:00:00	11:55:00	3	12.5	2.5	11.5	10.1	12.5	3	1989	1989332	BOTTOM	EAST-CENTRAL	10	25	1989-10-25	8040.46	4234.55	42.5758	-80.6743	13	5	2
09:00:00	11:55:00	3	12.5	2.5	11.5	10.1	12.5	3	1989	1989332	BOTTOM	EAST-CENTRAL	10	25	1989-10-25	8040.46	4234.55	42.5758	-80.6743	13	4	1
09:00:00	11:55:00	3	12.5	2.5	11.5	10.1	12.5	3	1989	1989332	BOTTOM	EAST-CENTRAL	10	25	1989-10-25	8040.46	4234.55	42.5758	-80.6743	13	5	2
09:00:00	11:55:00	3	12.5	2.5	11.5	10.1	12.5	3	1989	1989332	BOTTOM	EAST-CENTRAL	10	25	1989-10-25	8040.46	4234.55	42.5758	-80.6743	13	5	2
09:00:00	11:55:00	3	12.5	2.5	11.5	10.1	12.5	3	1989	1989332	BOTTOM	EAST-CENTRAL	10	25	1989-10-25	8040.46	4234.55	42.5758	-80.6743	13	5	2
09:00:00	11:55:00	3	12.5	2.5	11.5	10.1	12.5	3	1989	1989332	BOTTOM	EAST-CENTRAL	10	25	1989-10-25	8040.46	4234.55	42.5758	-80.6743	13	5	2
09:00:00	11:55:00	3	12.5	2.5	11.5	10.1	12.5	3	1989	1989332	BOTTOM	EAST-CENTRAL	10	25	1989-10-25	8040.46	4234.55	42.5758	-80.6743	13	5	1
09:00:00	11:55:00	3	12.5	2.5	11.5	10.1	12.5	3	1989	1989332	BOTTOM	EAST-CENTRAL	10	25	1989-10-25	8040.46	4234.55	42.5758	-80.6743	13	5	2
09:00:00	11:55:00	3	12.5	2.5	11.5	10.1	12.5	3	1989	1989332	BOTTOM	EAST-CENTRAL	10	25	1989-10-25	8040.46	4234.55	42.5758	-80.6743	13	5	2
09:00:00	11:55:00	3	12.5	2.5	11.5	10.1	12.5	3	1989	1989332	BOTTOM	EAST-CENTRAL	10	25	1989-10-25	8040.46	4234.55	42.5758	-80.6743	13	5	2
09:00:00	11:55:00	3	12.5	2.5	11.5	10.1	12.5	3	1989	1989332	BOTTOM	EAST-CENTRAL	10	25	1989-10-25	8040.46	4234.55	42.5758	-80.6743	13	4	1
09:00:00	11:55:00	3	12.5	2.5	11.5	10.1	12.5	3	1989	1989332	BOTTOM	EAST-CENTRAL	10	25	1989-10-25	8040.46	4234.55	42.5758	-80.6743	13	5	1
09:00:00	11:55:00	3	12.5	2.5	11.5	10.1	12.5	3	1989	1989332	BOTTOM	EAST-CENTRAL	10	25	1989-10-25	8040.46	4234.55	42.5758	-80.6743	13	5	2
12:00:00	09:25:00	3	15.8	0.3	11	10.4	11.6	7	1989	1989334	BOTTOM	PENN_RIDGE	10	25	1989-10-25	8027.05	4231.39	42.5232	-80.4508	16	1	1
12:00:00	09:25:00	3	15.8	0.3	11	10.4	11.6	7	1989	1989334	BOTTOM	PENN_RIDGE	10	25	1989-10-25	8027.05	4231.39	42.5232	-80.4508	16	1	1
12:00:00	09:25:00	3	15.8	0.3	11	10.4	11.6	7	1989	1989334	BOTTOM	PENN_RIDGE	10	25	1989-10-25	8027.05	4231.39	42.5232	-80.4508	16	3	1
12:00:00	09:25:00	3	15.8	0.3	11	10.4	11.6	7	1989	1989334	BOTTOM	PENN_RIDGE	10	25	1989-10-25	8027.05	4231.39	42.5232	-80.4508	16	3	1
12:00:00	09:25:00	3	15.8	0.3	11	10.4	11.6	7	1989	1989334	BOTTOM	PENN_RIDGE	10	25	1989-10-25	8027.05	4231.39	42.5232	-80.4508	16	5	2
12:00:00	09:25:00	3	15.8	0.3	11	10.4	11.6	7	1989	1989334	BOTTOM	PENN_RIDGE	10	25	1989-10-25	8027.05	4231.39	42.5232	-80.4508	16	5	1
12:00:00	09:25:00	3	15.8	0.3	11	10.4	11.6	7	1989	1989334	BOTTOM	PENN_RIDGE	10	25	1989-10-25	8027.05	4231.39	42.5232	-80.4508	16	3	2
12:00:00	09:25:00	3	15.8	0.3	11	10.4	11.6	7	1989	1989334	BOTTOM	PENN_RIDGE	10	25	1989-10-25	8027.05	4231.39	42.5232	-80.4508	16	5	2
12:00:00	09:25:00	3	15.8	0.3	11	10.4	11.6	7	1989	1989334	BOTTOM	PENN_RIDGE	10	25	1989-10-25	8027.05	4231.39	42.5232	-80.4508	16	5	2
12:00:00	09:25:00	3	15.8	0.3	11	10.4	11.6	7	1989	1989334	BOTTOM	PENN_RIDGE	10	25	1989-10-25	8027.05	4231.39	42.5232	-80.4508	16	4	2
12:00:00	09:25:00	3	15.8	0.3	11	10.4	11.6	7	1989	1989334	BOTTOM	PENN_RIDGE	10	25	1989-10-25	8027.05	4231.39	42.5232	-80.4508	16	5	2
12:00:00	09:25:00	3	15.8	0.3	11	10.4	11.6	7	1989	1989334	BOTTOM	PENN_RIDGE	10	25	1989-10-25	8027.05	4231.39	42.5232	-80.4508	16	4	1
12:00:00	09:25:00	3	15.8	0.3	11	10.4	11.6	7	1989	1989334	BOTTOM	PENN_RIDGE	10	25	1989-10-25	8027.05	4231.39	42.5232	-80.4508	16	4	1
12:00:00	09:25:00	3	15.8	0.3	11	10.4	11.6	7	1989	1989334	BOTTOM	PENN_RIDGE	10	25	1989-10-25	8027.05	4231.39	42.5232	-80.4508	16	5	2
12:00:00	09:25:00	3	15.8	0.3	11	10.4	11.6	7	1989	1989334	BOTTOM	PENN_RIDGE	10	25	1989-10-25	8027.05	4231.39	42.5232	-80.4508	16	5	2
12:00:00	09:25:00	3	15.8	0.3	11	10.4	11.6	7	1989	1989334	BOTTOM	PENN_RIDGE	10	25	1989-10-25	8027.05	4231.39	42.5232	-80.4508	16	5	2
10:45:00	10:35:00	3	19.5	3.2	12	9.7	13.1	3	1989	1989335	BOTTOM	EAST-CENTRAL	10	26	1989-10-26	8038.83	4226.48	42.4413	-80.6472	20	2	1
10:45:00	10:35:00	3	19.5	3.2	12	9.7	13.1	3	1989	1989335	BOTTOM	EAST-CENTRAL	10	26	1989-10-26	8038.83	4226.48	42.4413	-80.6472	20	2	1
10:45:00	10:35:00	3	19.5	3.2	12	9.7	13.1	3	1989	1989335	BOTTOM	EAST-CENTRAL	10	26	1989-10-26	8038.83	4226.48	42.4413	-80.6472	20	2	2
10:45:00	10:35:00	3	19.5	3.2	12	9.7	13.1	3	1989	1989335	BOTTOM	EAST-CENTRAL	10	26	1989-10-26	8038.83	4226.48	42.4413	-80.6472	20	2	2
10:45:00	10:35:00	3	19.5	3.2	12	9.7	13.1	3	1989	1989335	BOTTOM	EAST-CENTRAL	10	26	1989-10-26	8038.83	4226.48	42.4413	-80.6472	20	2	2
10:45:00	10:35:00	3	19.5	3.2	12	9.7	13.1	3	1989	1989335	BOTTOM	EAST-CENTRAL	10	26	1989-10-26	8038.83	4226.48	42.4413	-80.6472	20	2	1
10:45:00	10:35:00	3	19.5	3.2	12	9.7	13.1	3	1989	1989335	BOTTOM	EAST-CENTRAL	10	26	1989-10-26	8038.83	4226.48	42.4413	-80.6472	20	5	1
10:45:00	10:35:00	3	19.5	3.2	12	9.7	13.1	3	1989	1989335	BOTTOM	EAST-CENTRAL	10	26	1989-10-26	8038.83	4226.48	42.4413	-80.6472	20	3	2
10:45:00	10:35:00	3	19.5	3.2	12	9.7	13.1	3	1989	1989335	BOTTOM	EAST-CENTRAL	10	26	1989-10-26	8038.83	4226.48	42.4413	-80.6472	20	2	1
10:45:00	10:35:00	3	19.5	3.2	12	9.7	13.1	3	1989	1989335	BOTTOM	EAST-CENTRAL	10	26	1989-10-26	8038.83	4226.48	42.4413	-80.6472	20	3	1
10:45:00	10:35:00	3	19.5	3.2	12	9.7	13.1	3	1989	1989335	BOTTOM	EAST-CENTRAL	10	26	1989-10-26	8038.83	4226.48	42.4413	-80.6472	20	2	1
10:45:00	10:35:00	3	19.5	3.2	12	9.7	13.1	3	1989	1989335	BOTTOM	EAST-CENTRAL	10	26	1989-10-26	8038.83	4226.48	42.4413	-80.6472	20	3	2
10:45:00	10:35:00	3	19.5	3.2	12	9.7	13.1	3	1989	1989335	BOTTOM	EAST-CENTRAL	10	26	1989-10-26	8038.83	4226.48	42.4413	-80.6472	20	3	2
10:45:00	10:35:00	3	19.5	3.2	12	9.7	13.1	3	1989	1989335	BOTTOM	EAST-CENTRAL	10	26	1989-10-26	8038.83	4226.48	42.4413	-80.6472	20	3	1
10:45:00	10:35:00	3	19.5	3.2	12	9.7	13.1	3	1989	1989335	BOTTOM	EAST-CENTRAL	10	26	1989-10-26	8038.83	4226.48	42.4413	-80.6472	20	3	1
10:45:00	10:35:00	3	19.5	3.2	12	9.7	13.1	3	1989	1989335	BOTTOM	EAST-CENTRAL	10	26	1989-10-26	8038.83	4226.48	42.4413	-80.6472	20	2	1
10:45:00	10:35:00	3	19.5	3.2	12	9.7	13.1	3	1989	1989335	BOTTOM	EAST-CENTRAL	10	26	1989-10-26	8038.83	4226.48	42.4413	-80.6472	20	3	2
10:45:00	10:35:00	3	19.5	3.2	12	9.7	13.1	3	1989	1989335	BOTTOM	EAST-CENTRAL	10	26	1989-10-26	8038.83	4226.48	42.4413	-80.6472	20	2	2
10:45:00	10:35:00	3	19.5	3.2	12	9.7	13.1	3	1989	1989335	BOTTOM	EAST-CENTRAL	10	26	1989-10-26	8038.83	4226.48	42.4413	-80.6472	20	2	1
10:45:00	10:35:00	3	19.5	3.2	12	9.7	13.1	3	1989	1989335	BOTTOM	EAST-CENTRAL	10	26	1989-10-26	8038.83	4226.48	42.4413	-80.6472	20	2	1
10:45:00	10:35:00	3	19.5	3.2	12	9.7	13.1	3	1989	1989335	BOTTOM	EAST-CENTRAL	10	26	1989-10-26	8038.83	4226.48	42.4413	-80.6472	20	4	1
10:45:00	10:35:00	3	19.5	3.2	12	9.7	13.1	3	1989	1989335	BOTTOM	EAST-CENTRAL	10	26	1989-10-26	8038.83	4226.48	42.4413	-80.6472	20	3	1
10:45:00	10:35:00	3	19.5	3.2	12	9.7	13.1	3	1989	1989335	BOTTOM	EAST-CENTRAL	10	26	1989-10-26	8038.83	4226.48	42.4413	-80.6472	20	3	2
10:45:00	10:35:00	3	19.5	3.2	12	9.7	13.1	3	1989	1989335	BOTTOM	EAST-CENTRAL	10	26	1989-10-26	8038.83	4226.48	42.4413	-80.6472	20	3	2
10:45:00	10:35:00	3	19.5	3.2	12	9.7	13.1	3	1989	1989335	BOTTOM	EAST-CENTRAL	10	26	1989-10-26	8038.83	4226.48	42.4413	-80.6472	20	3	2
10:45:00	10:35:00	3	19.5	3.2	12	9.7	13.1	3	1989	1989335	BOTTOM	EAST-CENTRAL	10	26	1989-10-26	8038.83	4226.48	42.4413	-80.6472	20	4	1
10:45:00	10:35:00	3	19.5	3.2	12	9.7	13.1	3	1989	1989335	BOTTOM	EAST-CENTRAL	10	26	1989-10-26	8038.83	4226.48	42.4413	-80.6472	20	3	1
10:45:00	10:35:00	3	19.5	3.2	12	9.7	13.1	3	1989	1989335	BOTTOM	EAST-CENTRAL	10	26	1989-10-26	8038.83	4226.48	42.4413	-80.6472	20	3	1
10:45:00	10:35:00	3	19.5	3.2	12	9.7	13.1	3	1989	1989335	BOTTOM	EAST-CENTRAL	10	26	1989-10-26	8038.83	4226.48	42.4413	-80.6472	20	4	1
10:45:00	10:35:00	3	19.5	3.2	12	9.7	13.1	3	1989	1989335	BOTTOM	EAST-CENTRAL	10	26	1989-10-26	8038.83	4226.48	42.4413	-80.6472	20	5	2
10:45:00	10:35:00	3	19.5	3.2	12	9.7	13.1	3	1989	1989335	BOTTOM	EAST-CENTRAL	10	26	1989-10-26	8038.83	4226.48	42.4413	-80.6472	20	4	1
10:45:00	10:35:00	3	19.5	3.2	12	9.7	13.1	3	1989	1989335	BOTTOM	EAST-CENTRAL	10	26	1989-10-26	8038.83	4226.48	42.4413	-80.6472	20	5	2
10:45:00	10:35:00	3	19.5	3.2	12	9.7	13.1	3	1989	1989335	BOTTOM	EAST-CENTRAL	10	26	1989-10-26	8038.83	4226.48	42.4413	-80.6472	20	5	2
10:45:00	10:35:00	3	19.5	3.2	12	9.7	13.1	3	1989	1989335	BOTTOM	EAST-CENTRAL	10	26	1989-10-26	8038.83	4226.48	42.4413	-80.6472	20	3	2
10:45:00	10:35:00	3	19.5	3.2	12	9.7	13.1	3	1989	1989335	BOTTOM	EAST-CENTRAL	10	26	1989-10-26	8038.83	4226.48	42.4413	-80.6472	20	5	1
10:45:00	10:35:00	3	19.5	3.2	12	9.7	13.1	3	1989	1989335	BOTTOM	EAST-CENTRAL	10	26	1989-10-26	8038.83	4226.48	42.4413	-80.6472	20	5	2
10:45:00	10:35:00	3	19.5	3.2	12	9.7	13.1	3	1989	1989335	BOTTOM	EAST-CENTRAL	10	26	1989-10-26	8038.83	4226.48	42.4413	-80.6472	20	3	2
10:45:00	10:35:00	3	19.5	3.2	12	9.7	13.1	3	1989	1989335	BOTTOM	EAST-CENTRAL	10	26	1989-10-26	8038.83	4226.48	42.4413	-80.6472	20	4	2
10:45:00	10:35:00	3	19.5	3.2	12	9.7	13.1	3	1989	1989335	BOTTOM	EAST-CENTRAL	10	26	1989-10-26	8038.83	4226.48	42.4413	-80.6472	20	5	2
10:45:00	10:35:00	3	19.5	3.2	12	9.7	13.1	3	1989	1989335	BOTTOM	EAST-CENTRAL	10	26	1989-10-26	8038.83	4226.48	42.4413	-80.6472	20	5	2
10:45:00	10:35:00	3	19.5	3.2	12	9.7	13.1	3	1989	1989335	BOTTOM	EAST-CENTRAL	10	26	1989-10-26	8038.83	4226.48	42.4413	-80.6472	20	5	1
10:45:00	10:35:00	3	19.5	3.2	12	9.7	13.1	3	1989	1989335	BOTTOM	EAST-CENTRAL	10	26	1989-10-26	8038.83	4226.48	42.4413	-80.6472	20	3	2
10:45:00	10:35:00	3	19.5	3.2	12	9.7	13.1	3	1989	1989335	BOTTOM	EAST-CENTRAL	10	26	1989-10-26	8038.83	4226.48	42.4413	-80.6472	20	3	2
10:45:00	10:35:00	3	19.5	3.2	12	9.7	13.1	3	1989	1989335	BOTTOM	EAST-CENTRAL	10	26	1989-10-26	8038.83	4226.48	42.4413	-80.6472	20	3	1
10:45:00	10:35:00	3	19.5	3.2	12	9.7	13.1	3	1989	1989335	BOTTOM	EAST-CENTRAL	10	26	1989-10-26	8038.83	4226.48	42.4413	-80.6472	20	5	2
10:45:00	10:35:00	3	19.5	3.2	12	9.7	13.1	3	1989	1989335	BOTTOM	EAST-CENTRAL	10	26	1989-10-26	8038.83	4226.48	42.4413	-80.6472	20	5	1
10:45:00	10:35:00	3	19.5	3.2	12	9.7	13.1	3	1989	1989335	BOTTOM	EAST-CENTRAL	10	26	1989-10-26	8038.83	4226.48	42.4413	-80.6472	20	3	2
10:45:00	10:35:00	3	19.5	3.2	12	9.7	13.1	3	1989	1989335	BOTTOM	EAST-CENTRAL	10	26	1989-10-26	8038.83	4226.48	42.4413	-80.6472	20	5	2
10:45:00	10:35:00	3	19.5	3.2	12	9.7	13.1	3	1989	1989335	BOTTOM	EAST-CENTRAL	10	26	1989-10-26	8038.83	4226.48	42.4413	-80.6472	20	4	2
10:45:00	10:35:00	3	19.5	3.2	12	9.7	13.1	3	1989	1989335	BOTTOM	EAST-CENTRAL	10	26	1989-10-26	8038.83	4226.48	42.4413	-80.6472	20	3	2
10:45:00	10:35:00	3	19.5	3.2	12	9.7	13.1	3	1989	1989335	BOTTOM	EAST-CENTRAL	10	26	1989-10-26	8038.83	4226.48	42.4413	-80.6472	20	5	1
10:45:00	10:35:00	3	19.5	3.2	12	9.7	13.1	3	1989	1989335	BOTTOM	EAST-CENTRAL	10	26	1989-10-26	8038.83	4226.48	42.4413	-80.6472	20	5	1
10:45:00	10:35:00	3	19.5	3.2	12	9.7	13.1	3	1989	1989335	BOTTOM	EAST-CENTRAL	10	26	1989-10-26	8038.83	4226.48	42.4413	-80.6472	20	5	2
10:45:00	10:35:00	3	19.5	3.2	12	9.7	13.1	3	1989	1989335	BOTTOM	EAST-CENTRAL	10	26	1989-10-26	8038.83	4226.48	42.4413	-80.6472	20	5	2
10:45:00	10:35:00	3	19.5	3.2	12	9.7	13.1	3	1989	1989335	BOTTOM	EAST-CENTRAL	10	26	1989-10-26	8038.83	4226.48	42.4413	-80.6472	20	5	2
10:45:00	10:35:00	3	19.5	3.2	12	9.7	13.1	3	1989	1989335	BOTTOM	EAST-CENTRAL	10	26	1989-10-26	8038.83	4226.48	42.4413	-80.6472	20	5	2
10:45:00	10:35:00	3	19.5	3.2	12	9.7	13.1	3	1989	1989335	BOTTOM	EAST-CENTRAL	10	26	1989-10-26	8038.83	4226.48	42.4413	-80.6472	20	5	2
10:45:00	10:35:00	3	19.5	3.2	12	9.7	13.1	3	1989	1989335	BOTTOM	EAST-CENTRAL	10	26	1989-10-26	8038.83	4226.48	42.4413	-80.6472	20	5	1
10:45:00	10:35:00	3	19.5	3.2	12	9.7	13.1	3	1989	1989335	BOTTOM	EAST-CENTRAL	10	26	1989-10-26	8038.83	4226.48	42.4413	-80.6472	20	5	1
10:45:00	10:35:00	3	19.5	3.2	12	9.7	13.1	3	1989	1989335	BOTTOM	EAST-CENTRAL	10	26	1989-10-26	8038.83	4226.48	42.4413	-80.6472	20	3	2
10:45:00	10:35:00	3	19.5	3.2	12	9.7	13.1	3	1989	1989335	BOTTOM	EAST-CENTRAL	10	26	1989-10-26	8038.83	4226.48	42.4413	-80.6472	20	5	2
10:45:00	10:35:00	3	19.5	3.2	12	9.7	13.1	3	1989	1989335	BOTTOM	EAST-CENTRAL	10	26	1989-10-26	8038.83	4226.48	42.4413	-80.6472	20	5	2
10:45:00	10:35:00	3	19.5	3.2	12	9.7	13.1	3	1989	1989335	BOTTOM	EAST-CENTRAL	10	26	1989-10-26	8038.83	4226.48	42.4413	-80.6472	20	5	2
10:45:00	10:35:00	3	19.5	3.2	12	9.7	13.1	3	1989	1989335	BOTTOM	EAST-CENTRAL	10	26	1989-10-26	8038.83	4226.48	42.4413	-80.6472	20	5	1
10:45:00	10:35:00	3	19.5	3.2	12	9.7	13.1	3	1989	1989335	BOTTOM	EAST-CENTRAL	10	26	1989-10-26	8038.83	4226.48	42.4413	-80.6472	20	5	2
10:45:00	10:35:00	3	19.5	3.2	12	9.7	13.1	3	1989	1989335	BOTTOM	EAST-CENTRAL	10	26	1989-10-26	8038.83	4226.48	42.4413	-80.6472	20	4	2
10:45:00	10:35:00	3	19.5	3.2	12	9.7	13.1	3	1989	1989335	BOTTOM	EAST-CENTRAL	10	26	1989-10-26	8038.83	4226.48	42.4413	-80.6472	20	5	2
10:45:00	10:35:00	3	19.5	3.2	12	9.7	13.1	3	1989	1989335	BOTTOM	EAST-CENTRAL	10	26	1989-10-26	8038.83	4226.48	42.4413	-80.6472	20	5	1
10:45:00	10:35:00	3	19.5	3.2	12	9.7	13.1	3	1989	1989335	BOTTOM	EAST-CENTRAL	10	26	1989-10-26	8038.83	4226.48	42.4413	-80.6472	20	5	2
10:45:00	10:35:00	3	19.5	3.2	12	9.7	13.1	3	1989	1989335	BOTTOM	EAST-CENTRAL	10	26	1989-10-26	8038.83	4226.48	42.4413	-80.6472	20	5	2
10:45:00	10:35:00	3	19.5	3.2	12	9.7	13.1	3	1989	1989335	BOTTOM	EAST-CENTRAL	10	26	1989-10-26	8038.83	4226.48	42.4413	-80.6472	20	5	2
10:45:00	10:35:00	3	19.5	3.2	12	9.7	13.1	3	1989	1989335	BOTTOM	EAST-CENTRAL	10	26	1989-10-26	8038.83	4226.48	42.4413	-80.6472	20	6	2
10:45:00	10:35:00	3	19.5	3.2	12	9.7	13.1	3	1989	1989335	BOTTOM	EAST-CENTRAL	10	26	1989-10-26	8038.83	4226.48	42.4413	-80.6472	20	5	2
10:45:00	10:35:00	3	19.5	3.2	12	9.7	13.1	3	1989	1989335	BOTTOM	EAST-CENTRAL	10	26	1989-10-26	8038.83	4226.48	42.4413	-80.6472	20	5	2
10:45:00	10:35:00	3	19.5	3.2	12	9.7	13.1	3	1989	1989335	BOTTOM	EAST-CENTRAL	10	26	1989-10-26	8038.83	4226.48	42.4413	-80.6472	20	5	1
10:45:00	10:35:00	3	19.5	3.2	12	9.7	13.1	3	1989	1989335	BOTTOM	EAST-CENTRAL	10	26	1989-10-26	8038.83	4226.48	42.4413	-80.6472	20	5	1
10:45:00	10:35:00	3	19.5	3.2	12	9.7	13.1	3	1989	1989335	BOTTOM	EAST-CENTRAL	10	26	1989-10-26	8038.83	4226.48	42.4413	-80.6472	20	5	2
10:45:00	10:35:00	3	19.5	3.2	12	9.7	13.1	3	1989	1989335	BOTTOM	EAST-CENTRAL	10	26	1989-10-26	8038.83	4226.48	42.4413	-80.6472	20	5	2
10:45:00	10:35:00	3	19.5	3.2	12	9.7	13.1	3	1989	1989335	BOTTOM	EAST-CENTRAL	10	26	1989-10-26	8038.83	4226.48	42.4413	-80.6472	20	5	2
10:45:00	10:35:00	3	19.5	3.2	12	9.7	13.1	3	1989	1989335	BOTTOM	EAST-CENTRAL	10	26	1989-10-26	8038.83	4226.48	42.4413	-80.6472	20	5	2
10:45:00	10:35:00	3	19.5	3.2	12	9.7	13.1	3	1989	1989335	BOTTOM	EAST-CENTRAL	10	26	1989-10-26	8038.83	4226.48	42.4413	-80.6472	20	5	2
13:15:00	08:50:00	3	14	1.1	11.4	9.7	12.3	3	1989	1989338	BOTTOM	EAST-CENTRAL	10	26	1989-10-26	8046.4	4235.43	42.5905	-80.7733	14	1	1
13:15:00	08:50:00	3	14	1.1	11.4	9.7	12.3	3	1989	1989338	BOTTOM	EAST-CENTRAL	10	26	1989-10-26	8046.4	4235.43	42.5905	-80.7733	14	5	2
13:15:00	08:50:00	3	14	1.1	11.4	9.7	12.3	3	1989	1989338	BOTTOM	EAST-CENTRAL	10	26	1989-10-26	8046.4	4235.43	42.5905	-80.7733	14	5	1
08:35:00	09:30:00	3	14.9	4.5	15.9	12.1	15.9	3	1989	198934	BOTTOM	EAST-CENTRAL	10	4	1989-10-04	8103.79	4236.84	42.614	-81.0632	15	1	2
08:35:00	09:30:00	3	14.9	4.5	15.9	12.1	15.9	3	1989	198934	BOTTOM	EAST-CENTRAL	10	4	1989-10-04	8103.79	4236.84	42.614	-81.0632	15	1	2
08:35:00	09:30:00	3	14.9	4.5	15.9	12.1	15.9	3	1989	198934	BOTTOM	EAST-CENTRAL	10	4	1989-10-04	8103.79	4236.84	42.614	-81.0632	15	1	9
08:35:00	09:30:00	3	14.9	4.5	15.9	12.1	15.9	3	1989	198934	BOTTOM	EAST-CENTRAL	10	4	1989-10-04	8103.79	4236.84	42.614	-81.0632	15	1	1
08:35:00	09:30:00	3	14.9	4.5	15.9	12.1	15.9	3	1989	198934	BOTTOM	EAST-CENTRAL	10	4	1989-10-04	8103.79	4236.84	42.614	-81.0632	15	1	2
08:35:00	09:30:00	3	14.9	4.5	15.9	12.1	15.9	3	1989	198934	BOTTOM	EAST-CENTRAL	10	4	1989-10-04	8103.79	4236.84	42.614	-81.0632	15	1	2
08:35:00	09:30:00	3	14.9	4.5	15.9	12.1	15.9	3	1989	198934	BOTTOM	EAST-CENTRAL	10	4	1989-10-04	8103.79	4236.84	42.614	-81.0632	15	1	1
08:35:00	09:30:00	3	14.9	4.5	15.9	12.1	15.9	3	1989	198934	BOTTOM	EAST-CENTRAL	10	4	1989-10-04	8103.79	4236.84	42.614	-81.0632	15	1	2
08:35:00	09:30:00	3	14.9	4.5	15.9	12.1	15.9	3	1989	198934	BOTTOM	EAST-CENTRAL	10	4	1989-10-04	8103.79	4236.84	42.614	-81.0632	15	2	9
08:35:00	09:30:00	3	14.9	4.5	15.9	12.1	15.9	3	1989	198934	BOTTOM	EAST-CENTRAL	10	4	1989-10-04	8103.79	4236.84	42.614	-81.0632	15	5	1
08:35:00	09:30:00	3	14.9	4.5	15.9	12.1	15.9	3	1989	198934	BOTTOM	EAST-CENTRAL	10	4	1989-10-04	8103.79	4236.84	42.614	-81.0632	15	3	1
08:35:00	09:30:00	3	14.9	4.5	15.9	12.1	15.9	3	1989	198934	BOTTOM	EAST-CENTRAL	10	4	1989-10-04	8103.79	4236.84	42.614	-81.0632	15	2	2
08:35:00	09:30:00	3	14.9	4.5	15.9	12.1	15.9	3	1989	198934	BOTTOM	EAST-CENTRAL	10	4	1989-10-04	8103.79	4236.84	42.614	-81.0632	15	5	2
08:35:00	09:30:00	3	14.9	4.5	15.9	12.1	15.9	3	1989	198934	BOTTOM	EAST-CENTRAL	10	4	1989-10-04	8103.79	4236.84	42.614	-81.0632	15	5	1
08:35:00	09:30:00	3	14.9	4.5	15.9	12.1	15.9	3	1989	198934	BOTTOM	EAST-CENTRAL	10	4	1989-10-04	8103.79	4236.84	42.614	-81.0632	15	5	1
08:35:00	09:30:00	3	14.9	4.5	15.9	12.1	15.9	3	1989	198934	BOTTOM	EAST-CENTRAL	10	4	1989-10-04	8103.79	4236.84	42.614	-81.0632	15	5	1
08:35:00	09:30:00	3	14.9	4.5	15.9	12.1	15.9	3	1989	198934	BOTTOM	EAST-CENTRAL	10	4	1989-10-04	8103.79	4236.84	42.614	-81.0632	15	5	2
08:35:00	09:30:00	3	14.9	4.5	15.9	12.1	15.9	3	1989	198934	BOTTOM	EAST-CENTRAL	10	4	1989-10-04	8103.79	4236.84	42.614	-81.0632	15	3	2
08:35:00	09:30:00	3	14.9	4.5	15.9	12.1	15.9	3	1989	198934	BOTTOM	EAST-CENTRAL	10	4	1989-10-04	8103.79	4236.84	42.614	-81.0632	15	3	2
08:35:00	09:30:00	3	14.9	4.5	15.9	12.1	15.9	3	1989	198934	BOTTOM	EAST-CENTRAL	10	4	1989-10-04	8103.79	4236.84	42.614	-81.0632	15	5	2
08:35:00	09:30:00	3	14.9	4.5	15.9	12.1	15.9	3	1989	198934	BOTTOM	EAST-CENTRAL	10	4	1989-10-04	8103.79	4236.84	42.614	-81.0632	15	4	2
08:35:00	09:30:00	3	14.9	4.5	15.9	12.1	15.9	3	1989	198934	BOTTOM	EAST-CENTRAL	10	4	1989-10-04	8103.79	4236.84	42.614	-81.0632	15	5	1
08:35:00	09:30:00	3	14.9	4.5	15.9	12.1	15.9	3	1989	198934	BOTTOM	EAST-CENTRAL	10	4	1989-10-04	8103.79	4236.84	42.614	-81.0632	15	7	2
08:35:00	09:30:00	3	14.9	4.5	15.9	12.1	15.9	3	1989	198934	BOTTOM	EAST-CENTRAL	10	4	1989-10-04	8103.79	4236.84	42.614	-81.0632	15	5	2
08:35:00	09:30:00	3	14.9	4.5	15.9	12.1	15.9	3	1989	198934	BOTTOM	EAST-CENTRAL	10	4	1989-10-04	8103.79	4236.84	42.614	-81.0632	15	5	2
08:35:00	09:30:00	3	14.9	4.5	15.9	12.1	15.9	3	1989	198934	BOTTOM	EAST-CENTRAL	10	4	1989-10-04	8103.79	4236.84	42.614	-81.0632	15	5	2
08:35:00	09:30:00	3	14.9	4.5	15.9	12.1	15.9	3	1989	198934	BOTTOM	EAST-CENTRAL	10	4	1989-10-04	8103.79	4236.84	42.614	-81.0632	15	5	2
12:00:00	08:20:00	3	19.2	3.8	19.2	8.5	13.4	3	1989	1989340	BOTTOM	EAST-CENTRAL	10	27	1989-10-27	8046.47	4228.59	42.4765	-80.7745	19	5	2
12:00:00	08:20:00	3	19.2	3.8	19.2	8.5	13.4	3	1989	1989340	BOTTOM	EAST-CENTRAL	10	27	1989-10-27	8046.47	4228.59	42.4765	-80.7745	19	5	2
12:00:00	08:20:00	3	19.2	3.8	19.2	8.5	13.4	3	1989	1989340	BOTTOM	EAST-CENTRAL	10	27	1989-10-27	8046.47	4228.59	42.4765	-80.7745	19	5	2
12:00:00	08:20:00	3	19.2	3.8	19.2	8.5	13.4	3	1989	1989340	BOTTOM	EAST-CENTRAL	10	27	1989-10-27	8046.47	4228.59	42.4765	-80.7745	19	5	2
12:00:00	08:20:00	3	19.2	3.8	19.2	8.5	13.4	3	1989	1989340	BOTTOM	EAST-CENTRAL	10	27	1989-10-27	8046.47	4228.59	42.4765	-80.7745	19	5	2
12:00:00	08:20:00	3	19.2	3.8	19.2	8.5	13.4	3	1989	1989340	BOTTOM	EAST-CENTRAL	10	27	1989-10-27	8046.47	4228.59	42.4765	-80.7745	19	4	1
12:00:00	08:20:00	3	19.2	3.8	19.2	8.5	13.4	3	1989	1989340	BOTTOM	EAST-CENTRAL	10	27	1989-10-27	8046.47	4228.59	42.4765	-80.7745	19	5	2
12:00:00	08:20:00	3	19.2	3.8	19.2	8.5	13.4	3	1989	1989340	BOTTOM	EAST-CENTRAL	10	27	1989-10-27	8046.47	4228.59	42.4765	-80.7745	19	3	2
12:00:00	08:20:00	3	19.2	3.8	19.2	8.5	13.4	3	1989	1989340	BOTTOM	EAST-CENTRAL	10	27	1989-10-27	8046.47	4228.59	42.4765	-80.7745	19	4	1
12:00:00	08:20:00	3	19.2	3.8	19.2	8.5	13.4	3	1989	1989340	BOTTOM	EAST-CENTRAL	10	27	1989-10-27	8046.47	4228.59	42.4765	-80.7745	19	5	1
12:00:00	08:20:00	3	19.2	3.8	19.2	8.5	13.4	3	1989	1989340	BOTTOM	EAST-CENTRAL	10	27	1989-10-27	8046.47	4228.59	42.4765	-80.7745	19	5	1
12:00:00	08:20:00	3	19.2	3.8	19.2	8.5	13.4	3	1989	1989340	BOTTOM	EAST-CENTRAL	10	27	1989-10-27	8046.47	4228.59	42.4765	-80.7745	19	3	1
12:00:00	08:20:00	3	19.2	3.8	19.2	8.5	13.4	3	1989	1989340	BOTTOM	EAST-CENTRAL	10	27	1989-10-27	8046.47	4228.59	42.4765	-80.7745	19	3	1
12:00:00	08:20:00	3	19.2	3.8	19.2	8.5	13.4	3	1989	1989340	BOTTOM	EAST-CENTRAL	10	27	1989-10-27	8046.47	4228.59	42.4765	-80.7745	19	4	2
12:00:00	08:20:00	3	19.2	3.8	19.2	8.5	13.4	3	1989	1989340	BOTTOM	EAST-CENTRAL	10	27	1989-10-27	8046.47	4228.59	42.4765	-80.7745	19	3	1
12:00:00	08:20:00	3	19.2	3.8	19.2	8.5	13.4	3	1989	1989340	BOTTOM	EAST-CENTRAL	10	27	1989-10-27	8046.47	4228.59	42.4765	-80.7745	19	4	2
12:00:00	08:20:00	3	19.2	3.8	19.2	8.5	13.4	3	1989	1989340	BOTTOM	EAST-CENTRAL	10	27	1989-10-27	8046.47	4228.59	42.4765	-80.7745	19	5	1
12:00:00	08:20:00	3	19.2	3.8	19.2	8.5	13.4	3	1989	1989340	BOTTOM	EAST-CENTRAL	10	27	1989-10-27	8046.47	4228.59	42.4765	-80.7745	19	5	2
12:00:00	08:20:00	3	19.2	3.8	19.2	8.5	13.4	3	1989	1989340	BOTTOM	EAST-CENTRAL	10	27	1989-10-27	8046.47	4228.59	42.4765	-80.7745	19	5	2
12:00:00	08:20:00	3	19.2	3.8	19.2	8.5	13.4	3	1989	1989340	BOTTOM	EAST-CENTRAL	10	27	1989-10-27	8046.47	4228.59	42.4765	-80.7745	19	3	1
12:00:00	08:20:00	3	19.2	3.8	19.2	8.5	13.4	3	1989	1989340	BOTTOM	EAST-CENTRAL	10	27	1989-10-27	8046.47	4228.59	42.4765	-80.7745	19	3	1
12:00:00	08:20:00	3	19.2	3.8	19.2	8.5	13.4	3	1989	1989340	BOTTOM	EAST-CENTRAL	10	27	1989-10-27	8046.47	4228.59	42.4765	-80.7745	19	3	2
12:00:00	08:20:00	3	19.2	3.8	19.2	8.5	13.4	3	1989	1989340	BOTTOM	EAST-CENTRAL	10	27	1989-10-27	8046.47	4228.59	42.4765	-80.7745	19	3	1
12:00:00	08:20:00	3	19.2	3.8	19.2	8.5	13.4	3	1989	1989340	BOTTOM	EAST-CENTRAL	10	27	1989-10-27	8046.47	4228.59	42.4765	-80.7745	19	3	2
12:00:00	08:20:00	3	19.2	3.8	19.2	8.5	13.4	3	1989	1989340	BOTTOM	EAST-CENTRAL	10	27	1989-10-27	8046.47	4228.59	42.4765	-80.7745	19	5	1
12:00:00	08:20:00	3	19.2	3.8	19.2	8.5	13.4	3	1989	1989340	BOTTOM	EAST-CENTRAL	10	27	1989-10-27	8046.47	4228.59	42.4765	-80.7745	19	5	1
12:00:00	08:20:00	3	19.2	3.8	19.2	8.5	13.4	3	1989	1989340	BOTTOM	EAST-CENTRAL	10	27	1989-10-27	8046.47	4228.59	42.4765	-80.7745	19	2	1
12:00:00	08:20:00	3	19.2	3.8	19.2	8.5	13.4	3	1989	1989340	BOTTOM	EAST-CENTRAL	10	27	1989-10-27	8046.47	4228.59	42.4765	-80.7745	19	3	1
12:00:00	08:20:00	3	19.2	3.8	19.2	8.5	13.4	3	1989	1989340	BOTTOM	EAST-CENTRAL	10	27	1989-10-27	8046.47	4228.59	42.4765	-80.7745	19	3	2
12:00:00	08:20:00	3	19.2	3.8	19.2	8.5	13.4	3	1989	1989340	BOTTOM	EAST-CENTRAL	10	27	1989-10-27	8046.47	4228.59	42.4765	-80.7745	19	1	2
12:00:00	08:20:00	3	19.2	3.8	19.2	8.5	13.4	3	1989	1989340	BOTTOM	EAST-CENTRAL	10	27	1989-10-27	8046.47	4228.59	42.4765	-80.7745	19	2	2
12:00:00	08:20:00	3	19.2	3.8	19.2	8.5	13.4	3	1989	1989340	BOTTOM	EAST-CENTRAL	10	27	1989-10-27	8046.47	4228.59	42.4765	-80.7745	19	2	2
12:00:00	08:20:00	3	19.2	3.8	19.2	8.5	13.4	3	1989	1989340	BOTTOM	EAST-CENTRAL	10	27	1989-10-27	8046.47	4228.59	42.4765	-80.7745	19	2	2
12:00:00	08:20:00	3	19.2	3.8	19.2	8.5	13.4	3	1989	1989340	BOTTOM	EAST-CENTRAL	10	27	1989-10-27	8046.47	4228.59	42.4765	-80.7745	19	2	2
12:00:00	08:20:00	3	19.2	3.8	19.2	8.5	13.4	3	1989	1989340	BOTTOM	EAST-CENTRAL	10	27	1989-10-27	8046.47	4228.59	42.4765	-80.7745	19	2	1
12:00:00	08:20:00	3	19.2	3.8	19.2	8.5	13.4	3	1989	1989340	BOTTOM	EAST-CENTRAL	10	27	1989-10-27	8046.47	4228.59	42.4765	-80.7745	19	2	2
12:00:00	08:20:00	3	19.2	3.8	19.2	8.5	13.4	3	1989	1989340	BOTTOM	EAST-CENTRAL	10	27	1989-10-27	8046.47	4228.59	42.4765	-80.7745	19	2	2
12:00:00	08:20:00	3	19.2	3.8	19.2	8.5	13.4	3	1989	1989340	BOTTOM	EAST-CENTRAL	10	27	1989-10-27	8046.47	4228.59	42.4765	-80.7745	19	2	1
12:00:00	08:20:00	3	19.2	3.8	19.2	8.5	13.4	3	1989	1989340	BOTTOM	EAST-CENTRAL	10	27	1989-10-27	8046.47	4228.59	42.4765	-80.7745	19	2	1
12:00:00	08:20:00	3	19.2	3.8	19.2	8.5	13.4	3	1989	1989340	BOTTOM	EAST-CENTRAL	10	27	1989-10-27	8046.47	4228.59	42.4765	-80.7745	19	2	1
12:00:00	08:20:00	3	19.2	3.8	19.2	8.5	13.4	3	1989	1989340	BOTTOM	EAST-CENTRAL	10	27	1989-10-27	8046.47	4228.59	42.4765	-80.7745	19	2	2
12:00:00	08:20:00	3	19.2	3.8	19.2	8.5	13.4	3	1989	1989340	BOTTOM	EAST-CENTRAL	10	27	1989-10-27	8046.47	4228.59	42.4765	-80.7745	19	3	2
12:00:00	08:20:00	3	19.2	3.8	19.2	8.5	13.4	3	1989	1989340	BOTTOM	EAST-CENTRAL	10	27	1989-10-27	8046.47	4228.59	42.4765	-80.7745	19	4	1
12:00:00	08:20:00	3	19.2	3.8	19.2	8.5	13.4	3	1989	1989340	BOTTOM	EAST-CENTRAL	10	27	1989-10-27	8046.47	4228.59	42.4765	-80.7745	19	2	2
12:00:00	08:20:00	3	19.2	3.8	19.2	8.5	13.4	3	1989	1989340	BOTTOM	EAST-CENTRAL	10	27	1989-10-27	8046.47	4228.59	42.4765	-80.7745	19	5	2
12:00:00	08:20:00	3	19.2	3.8	19.2	8.5	13.4	3	1989	1989340	BOTTOM	EAST-CENTRAL	10	27	1989-10-27	8046.47	4228.59	42.4765	-80.7745	19	5	2
12:00:00	08:20:00	3	19.2	3.8	19.2	8.5	13.4	3	1989	1989340	BOTTOM	EAST-CENTRAL	10	27	1989-10-27	8046.47	4228.59	42.4765	-80.7745	19	5	1
12:00:00	08:20:00	3	19.2	3.8	19.2	8.5	13.4	3	1989	1989340	BOTTOM	EAST-CENTRAL	10	27	1989-10-27	8046.47	4228.59	42.4765	-80.7745	19	5	2
12:00:00	08:20:00	3	19.2	3.8	19.2	8.5	13.4	3	1989	1989340	BOTTOM	EAST-CENTRAL	10	27	1989-10-27	8046.47	4228.59	42.4765	-80.7745	19	3	2
12:00:00	08:20:00	3	19.2	3.8	19.2	8.5	13.4	3	1989	1989340	BOTTOM	EAST-CENTRAL	10	27	1989-10-27	8046.47	4228.59	42.4765	-80.7745	19	5	1
12:00:00	08:20:00	3	19.2	3.8	19.2	8.5	13.4	3	1989	1989340	BOTTOM	EAST-CENTRAL	10	27	1989-10-27	8046.47	4228.59	42.4765	-80.7745	19	5	1
12:00:00	08:20:00	3	19.2	3.8	19.2	8.5	13.4	3	1989	1989340	BOTTOM	EAST-CENTRAL	10	27	1989-10-27	8046.47	4228.59	42.4765	-80.7745	19	5	1
12:00:00	08:20:00	3	19.2	3.8	19.2	8.5	13.4	3	1989	1989340	BOTTOM	EAST-CENTRAL	10	27	1989-10-27	8046.47	4228.59	42.4765	-80.7745	19	4	2
12:00:00	08:20:00	3	19.2	3.8	19.2	8.5	13.4	3	1989	1989340	BOTTOM	EAST-CENTRAL	10	27	1989-10-27	8046.47	4228.59	42.4765	-80.7745	19	5	1
12:00:00	08:20:00	3	19.2	3.8	19.2	8.5	13.4	3	1989	1989340	BOTTOM	EAST-CENTRAL	10	27	1989-10-27	8046.47	4228.59	42.4765	-80.7745	19	5	1
12:00:00	08:20:00	3	19.2	3.8	19.2	8.5	13.4	3	1989	1989340	BOTTOM	EAST-CENTRAL	10	27	1989-10-27	8046.47	4228.59	42.4765	-80.7745	19	5	1
12:00:00	08:20:00	3	19.2	3.8	19.2	8.5	13.4	3	1989	1989340	BOTTOM	EAST-CENTRAL	10	27	1989-10-27	8046.47	4228.59	42.4765	-80.7745	19	5	1
12:00:00	08:20:00	3	19.2	3.8	19.2	8.5	13.4	3	1989	1989340	BOTTOM	EAST-CENTRAL	10	27	1989-10-27	8046.47	4228.59	42.4765	-80.7745	19	5	2
12:00:00	08:20:00	3	19.2	3.8	19.2	8.5	13.4	3	1989	1989340	BOTTOM	EAST-CENTRAL	10	27	1989-10-27	8046.47	4228.59	42.4765	-80.7745	19	5	2
12:00:00	08:20:00	3	19.2	3.8	19.2	8.5	13.4	3	1989	1989340	BOTTOM	EAST-CENTRAL	10	27	1989-10-27	8046.47	4228.59	42.4765	-80.7745	19	5	2
12:00:00	08:20:00	3	19.2	3.8	19.2	8.5	13.4	3	1989	1989340	BOTTOM	EAST-CENTRAL	10	27	1989-10-27	8046.47	4228.59	42.4765	-80.7745	19	5	2
12:00:00	08:20:00	3	19.2	3.8	19.2	8.5	13.4	3	1989	1989340	BOTTOM	EAST-CENTRAL	10	27	1989-10-27	8046.47	4228.59	42.4765	-80.7745	19	5	1
12:00:00	08:20:00	3	19.2	3.8	19.2	8.5	13.4	3	1989	1989340	BOTTOM	EAST-CENTRAL	10	27	1989-10-27	8046.47	4228.59	42.4765	-80.7745	19	3	2
12:00:00	08:20:00	3	19.2	3.8	19.2	8.5	13.4	3	1989	1989340	BOTTOM	EAST-CENTRAL	10	27	1989-10-27	8046.47	4228.59	42.4765	-80.7745	19	5	1
12:00:00	08:20:00	3	19.2	3.8	19.2	8.5	13.4	3	1989	1989340	BOTTOM	EAST-CENTRAL	10	27	1989-10-27	8046.47	4228.59	42.4765	-80.7745	19	5	2
12:00:00	08:20:00	3	19.2	3.8	19.2	8.5	13.4	3	1989	1989340	BOTTOM	EAST-CENTRAL	10	27	1989-10-27	8046.47	4228.59	42.4765	-80.7745	19	3	1
12:00:00	08:20:00	3	19.2	3.8	19.2	8.5	13.4	3	1989	1989340	BOTTOM	EAST-CENTRAL	10	27	1989-10-27	8046.47	4228.59	42.4765	-80.7745	19	5	1
12:00:00	08:20:00	3	19.2	3.8	19.2	8.5	13.4	3	1989	1989340	BOTTOM	EAST-CENTRAL	10	27	1989-10-27	8046.47	4228.59	42.4765	-80.7745	19	5	1
12:00:00	08:20:00	3	19.2	3.8	19.2	8.5	13.4	3	1989	1989340	BOTTOM	EAST-CENTRAL	10	27	1989-10-27	8046.47	4228.59	42.4765	-80.7745	19	5	1
12:00:00	08:20:00	3	19.2	3.8	19.2	8.5	13.4	3	1989	1989340	BOTTOM	EAST-CENTRAL	10	27	1989-10-27	8046.47	4228.59	42.4765	-80.7745	19	4	1
12:00:00	08:20:00	3	19.2	3.8	19.2	8.5	13.4	3	1989	1989340	BOTTOM	EAST-CENTRAL	10	27	1989-10-27	8046.47	4228.59	42.4765	-80.7745	19	4	2
12:00:00	08:20:00	3	19.2	3.8	19.2	8.5	13.4	3	1989	1989340	BOTTOM	EAST-CENTRAL	10	27	1989-10-27	8046.47	4228.59	42.4765	-80.7745	19	5	1
12:00:00	08:20:00	3	19.2	3.8	19.2	8.5	13.4	3	1989	1989340	BOTTOM	EAST-CENTRAL	10	27	1989-10-27	8046.47	4228.59	42.4765	-80.7745	19	3	2
12:00:00	08:20:00	3	19.2	3.8	19.2	8.5	13.4	3	1989	1989340	BOTTOM	EAST-CENTRAL	10	27	1989-10-27	8046.47	4228.59	42.4765	-80.7745	19	3	2
12:00:00	08:20:00	3	19.2	3.8	19.2	8.5	13.4	3	1989	1989340	BOTTOM	EAST-CENTRAL	10	27	1989-10-27	8046.47	4228.59	42.4765	-80.7745	19	3	1
12:35:00	09:35:00	3	20	3.8	12.8	8.5	13.4	3	1989	1989341	BOTTOM	EAST-CENTRAL	10	27	1989-10-27	8049.13	4226.42	42.4403	-80.8188	20	5	2
12:35:00	09:35:00	3	20	3.8	12.8	8.5	13.4	3	1989	1989341	BOTTOM	EAST-CENTRAL	10	27	1989-10-27	8049.13	4226.42	42.4403	-80.8188	20	5	2
12:35:00	09:35:00	3	20	3.8	12.8	8.5	13.4	3	1989	1989341	BOTTOM	EAST-CENTRAL	10	27	1989-10-27	8049.13	4226.42	42.4403	-80.8188	20	5	2
12:35:00	09:35:00	3	20	3.8	12.8	8.5	13.4	3	1989	1989341	BOTTOM	EAST-CENTRAL	10	27	1989-10-27	8049.13	4226.42	42.4403	-80.8188	20	5	2
12:35:00	09:35:00	3	20	3.8	12.8	8.5	13.4	3	1989	1989341	BOTTOM	EAST-CENTRAL	10	27	1989-10-27	8049.13	4226.42	42.4403	-80.8188	20	5	2
12:35:00	09:35:00	3	20	3.8	12.8	8.5	13.4	3	1989	1989341	BOTTOM	EAST-CENTRAL	10	27	1989-10-27	8049.13	4226.42	42.4403	-80.8188	20	5	1
12:35:00	09:35:00	3	20	3.8	12.8	8.5	13.4	3	1989	1989341	BOTTOM	EAST-CENTRAL	10	27	1989-10-27	8049.13	4226.42	42.4403	-80.8188	20	5	1
12:35:00	09:35:00	3	20	3.8	12.8	8.5	13.4	3	1989	1989341	BOTTOM	EAST-CENTRAL	10	27	1989-10-27	8049.13	4226.42	42.4403	-80.8188	20	3	2
12:35:00	09:35:00	3	20	3.8	12.8	8.5	13.4	3	1989	1989341	BOTTOM	EAST-CENTRAL	10	27	1989-10-27	8049.13	4226.42	42.4403	-80.8188	20	4	1
12:35:00	09:35:00	3	20	3.8	12.8	8.5	13.4	3	1989	1989341	BOTTOM	EAST-CENTRAL	10	27	1989-10-27	8049.13	4226.42	42.4403	-80.8188	20	5	1
12:35:00	09:35:00	3	20	3.8	12.8	8.5	13.4	3	1989	1989341	BOTTOM	EAST-CENTRAL	10	27	1989-10-27	8049.13	4226.42	42.4403	-80.8188	20	5	1
12:35:00	09:35:00	3	20	3.8	12.8	8.5	13.4	3	1989	1989341	BOTTOM	EAST-CENTRAL	10	27	1989-10-27	8049.13	4226.42	42.4403	-80.8188	20	5	1
12:35:00	09:35:00	3	20	3.8	12.8	8.5	13.4	3	1989	1989341	BOTTOM	EAST-CENTRAL	10	27	1989-10-27	8049.13	4226.42	42.4403	-80.8188	20	3	2
12:35:00	09:35:00	3	20	3.8	12.8	8.5	13.4	3	1989	1989341	BOTTOM	EAST-CENTRAL	10	27	1989-10-27	8049.13	4226.42	42.4403	-80.8188	20	4	1
12:35:00	09:35:00	3	20	3.8	12.8	8.5	13.4	3	1989	1989341	BOTTOM	EAST-CENTRAL	10	27	1989-10-27	8049.13	4226.42	42.4403	-80.8188	20	3	1
12:35:00	09:35:00	3	20	3.8	12.8	8.5	13.4	3	1989	1989341	BOTTOM	EAST-CENTRAL	10	27	1989-10-27	8049.13	4226.42	42.4403	-80.8188	20	4	1
12:35:00	09:35:00	3	20	3.8	12.8	8.5	13.4	3	1989	1989341	BOTTOM	EAST-CENTRAL	10	27	1989-10-27	8049.13	4226.42	42.4403	-80.8188	20	5	1
12:35:00	09:35:00	3	20	3.8	12.8	8.5	13.4	3	1989	1989341	BOTTOM	EAST-CENTRAL	10	27	1989-10-27	8049.13	4226.42	42.4403	-80.8188	20	4	1
12:35:00	09:35:00	3	20	3.8	12.8	8.5	13.4	3	1989	1989341	BOTTOM	EAST-CENTRAL	10	27	1989-10-27	8049.13	4226.42	42.4403	-80.8188	20	4	1
12:35:00	09:35:00	3	20	3.8	12.8	8.5	13.4	3	1989	1989341	BOTTOM	EAST-CENTRAL	10	27	1989-10-27	8049.13	4226.42	42.4403	-80.8188	20	5	2
12:35:00	09:35:00	3	20	3.8	12.8	8.5	13.4	3	1989	1989341	BOTTOM	EAST-CENTRAL	10	27	1989-10-27	8049.13	4226.42	42.4403	-80.8188	20	5	2
12:35:00	09:35:00	3	20	3.8	12.8	8.5	13.4	3	1989	1989341	BOTTOM	EAST-CENTRAL	10	27	1989-10-27	8049.13	4226.42	42.4403	-80.8188	20	5	2
12:35:00	09:35:00	3	20	3.8	12.8	8.5	13.4	3	1989	1989341	BOTTOM	EAST-CENTRAL	10	27	1989-10-27	8049.13	4226.42	42.4403	-80.8188	20	5	2
12:35:00	09:35:00	3	20	3.8	12.8	8.5	13.4	3	1989	1989341	BOTTOM	EAST-CENTRAL	10	27	1989-10-27	8049.13	4226.42	42.4403	-80.8188	20	5	2
12:35:00	09:35:00	3	20	3.8	12.8	8.5	13.4	3	1989	1989341	BOTTOM	EAST-CENTRAL	10	27	1989-10-27	8049.13	4226.42	42.4403	-80.8188	20	5	1
12:35:00	09:35:00	3	20	3.8	12.8	8.5	13.4	3	1989	1989341	BOTTOM	EAST-CENTRAL	10	27	1989-10-27	8049.13	4226.42	42.4403	-80.8188	20	3	2
12:35:00	09:35:00	3	20	3.8	12.8	8.5	13.4	3	1989	1989341	BOTTOM	EAST-CENTRAL	10	27	1989-10-27	8049.13	4226.42	42.4403	-80.8188	20	5	1
12:35:00	09:35:00	3	20	3.8	12.8	8.5	13.4	3	1989	1989341	BOTTOM	EAST-CENTRAL	10	27	1989-10-27	8049.13	4226.42	42.4403	-80.8188	20	4	2
12:35:00	09:35:00	3	20	3.8	12.8	8.5	13.4	3	1989	1989341	BOTTOM	EAST-CENTRAL	10	27	1989-10-27	8049.13	4226.42	42.4403	-80.8188	20	5	1
12:35:00	09:35:00	3	20	3.8	12.8	8.5	13.4	3	1989	1989341	BOTTOM	EAST-CENTRAL	10	27	1989-10-27	8049.13	4226.42	42.4403	-80.8188	20	5	2
12:35:00	09:35:00	3	20	3.8	12.8	8.5	13.4	3	1989	1989341	BOTTOM	EAST-CENTRAL	10	27	1989-10-27	8049.13	4226.42	42.4403	-80.8188	20	4	1
12:35:00	09:35:00	3	20	3.8	12.8	8.5	13.4	3	1989	1989341	BOTTOM	EAST-CENTRAL	10	27	1989-10-27	8049.13	4226.42	42.4403	-80.8188	20	4	1
12:35:00	09:35:00	3	20	3.8	12.8	8.5	13.4	3	1989	1989341	BOTTOM	EAST-CENTRAL	10	27	1989-10-27	8049.13	4226.42	42.4403	-80.8188	20	4	1
12:35:00	09:35:00	3	20	3.8	12.8	8.5	13.4	3	1989	1989341	BOTTOM	EAST-CENTRAL	10	27	1989-10-27	8049.13	4226.42	42.4403	-80.8188	20	2	1
12:35:00	09:35:00	3	20	3.8	12.8	8.5	13.4	3	1989	1989341	BOTTOM	EAST-CENTRAL	10	27	1989-10-27	8049.13	4226.42	42.4403	-80.8188	20	2	1
12:35:00	09:35:00	3	20	3.8	12.8	8.5	13.4	3	1989	1989341	BOTTOM	EAST-CENTRAL	10	27	1989-10-27	8049.13	4226.42	42.4403	-80.8188	20	2	1
12:35:00	09:35:00	3	20	3.8	12.8	8.5	13.4	3	1989	1989341	BOTTOM	EAST-CENTRAL	10	27	1989-10-27	8049.13	4226.42	42.4403	-80.8188	20	4	1
12:35:00	09:35:00	3	20	3.8	12.8	8.5	13.4	3	1989	1989341	BOTTOM	EAST-CENTRAL	10	27	1989-10-27	8049.13	4226.42	42.4403	-80.8188	20	2	2
12:35:00	09:35:00	3	20	3.8	12.8	8.5	13.4	3	1989	1989341	BOTTOM	EAST-CENTRAL	10	27	1989-10-27	8049.13	4226.42	42.4403	-80.8188	20	2	2
12:35:00	09:35:00	3	20	3.8	12.8	8.5	13.4	3	1989	1989341	BOTTOM	EAST-CENTRAL	10	27	1989-10-27	8049.13	4226.42	42.4403	-80.8188	20	2	1
12:35:00	09:35:00	3	20	3.8	12.8	8.5	13.4	3	1989	1989341	BOTTOM	EAST-CENTRAL	10	27	1989-10-27	8049.13	4226.42	42.4403	-80.8188	20	2	2
12:35:00	09:35:00	3	20	3.8	12.8	8.5	13.4	3	1989	1989341	BOTTOM	EAST-CENTRAL	10	27	1989-10-27	8049.13	4226.42	42.4403	-80.8188	20	2	1
12:35:00	09:35:00	3	20	3.8	12.8	8.5	13.4	3	1989	1989341	BOTTOM	EAST-CENTRAL	10	27	1989-10-27	8049.13	4226.42	42.4403	-80.8188	20	3	2
12:35:00	09:35:00	3	20	3.8	12.8	8.5	13.4	3	1989	1989341	BOTTOM	EAST-CENTRAL	10	27	1989-10-27	8049.13	4226.42	42.4403	-80.8188	20	2	1
12:35:00	09:35:00	3	20	3.8	12.8	8.5	13.4	3	1989	1989341	BOTTOM	EAST-CENTRAL	10	27	1989-10-27	8049.13	4226.42	42.4403	-80.8188	20	2	2
12:35:00	09:35:00	3	20	3.8	12.8	8.5	13.4	3	1989	1989341	BOTTOM	EAST-CENTRAL	10	27	1989-10-27	8049.13	4226.42	42.4403	-80.8188	20	2	1
12:35:00	09:35:00	3	20	3.8	12.8	8.5	13.4	3	1989	1989341	BOTTOM	EAST-CENTRAL	10	27	1989-10-27	8049.13	4226.42	42.4403	-80.8188	20	2	2
12:35:00	09:35:00	3	20	3.8	12.8	8.5	13.4	3	1989	1989341	BOTTOM	EAST-CENTRAL	10	27	1989-10-27	8049.13	4226.42	42.4403	-80.8188	20	2	1
12:35:00	09:35:00	3	20	3.8	12.8	8.5	13.4	3	1989	1989341	BOTTOM	EAST-CENTRAL	10	27	1989-10-27	8049.13	4226.42	42.4403	-80.8188	20	1	2
09:20:00	09:15:00	3	22.2	2.2	12.6	6	13.6	3	1989	1989343	BOTTOM	EAST-CENTRAL	10	30	1989-10-30	8136.83	4216.68	42.278	-81.6138	22	5	2
09:20:00	09:15:00	3	22.2	2.2	12.6	6	13.6	3	1989	1989343	BOTTOM	EAST-CENTRAL	10	30	1989-10-30	8136.83	4216.68	42.278	-81.6138	22	3	2
09:20:00	09:15:00	3	22.2	2.2	12.6	6	13.6	3	1989	1989343	BOTTOM	EAST-CENTRAL	10	30	1989-10-30	8136.83	4216.68	42.278	-81.6138	22	5	1
09:20:00	09:15:00	3	22.2	2.2	12.6	6	13.6	3	1989	1989343	BOTTOM	EAST-CENTRAL	10	30	1989-10-30	8136.83	4216.68	42.278	-81.6138	22	5	2
09:20:00	09:15:00	3	22.2	2.2	12.6	6	13.6	3	1989	1989343	BOTTOM	EAST-CENTRAL	10	30	1989-10-30	8136.83	4216.68	42.278	-81.6138	22	5	1
09:20:00	09:15:00	3	22.2	2.2	12.6	6	13.6	3	1989	1989343	BOTTOM	EAST-CENTRAL	10	30	1989-10-30	8136.83	4216.68	42.278	-81.6138	22	5	2
09:20:00	09:15:00	3	22.2	2.2	12.6	6	13.6	3	1989	1989343	BOTTOM	EAST-CENTRAL	10	30	1989-10-30	8136.83	4216.68	42.278	-81.6138	22	5	2
09:20:00	09:15:00	3	22.2	2.2	12.6	6	13.6	3	1989	1989343	BOTTOM	EAST-CENTRAL	10	30	1989-10-30	8136.83	4216.68	42.278	-81.6138	22	3	2
09:20:00	09:15:00	3	22.2	2.2	12.6	6	13.6	3	1989	1989343	BOTTOM	EAST-CENTRAL	10	30	1989-10-30	8136.83	4216.68	42.278	-81.6138	22	5	2
09:20:00	09:15:00	3	22.2	2.2	12.6	6	13.6	3	1989	1989343	BOTTOM	EAST-CENTRAL	10	30	1989-10-30	8136.83	4216.68	42.278	-81.6138	22	3	2
09:20:00	09:15:00	3	22.2	2.2	12.6	6	13.6	3	1989	1989343	BOTTOM	EAST-CENTRAL	10	30	1989-10-30	8136.83	4216.68	42.278	-81.6138	22	3	2
09:20:00	09:15:00	3	22.2	2.2	12.6	6	13.6	3	1989	1989343	BOTTOM	EAST-CENTRAL	10	30	1989-10-30	8136.83	4216.68	42.278	-81.6138	22	5	2
09:20:00	09:15:00	3	22.2	2.2	12.6	6	13.6	3	1989	1989343	BOTTOM	EAST-CENTRAL	10	30	1989-10-30	8136.83	4216.68	42.278	-81.6138	22	5	1
09:20:00	09:15:00	3	22.2	2.2	12.6	6	13.6	3	1989	1989343	BOTTOM	EAST-CENTRAL	10	30	1989-10-30	8136.83	4216.68	42.278	-81.6138	22	5	2
09:20:00	09:15:00	3	22.2	2.2	12.6	6	13.6	3	1989	1989343	BOTTOM	EAST-CENTRAL	10	30	1989-10-30	8136.83	4216.68	42.278	-81.6138	22	5	2
09:20:00	09:15:00	3	22.2	2.2	12.6	6	13.6	3	1989	1989343	BOTTOM	EAST-CENTRAL	10	30	1989-10-30	8136.83	4216.68	42.278	-81.6138	22	5	2
09:20:00	09:15:00	3	22.2	2.2	12.6	6	13.6	3	1989	1989343	BOTTOM	EAST-CENTRAL	10	30	1989-10-30	8136.83	4216.68	42.278	-81.6138	22	5	2
09:20:00	09:15:00	3	22.2	2.2	12.6	6	13.6	3	1989	1989343	BOTTOM	EAST-CENTRAL	10	30	1989-10-30	8136.83	4216.68	42.278	-81.6138	22	5	1
09:20:00	09:15:00	3	22.2	2.2	12.6	6	13.6	3	1989	1989343	BOTTOM	EAST-CENTRAL	10	30	1989-10-30	8136.83	4216.68	42.278	-81.6138	22	5	2
09:20:00	09:15:00	3	22.2	2.2	12.6	6	13.6	3	1989	1989343	BOTTOM	EAST-CENTRAL	10	30	1989-10-30	8136.83	4216.68	42.278	-81.6138	22	4	2
09:20:00	09:15:00	3	22.2	2.2	12.6	6	13.6	3	1989	1989343	BOTTOM	EAST-CENTRAL	10	30	1989-10-30	8136.83	4216.68	42.278	-81.6138	22	5	2
09:20:00	09:15:00	3	22.2	2.2	12.6	6	13.6	3	1989	1989343	BOTTOM	EAST-CENTRAL	10	30	1989-10-30	8136.83	4216.68	42.278	-81.6138	22	5	2
09:20:00	09:15:00	3	22.2	2.2	12.6	6	13.6	3	1989	1989343	BOTTOM	EAST-CENTRAL	10	30	1989-10-30	8136.83	4216.68	42.278	-81.6138	22	5	2
09:20:00	09:15:00	3	22.2	2.2	12.6	6	13.6	3	1989	1989343	BOTTOM	EAST-CENTRAL	10	30	1989-10-30	8136.83	4216.68	42.278	-81.6138	22	3	2
09:20:00	09:15:00	3	22.2	2.2	12.6	6	13.6	3	1989	1989343	BOTTOM	EAST-CENTRAL	10	30	1989-10-30	8136.83	4216.68	42.278	-81.6138	22	4	2
09:20:00	09:15:00	3	22.2	2.2	12.6	6	13.6	3	1989	1989343	BOTTOM	EAST-CENTRAL	10	30	1989-10-30	8136.83	4216.68	42.278	-81.6138	22	5	1
09:20:00	09:15:00	3	22.2	2.2	12.6	6	13.6	3	1989	1989343	BOTTOM	EAST-CENTRAL	10	30	1989-10-30	8136.83	4216.68	42.278	-81.6138	22	4	1
09:20:00	09:15:00	3	22.2	2.2	12.6	6	13.6	3	1989	1989343	BOTTOM	EAST-CENTRAL	10	30	1989-10-30	8136.83	4216.68	42.278	-81.6138	22	3	1
09:20:00	09:15:00	3	22.2	2.2	12.6	6	13.6	3	1989	1989343	BOTTOM	EAST-CENTRAL	10	30	1989-10-30	8136.83	4216.68	42.278	-81.6138	22	3	2
09:20:00	09:15:00	3	22.2	2.2	12.6	6	13.6	3	1989	1989343	BOTTOM	EAST-CENTRAL	10	30	1989-10-30	8136.83	4216.68	42.278	-81.6138	22	3	2
09:20:00	09:15:00	3	22.2	2.2	12.6	6	13.6	3	1989	1989343	BOTTOM	EAST-CENTRAL	10	30	1989-10-30	8136.83	4216.68	42.278	-81.6138	22	3	2
09:20:00	09:15:00	3	22.2	2.2	12.6	6	13.6	3	1989	1989343	BOTTOM	EAST-CENTRAL	10	30	1989-10-30	8136.83	4216.68	42.278	-81.6138	22	4	2
09:20:00	09:15:00	3	22.2	2.2	12.6	6	13.6	3	1989	1989343	BOTTOM	EAST-CENTRAL	10	30	1989-10-30	8136.83	4216.68	42.278	-81.6138	22	3	2
09:20:00	09:15:00	3	22.2	2.2	12.6	6	13.6	3	1989	1989343	BOTTOM	EAST-CENTRAL	10	30	1989-10-30	8136.83	4216.68	42.278	-81.6138	22	5	2
09:20:00	09:15:00	3	22.2	2.2	12.6	6	13.6	3	1989	1989343	BOTTOM	EAST-CENTRAL	10	30	1989-10-30	8136.83	4216.68	42.278	-81.6138	22	4	2
09:20:00	09:15:00	3	22.2	2.2	12.6	6	13.6	3	1989	1989343	BOTTOM	EAST-CENTRAL	10	30	1989-10-30	8136.83	4216.68	42.278	-81.6138	22	5	2
09:20:00	09:15:00	3	22.2	2.2	12.6	6	13.6	3	1989	1989343	BOTTOM	EAST-CENTRAL	10	30	1989-10-30	8136.83	4216.68	42.278	-81.6138	22	3	2
09:20:00	09:15:00	3	22.2	2.2	12.6	6	13.6	3	1989	1989343	BOTTOM	EAST-CENTRAL	10	30	1989-10-30	8136.83	4216.68	42.278	-81.6138	22	3	2
09:20:00	09:15:00	3	22.2	2.2	12.6	6	13.6	3	1989	1989343	BOTTOM	EAST-CENTRAL	10	30	1989-10-30	8136.83	4216.68	42.278	-81.6138	22	3	2
09:20:00	09:15:00	3	22.2	2.2	12.6	6	13.6	3	1989	1989343	BOTTOM	EAST-CENTRAL	10	30	1989-10-30	8136.83	4216.68	42.278	-81.6138	22	3	1
09:20:00	09:15:00	3	22.2	2.2	12.6	6	13.6	3	1989	1989343	BOTTOM	EAST-CENTRAL	10	30	1989-10-30	8136.83	4216.68	42.278	-81.6138	22	4	1
09:20:00	09:15:00	3	22.2	2.2	12.6	6	13.6	3	1989	1989343	BOTTOM	EAST-CENTRAL	10	30	1989-10-30	8136.83	4216.68	42.278	-81.6138	22	3	1
09:20:00	09:15:00	3	22.2	2.2	12.6	6	13.6	3	1989	1989343	BOTTOM	EAST-CENTRAL	10	30	1989-10-30	8136.83	4216.68	42.278	-81.6138	22	3	2
09:20:00	09:15:00	3	22.2	2.2	12.6	6	13.6	3	1989	1989343	BOTTOM	EAST-CENTRAL	10	30	1989-10-30	8136.83	4216.68	42.278	-81.6138	22	4	1
09:20:00	09:15:00	3	22.2	2.2	12.6	6	13.6	3	1989	1989343	BOTTOM	EAST-CENTRAL	10	30	1989-10-30	8136.83	4216.68	42.278	-81.6138	22	3	2
09:20:00	09:15:00	3	22.2	2.2	12.6	6	13.6	3	1989	1989343	BOTTOM	EAST-CENTRAL	10	30	1989-10-30	8136.83	4216.68	42.278	-81.6138	22	4	2
09:20:00	09:15:00	3	22.2	2.2	12.6	6	13.6	3	1989	1989343	BOTTOM	EAST-CENTRAL	10	30	1989-10-30	8136.83	4216.68	42.278	-81.6138	22	2	2
09:20:00	09:15:00	3	22.2	2.2	12.6	6	13.6	3	1989	1989343	BOTTOM	EAST-CENTRAL	10	30	1989-10-30	8136.83	4216.68	42.278	-81.6138	22	3	1
09:20:00	09:15:00	3	22.2	2.2	12.6	6	13.6	3	1989	1989343	BOTTOM	EAST-CENTRAL	10	30	1989-10-30	8136.83	4216.68	42.278	-81.6138	22	2	2
09:20:00	09:15:00	3	22.2	2.2	12.6	6	13.6	3	1989	1989343	BOTTOM	EAST-CENTRAL	10	30	1989-10-30	8136.83	4216.68	42.278	-81.6138	22	4	2
09:20:00	09:15:00	3	22.2	2.2	12.6	6	13.6	3	1989	1989343	BOTTOM	EAST-CENTRAL	10	30	1989-10-30	8136.83	4216.68	42.278	-81.6138	22	5	1
09:20:00	09:15:00	3	22.2	2.2	12.6	6	13.6	3	1989	1989343	BOTTOM	EAST-CENTRAL	10	30	1989-10-30	8136.83	4216.68	42.278	-81.6138	22	5	1
09:20:00	09:15:00	3	22.2	2.2	12.6	6	13.6	3	1989	1989343	BOTTOM	EAST-CENTRAL	10	30	1989-10-30	8136.83	4216.68	42.278	-81.6138	22	4	2
09:20:00	09:15:00	3	22.2	2.2	12.6	6	13.6	3	1989	1989343	BOTTOM	EAST-CENTRAL	10	30	1989-10-30	8136.83	4216.68	42.278	-81.6138	22	5	2
09:20:00	09:15:00	3	22.2	2.2	12.6	6	13.6	3	1989	1989343	BOTTOM	EAST-CENTRAL	10	30	1989-10-30	8136.83	4216.68	42.278	-81.6138	22	5	1
09:20:00	09:15:00	3	22.2	2.2	12.6	6	13.6	3	1989	1989343	BOTTOM	EAST-CENTRAL	10	30	1989-10-30	8136.83	4216.68	42.278	-81.6138	22	3	2
09:20:00	09:15:00	3	22.2	2.2	12.6	6	13.6	3	1989	1989343	BOTTOM	EAST-CENTRAL	10	30	1989-10-30	8136.83	4216.68	42.278	-81.6138	22	3	1
09:20:00	09:15:00	3	22.2	2.2	12.6	6	13.6	3	1989	1989343	BOTTOM	EAST-CENTRAL	10	30	1989-10-30	8136.83	4216.68	42.278	-81.6138	22	3	1
09:20:00	09:15:00	3	22.2	2.2	12.6	6	13.6	3	1989	1989343	BOTTOM	EAST-CENTRAL	10	30	1989-10-30	8136.83	4216.68	42.278	-81.6138	22	3	1
09:20:00	09:15:00	3	22.2	2.2	12.6	6	13.6	3	1989	1989343	BOTTOM	EAST-CENTRAL	10	30	1989-10-30	8136.83	4216.68	42.278	-81.6138	22	2	1
09:20:00	09:15:00	3	22.2	2.2	12.6	6	13.6	3	1989	1989343	BOTTOM	EAST-CENTRAL	10	30	1989-10-30	8136.83	4216.68	42.278	-81.6138	22	5	2
09:20:00	09:15:00	3	22.2	2.2	12.6	6	13.6	3	1989	1989343	BOTTOM	EAST-CENTRAL	10	30	1989-10-30	8136.83	4216.68	42.278	-81.6138	22	5	2
09:20:00	09:15:00	3	22.2	2.2	12.6	6	13.6	3	1989	1989343	BOTTOM	EAST-CENTRAL	10	30	1989-10-30	8136.83	4216.68	42.278	-81.6138	22	5	2
09:20:00	09:15:00	3	22.2	2.2	12.6	6	13.6	3	1989	1989343	BOTTOM	EAST-CENTRAL	10	30	1989-10-30	8136.83	4216.68	42.278	-81.6138	22	5	2
09:20:00	09:15:00	3	22.2	2.2	12.6	6	13.6	3	1989	1989343	BOTTOM	EAST-CENTRAL	10	30	1989-10-30	8136.83	4216.68	42.278	-81.6138	22	5	2
09:20:00	09:15:00	3	22.2	2.2	12.6	6	13.6	3	1989	1989343	BOTTOM	EAST-CENTRAL	10	30	1989-10-30	8136.83	4216.68	42.278	-81.6138	22	5	1
09:20:00	09:15:00	3	22.2	2.2	12.6	6	13.6	3	1989	1989343	BOTTOM	EAST-CENTRAL	10	30	1989-10-30	8136.83	4216.68	42.278	-81.6138	22	3	2
09:20:00	09:15:00	3	22.2	2.2	12.6	6	13.6	3	1989	1989343	BOTTOM	EAST-CENTRAL	10	30	1989-10-30	8136.83	4216.68	42.278	-81.6138	22	5	1
09:20:00	09:15:00	3	22.2	2.2	12.6	6	13.6	3	1989	1989343	BOTTOM	EAST-CENTRAL	10	30	1989-10-30	8136.83	4216.68	42.278	-81.6138	22	5	2
09:20:00	09:15:00	3	22.2	2.2	12.6	6	13.6	3	1989	1989343	BOTTOM	EAST-CENTRAL	10	30	1989-10-30	8136.83	4216.68	42.278	-81.6138	22	3	2
09:20:00	09:15:00	3	22.2	2.2	12.6	6	13.6	3	1989	1989343	BOTTOM	EAST-CENTRAL	10	30	1989-10-30	8136.83	4216.68	42.278	-81.6138	22	5	2
09:20:00	09:15:00	3	22.2	2.2	12.6	6	13.6	3	1989	1989343	BOTTOM	EAST-CENTRAL	10	30	1989-10-30	8136.83	4216.68	42.278	-81.6138	22	3	1
09:20:00	09:15:00	3	22.2	2.2	12.6	6	13.6	3	1989	1989343	BOTTOM	EAST-CENTRAL	10	30	1989-10-30	8136.83	4216.68	42.278	-81.6138	22	3	1
11:25:00	09:45:00	3	17.6	2	13.4	9.1	13.4	3	1989	1989345	BOTTOM	EAST-CENTRAL	10	31	1989-10-31	8133.72	4226.24	42.4373	-81.562	18	3	2
11:25:00	09:45:00	3	17.6	2	13.4	9.1	13.4	3	1989	1989345	BOTTOM	EAST-CENTRAL	10	31	1989-10-31	8133.72	4226.24	42.4373	-81.562	18	4	1
11:25:00	09:45:00	3	17.6	2	13.4	9.1	13.4	3	1989	1989345	BOTTOM	EAST-CENTRAL	10	31	1989-10-31	8133.72	4226.24	42.4373	-81.562	18	2	2
11:25:00	09:45:00	3	17.6	2	13.4	9.1	13.4	3	1989	1989345	BOTTOM	EAST-CENTRAL	10	31	1989-10-31	8133.72	4226.24	42.4373	-81.562	18	3	2
11:25:00	09:45:00	3	17.6	2	13.4	9.1	13.4	3	1989	1989345	BOTTOM	EAST-CENTRAL	10	31	1989-10-31	8133.72	4226.24	42.4373	-81.562	18	2	2
11:25:00	09:45:00	3	17.6	2	13.4	9.1	13.4	3	1989	1989345	BOTTOM	EAST-CENTRAL	10	31	1989-10-31	8133.72	4226.24	42.4373	-81.562	18	2	1
11:25:00	09:45:00	3	17.6	2	13.4	9.1	13.4	3	1989	1989345	BOTTOM	EAST-CENTRAL	10	31	1989-10-31	8133.72	4226.24	42.4373	-81.562	18	2	2
11:25:00	09:45:00	3	17.6	2	13.4	9.1	13.4	3	1989	1989345	BOTTOM	EAST-CENTRAL	10	31	1989-10-31	8133.72	4226.24	42.4373	-81.562	18	2	2
11:25:00	09:45:00	3	17.6	2	13.4	9.1	13.4	3	1989	1989345	BOTTOM	EAST-CENTRAL	10	31	1989-10-31	8133.72	4226.24	42.4373	-81.562	18	3	2
11:25:00	09:45:00	3	17.6	2	13.4	9.1	13.4	3	1989	1989345	BOTTOM	EAST-CENTRAL	10	31	1989-10-31	8133.72	4226.24	42.4373	-81.562	18	3	2
11:25:00	09:45:00	3	17.6	2	13.4	9.1	13.4	3	1989	1989345	BOTTOM	EAST-CENTRAL	10	31	1989-10-31	8133.72	4226.24	42.4373	-81.562	18	4	1
11:25:00	09:45:00	3	17.6	2	13.4	9.1	13.4	3	1989	1989345	BOTTOM	EAST-CENTRAL	10	31	1989-10-31	8133.72	4226.24	42.4373	-81.562	18	4	1
11:25:00	09:45:00	3	17.6	2	13.4	9.1	13.4	3	1989	1989345	BOTTOM	EAST-CENTRAL	10	31	1989-10-31	8133.72	4226.24	42.4373	-81.562	18	3	1
11:25:00	09:45:00	3	17.6	2	13.4	9.1	13.4	3	1989	1989345	BOTTOM	EAST-CENTRAL	10	31	1989-10-31	8133.72	4226.24	42.4373	-81.562	18	3	1
11:25:00	09:45:00	3	17.6	2	13.4	9.1	13.4	3	1989	1989345	BOTTOM	EAST-CENTRAL	10	31	1989-10-31	8133.72	4226.24	42.4373	-81.562	18	3	2
11:25:00	09:45:00	3	17.6	2	13.4	9.1	13.4	3	1989	1989345	BOTTOM	EAST-CENTRAL	10	31	1989-10-31	8133.72	4226.24	42.4373	-81.562	18	4	1
11:25:00	09:45:00	3	17.6	2	13.4	9.1	13.4	3	1989	1989345	BOTTOM	EAST-CENTRAL	10	31	1989-10-31	8133.72	4226.24	42.4373	-81.562	18	5	1
11:25:00	09:45:00	3	17.6	2	13.4	9.1	13.4	3	1989	1989345	BOTTOM	EAST-CENTRAL	10	31	1989-10-31	8133.72	4226.24	42.4373	-81.562	18	4	1
11:25:00	09:45:00	3	17.6	2	13.4	9.1	13.4	3	1989	1989345	BOTTOM	EAST-CENTRAL	10	31	1989-10-31	8133.72	4226.24	42.4373	-81.562	18	3	2
11:25:00	09:45:00	3	17.6	2	13.4	9.1	13.4	3	1989	1989345	BOTTOM	EAST-CENTRAL	10	31	1989-10-31	8133.72	4226.24	42.4373	-81.562	18	5	2
11:25:00	09:45:00	3	17.6	2	13.4	9.1	13.4	3	1989	1989345	BOTTOM	EAST-CENTRAL	10	31	1989-10-31	8133.72	4226.24	42.4373	-81.562	18	5	1
11:25:00	09:45:00	3	17.6	2	13.4	9.1	13.4	3	1989	1989345	BOTTOM	EAST-CENTRAL	10	31	1989-10-31	8133.72	4226.24	42.4373	-81.562	18	3	2
11:25:00	09:45:00	3	17.6	2	13.4	9.1	13.4	3	1989	1989345	BOTTOM	EAST-CENTRAL	10	31	1989-10-31	8133.72	4226.24	42.4373	-81.562	18	3	2
11:25:00	09:45:00	3	17.6	2	13.4	9.1	13.4	3	1989	1989345	BOTTOM	EAST-CENTRAL	10	31	1989-10-31	8133.72	4226.24	42.4373	-81.562	18	3	1
11:25:00	09:45:00	3	17.6	2	13.4	9.1	13.4	3	1989	1989345	BOTTOM	EAST-CENTRAL	10	31	1989-10-31	8133.72	4226.24	42.4373	-81.562	18	2	1
11:25:00	09:45:00	3	17.6	2	13.4	9.1	13.4	3	1989	1989345	BOTTOM	EAST-CENTRAL	10	31	1989-10-31	8133.72	4226.24	42.4373	-81.562	18	2	2
11:25:00	09:45:00	3	17.6	2	13.4	9.1	13.4	3	1989	1989345	BOTTOM	EAST-CENTRAL	10	31	1989-10-31	8133.72	4226.24	42.4373	-81.562	18	5	2
11:25:00	09:45:00	3	17.6	2	13.4	9.1	13.4	3	1989	1989345	BOTTOM	EAST-CENTRAL	10	31	1989-10-31	8133.72	4226.24	42.4373	-81.562	18	5	2
11:25:00	09:45:00	3	17.6	2	13.4	9.1	13.4	3	1989	1989345	BOTTOM	EAST-CENTRAL	10	31	1989-10-31	8133.72	4226.24	42.4373	-81.562	18	4	2
11:25:00	09:45:00	3	17.6	2	13.4	9.1	13.4	3	1989	1989345	BOTTOM	EAST-CENTRAL	10	31	1989-10-31	8133.72	4226.24	42.4373	-81.562	18	6	2
11:25:00	09:45:00	3	17.6	2	13.4	9.1	13.4	3	1989	1989345	BOTTOM	EAST-CENTRAL	10	31	1989-10-31	8133.72	4226.24	42.4373	-81.562	18	5	2
11:25:00	09:45:00	3	17.6	2	13.4	9.1	13.4	3	1989	1989345	BOTTOM	EAST-CENTRAL	10	31	1989-10-31	8133.72	4226.24	42.4373	-81.562	18	5	2
11:25:00	09:45:00	3	17.6	2	13.4	9.1	13.4	3	1989	1989345	BOTTOM	EAST-CENTRAL	10	31	1989-10-31	8133.72	4226.24	42.4373	-81.562	18	5	2
11:25:00	09:45:00	3	17.6	2	13.4	9.1	13.4	3	1989	1989345	BOTTOM	EAST-CENTRAL	10	31	1989-10-31	8133.72	4226.24	42.4373	-81.562	18	5	2
11:25:00	09:45:00	3	17.6	2	13.4	9.1	13.4	3	1989	1989345	BOTTOM	EAST-CENTRAL	10	31	1989-10-31	8133.72	4226.24	42.4373	-81.562	18	6	2
11:25:00	09:45:00	3	17.6	2	13.4	9.1	13.4	3	1989	1989345	BOTTOM	EAST-CENTRAL	10	31	1989-10-31	8133.72	4226.24	42.4373	-81.562	18	4	2
11:25:00	09:45:00	3	17.6	2	13.4	9.1	13.4	3	1989	1989345	BOTTOM	EAST-CENTRAL	10	31	1989-10-31	8133.72	4226.24	42.4373	-81.562	18	5	2
11:25:00	09:45:00	3	17.6	2	13.4	9.1	13.4	3	1989	1989345	BOTTOM	EAST-CENTRAL	10	31	1989-10-31	8133.72	4226.24	42.4373	-81.562	18	5	9
11:25:00	09:45:00	3	17.6	2	13.4	9.1	13.4	3	1989	1989345	BOTTOM	EAST-CENTRAL	10	31	1989-10-31	8133.72	4226.24	42.4373	-81.562	18	5	2
11:25:00	09:45:00	3	17.6	2	13.4	9.1	13.4	3	1989	1989345	BOTTOM	EAST-CENTRAL	10	31	1989-10-31	8133.72	4226.24	42.4373	-81.562	18	5	2
11:25:00	09:45:00	3	17.6	2	13.4	9.1	13.4	3	1989	1989345	BOTTOM	EAST-CENTRAL	10	31	1989-10-31	8133.72	4226.24	42.4373	-81.562	18	3	2
11:25:00	09:45:00	3	17.6	2	13.4	9.1	13.4	3	1989	1989345	BOTTOM	EAST-CENTRAL	10	31	1989-10-31	8133.72	4226.24	42.4373	-81.562	18	3	2
11:25:00	09:45:00	3	17.6	2	13.4	9.1	13.4	3	1989	1989345	BOTTOM	EAST-CENTRAL	10	31	1989-10-31	8133.72	4226.24	42.4373	-81.562	18	5	1
11:25:00	09:45:00	3	17.6	2	13.4	9.1	13.4	3	1989	1989345	BOTTOM	EAST-CENTRAL	10	31	1989-10-31	8133.72	4226.24	42.4373	-81.562	18	3	2
11:25:00	09:45:00	3	17.6	2	13.4	9.1	13.4	3	1989	1989345	BOTTOM	EAST-CENTRAL	10	31	1989-10-31	8133.72	4226.24	42.4373	-81.562	18	5	1
11:25:00	09:45:00	3	17.6	2	13.4	9.1	13.4	3	1989	1989345	BOTTOM	EAST-CENTRAL	10	31	1989-10-31	8133.72	4226.24	42.4373	-81.562	18	3	2
11:25:00	09:45:00	3	17.6	2	13.4	9.1	13.4	3	1989	1989345	BOTTOM	EAST-CENTRAL	10	31	1989-10-31	8133.72	4226.24	42.4373	-81.562	18	5	2
11:25:00	09:45:00	3	17.6	2	13.4	9.1	13.4	3	1989	1989345	BOTTOM	EAST-CENTRAL	10	31	1989-10-31	8133.72	4226.24	42.4373	-81.562	18	5	1
11:25:00	09:45:00	3	17.6	2	13.4	9.1	13.4	3	1989	1989345	BOTTOM	EAST-CENTRAL	10	31	1989-10-31	8133.72	4226.24	42.4373	-81.562	18	5	2
11:25:00	09:45:00	3	17.6	2	13.4	9.1	13.4	3	1989	1989345	BOTTOM	EAST-CENTRAL	10	31	1989-10-31	8133.72	4226.24	42.4373	-81.562	18	5	2
11:25:00	09:45:00	3	17.6	2	13.4	9.1	13.4	3	1989	1989345	BOTTOM	EAST-CENTRAL	10	31	1989-10-31	8133.72	4226.24	42.4373	-81.562	18	5	2
11:25:00	09:45:00	3	17.6	2	13.4	9.1	13.4	3	1989	1989345	BOTTOM	EAST-CENTRAL	10	31	1989-10-31	8133.72	4226.24	42.4373	-81.562	18	5	2
11:25:00	09:45:00	3	17.6	2	13.4	9.1	13.4	3	1989	1989345	BOTTOM	EAST-CENTRAL	10	31	1989-10-31	8133.72	4226.24	42.4373	-81.562	18	5	2
11:25:00	09:45:00	3	17.6	2	13.4	9.1	13.4	3	1989	1989345	BOTTOM	EAST-CENTRAL	10	31	1989-10-31	8133.72	4226.24	42.4373	-81.562	18	5	2
11:25:00	09:45:00	3	17.6	2	13.4	9.1	13.4	3	1989	1989345	BOTTOM	EAST-CENTRAL	10	31	1989-10-31	8133.72	4226.24	42.4373	-81.562	18	4	1
11:25:00	09:45:00	3	17.6	2	13.4	9.1	13.4	3	1989	1989345	BOTTOM	EAST-CENTRAL	10	31	1989-10-31	8133.72	4226.24	42.4373	-81.562	18	3	2
11:25:00	09:45:00	3	17.6	2	13.4	9.1	13.4	3	1989	1989345	BOTTOM	EAST-CENTRAL	10	31	1989-10-31	8133.72	4226.24	42.4373	-81.562	18	5	1
11:25:00	09:45:00	3	17.6	2	13.4	9.1	13.4	3	1989	1989345	BOTTOM	EAST-CENTRAL	10	31	1989-10-31	8133.72	4226.24	42.4373	-81.562	18	3	2
11:25:00	09:45:00	3	17.6	2	13.4	9.1	13.4	3	1989	1989345	BOTTOM	EAST-CENTRAL	10	31	1989-10-31	8133.72	4226.24	42.4373	-81.562	18	4	1
11:25:00	09:45:00	3	17.6	2	13.4	9.1	13.4	3	1989	1989345	BOTTOM	EAST-CENTRAL	10	31	1989-10-31	8133.72	4226.24	42.4373	-81.562	18	3	2
11:25:00	09:45:00	3	17.6	2	13.4	9.1	13.4	3	1989	1989345	BOTTOM	EAST-CENTRAL	10	31	1989-10-31	8133.72	4226.24	42.4373	-81.562	18	5	1
11:25:00	09:45:00	3	17.6	2	13.4	9.1	13.4	3	1989	1989345	BOTTOM	EAST-CENTRAL	10	31	1989-10-31	8133.72	4226.24	42.4373	-81.562	18	4	1
11:25:00	09:45:00	3	17.6	2	13.4	9.1	13.4	3	1989	1989345	BOTTOM	EAST-CENTRAL	10	31	1989-10-31	8133.72	4226.24	42.4373	-81.562	18	3	2
11:25:00	09:45:00	3	17.6	2	13.4	9.1	13.4	3	1989	1989345	BOTTOM	EAST-CENTRAL	10	31	1989-10-31	8133.72	4226.24	42.4373	-81.562	18	5	2
11:25:00	09:45:00	3	17.6	2	13.4	9.1	13.4	3	1989	1989345	BOTTOM	EAST-CENTRAL	10	31	1989-10-31	8133.72	4226.24	42.4373	-81.562	18	3	2
11:25:00	09:45:00	3	17.6	2	13.4	9.1	13.4	3	1989	1989345	BOTTOM	EAST-CENTRAL	10	31	1989-10-31	8133.72	4226.24	42.4373	-81.562	18	4	2
11:25:00	09:45:00	3	17.6	2	13.4	9.1	13.4	3	1989	1989345	BOTTOM	EAST-CENTRAL	10	31	1989-10-31	8133.72	4226.24	42.4373	-81.562	18	3	2
11:25:00	09:45:00	3	17.6	2	13.4	9.1	13.4	3	1989	1989345	BOTTOM	EAST-CENTRAL	10	31	1989-10-31	8133.72	4226.24	42.4373	-81.562	18	5	1
11:25:00	09:45:00	3	17.6	2	13.4	9.1	13.4	3	1989	1989345	BOTTOM	EAST-CENTRAL	10	31	1989-10-31	8133.72	4226.24	42.4373	-81.562	18	4	2
11:25:00	09:45:00	3	17.6	2	13.4	9.1	13.4	3	1989	1989345	BOTTOM	EAST-CENTRAL	10	31	1989-10-31	8133.72	4226.24	42.4373	-81.562	18	3	2
11:25:00	09:45:00	3	17.6	2	13.4	9.1	13.4	3	1989	1989345	BOTTOM	EAST-CENTRAL	10	31	1989-10-31	8133.72	4226.24	42.4373	-81.562	18	5	2
11:25:00	09:45:00	3	17.6	2	13.4	9.1	13.4	3	1989	1989345	BOTTOM	EAST-CENTRAL	10	31	1989-10-31	8133.72	4226.24	42.4373	-81.562	18	5	2
11:25:00	09:45:00	3	17.6	2	13.4	9.1	13.4	3	1989	1989345	BOTTOM	EAST-CENTRAL	10	31	1989-10-31	8133.72	4226.24	42.4373	-81.562	18	5	2
12:00:00	10:20:00	3	13.1	2	12.7	9.1	13.4	3	1989	1989347	BOTTOM	EAST-CENTRAL	10	31	1989-10-31	8139.24	4225.84	42.4307	-81.654	13	5	2
12:00:00	10:20:00	3	13.1	2	12.7	9.1	13.4	3	1989	1989347	BOTTOM	EAST-CENTRAL	10	31	1989-10-31	8139.24	4225.84	42.4307	-81.654	13	5	2
12:00:00	10:20:00	3	13.1	2	12.7	9.1	13.4	3	1989	1989347	BOTTOM	EAST-CENTRAL	10	31	1989-10-31	8139.24	4225.84	42.4307	-81.654	13	5	2
12:00:00	10:20:00	3	13.1	2	12.7	9.1	13.4	3	1989	1989347	BOTTOM	EAST-CENTRAL	10	31	1989-10-31	8139.24	4225.84	42.4307	-81.654	13	5	2
12:00:00	10:20:00	3	13.1	2	12.7	9.1	13.4	3	1989	1989347	BOTTOM	EAST-CENTRAL	10	31	1989-10-31	8139.24	4225.84	42.4307	-81.654	13	5	1
12:00:00	10:20:00	3	13.1	2	12.7	9.1	13.4	3	1989	1989347	BOTTOM	EAST-CENTRAL	10	31	1989-10-31	8139.24	4225.84	42.4307	-81.654	13	5	2
12:00:00	10:20:00	3	13.1	2	12.7	9.1	13.4	3	1989	1989347	BOTTOM	EAST-CENTRAL	10	31	1989-10-31	8139.24	4225.84	42.4307	-81.654	13	5	2
12:00:00	10:20:00	3	13.1	2	12.7	9.1	13.4	3	1989	1989347	BOTTOM	EAST-CENTRAL	10	31	1989-10-31	8139.24	4225.84	42.4307	-81.654	13	4	2
12:00:00	10:20:00	3	13.1	2	12.7	9.1	13.4	3	1989	1989347	BOTTOM	EAST-CENTRAL	10	31	1989-10-31	8139.24	4225.84	42.4307	-81.654	13	5	1
12:50:00	11:10:00	3	11.2	2	12.7	9.1	13.4	3	1989	1989350	BOTTOM	EAST-CENTRAL	10	31	1989-10-31	8142.05	4224.93	42.4155	-81.7008	11	5	1
12:50:00	11:10:00	3	11.2	2	12.7	9.1	13.4	3	1989	1989350	BOTTOM	EAST-CENTRAL	10	31	1989-10-31	8142.05	4224.93	42.4155	-81.7008	11	5	2
12:50:00	11:10:00	3	11.2	2	12.7	9.1	13.4	3	1989	1989350	BOTTOM	EAST-CENTRAL	10	31	1989-10-31	8142.05	4224.93	42.4155	-81.7008	11	5	2
09:45:00	07:00:00	3	21	1.5	12.7	11	12.7	3	1989	1989355	BOTTOM	EAST-CENTRAL	11	2	1989-11-02	8051.43	4218.89	42.3148	-80.8572	21	5	2
09:45:00	07:00:00	3	21	1.5	12.7	11	12.7	3	1989	1989355	BOTTOM	EAST-CENTRAL	11	2	1989-11-02	8051.43	4218.89	42.3148	-80.8572	21	4	1
09:45:00	07:00:00	3	21	1.5	12.7	11	12.7	3	1989	1989355	BOTTOM	EAST-CENTRAL	11	2	1989-11-02	8051.43	4218.89	42.3148	-80.8572	21	4	1
09:45:00	07:00:00	3	21	1.5	12.7	11	12.7	3	1989	1989355	BOTTOM	EAST-CENTRAL	11	2	1989-11-02	8051.43	4218.89	42.3148	-80.8572	21	5	2
09:45:00	07:00:00	3	21	1.5	12.7	11	12.7	3	1989	1989355	BOTTOM	EAST-CENTRAL	11	2	1989-11-02	8051.43	4218.89	42.3148	-80.8572	21	3	2
09:45:00	07:00:00	3	21	1.5	12.7	11	12.7	3	1989	1989355	BOTTOM	EAST-CENTRAL	11	2	1989-11-02	8051.43	4218.89	42.3148	-80.8572	21	5	1
09:45:00	07:00:00	3	21	1.5	12.7	11	12.7	3	1989	1989355	BOTTOM	EAST-CENTRAL	11	2	1989-11-02	8051.43	4218.89	42.3148	-80.8572	21	4	2
09:45:00	07:00:00	3	21	1.5	12.7	11	12.7	3	1989	1989355	BOTTOM	EAST-CENTRAL	11	2	1989-11-02	8051.43	4218.89	42.3148	-80.8572	21	5	2
09:45:00	07:00:00	3	21	1.5	12.7	11	12.7	3	1989	1989355	BOTTOM	EAST-CENTRAL	11	2	1989-11-02	8051.43	4218.89	42.3148	-80.8572	21	5	2
09:45:00	07:00:00	3	21	1.5	12.7	11	12.7	3	1989	1989355	BOTTOM	EAST-CENTRAL	11	2	1989-11-02	8051.43	4218.89	42.3148	-80.8572	21	4	1
09:45:00	07:00:00	3	21	1.5	12.7	11	12.7	3	1989	1989355	BOTTOM	EAST-CENTRAL	11	2	1989-11-02	8051.43	4218.89	42.3148	-80.8572	21	3	1
09:45:00	07:00:00	3	21	1.5	12.7	11	12.7	3	1989	1989355	BOTTOM	EAST-CENTRAL	11	2	1989-11-02	8051.43	4218.89	42.3148	-80.8572	21	5	1
09:45:00	07:00:00	3	21	1.5	12.7	11	12.7	3	1989	1989355	BOTTOM	EAST-CENTRAL	11	2	1989-11-02	8051.43	4218.89	42.3148	-80.8572	21	5	1
09:45:00	07:00:00	3	21	1.5	12.7	11	12.7	3	1989	1989355	BOTTOM	EAST-CENTRAL	11	2	1989-11-02	8051.43	4218.89	42.3148	-80.8572	21	3	2
09:45:00	07:00:00	3	21	1.5	12.7	11	12.7	3	1989	1989355	BOTTOM	EAST-CENTRAL	11	2	1989-11-02	8051.43	4218.89	42.3148	-80.8572	21	5	1
09:45:00	07:00:00	3	21	1.5	12.7	11	12.7	3	1989	1989355	BOTTOM	EAST-CENTRAL	11	2	1989-11-02	8051.43	4218.89	42.3148	-80.8572	21	3	2
09:45:00	07:00:00	3	21	1.5	12.7	11	12.7	3	1989	1989355	BOTTOM	EAST-CENTRAL	11	2	1989-11-02	8051.43	4218.89	42.3148	-80.8572	21	3	1
09:45:00	07:00:00	3	21	1.5	12.7	11	12.7	3	1989	1989355	BOTTOM	EAST-CENTRAL	11	2	1989-11-02	8051.43	4218.89	42.3148	-80.8572	21	5	1
09:45:00	07:00:00	3	21	1.5	12.7	11	12.7	3	1989	1989355	BOTTOM	EAST-CENTRAL	11	2	1989-11-02	8051.43	4218.89	42.3148	-80.8572	21	5	2
09:45:00	07:00:00	3	21	1.5	12.7	11	12.7	3	1989	1989355	BOTTOM	EAST-CENTRAL	11	2	1989-11-02	8051.43	4218.89	42.3148	-80.8572	21	3	1
09:45:00	07:00:00	3	21	1.5	12.7	11	12.7	3	1989	1989355	BOTTOM	EAST-CENTRAL	11	2	1989-11-02	8051.43	4218.89	42.3148	-80.8572	21	3	2
09:45:00	07:00:00	3	21	1.5	12.7	11	12.7	3	1989	1989355	BOTTOM	EAST-CENTRAL	11	2	1989-11-02	8051.43	4218.89	42.3148	-80.8572	21	5	1
09:45:00	07:00:00	3	21	1.5	12.7	11	12.7	3	1989	1989355	BOTTOM	EAST-CENTRAL	11	2	1989-11-02	8051.43	4218.89	42.3148	-80.8572	21	5	1
09:45:00	07:00:00	3	21	1.5	12.7	11	12.7	3	1989	1989355	BOTTOM	EAST-CENTRAL	11	2	1989-11-02	8051.43	4218.89	42.3148	-80.8572	21	3	2
09:45:00	07:00:00	3	21	1.5	12.7	11	12.7	3	1989	1989355	BOTTOM	EAST-CENTRAL	11	2	1989-11-02	8051.43	4218.89	42.3148	-80.8572	21	5	1
09:45:00	07:00:00	3	21	1.5	12.7	11	12.7	3	1989	1989355	BOTTOM	EAST-CENTRAL	11	2	1989-11-02	8051.43	4218.89	42.3148	-80.8572	21	4	1
09:45:00	07:00:00	3	21	1.5	12.7	11	12.7	3	1989	1989355	BOTTOM	EAST-CENTRAL	11	2	1989-11-02	8051.43	4218.89	42.3148	-80.8572	21	3	2
09:45:00	07:00:00	3	21	1.5	12.7	11	12.7	3	1989	1989355	BOTTOM	EAST-CENTRAL	11	2	1989-11-02	8051.43	4218.89	42.3148	-80.8572	21	3	1
09:45:00	07:00:00	3	21	1.5	12.7	11	12.7	3	1989	1989355	BOTTOM	EAST-CENTRAL	11	2	1989-11-02	8051.43	4218.89	42.3148	-80.8572	21	5	2
09:45:00	07:00:00	3	21	1.5	12.7	11	12.7	3	1989	1989355	BOTTOM	EAST-CENTRAL	11	2	1989-11-02	8051.43	4218.89	42.3148	-80.8572	21	4	1
09:45:00	07:00:00	3	21	1.5	12.7	11	12.7	3	1989	1989355	BOTTOM	EAST-CENTRAL	11	2	1989-11-02	8051.43	4218.89	42.3148	-80.8572	21	5	2
09:45:00	07:00:00	3	21	1.5	12.7	11	12.7	3	1989	1989355	BOTTOM	EAST-CENTRAL	11	2	1989-11-02	8051.43	4218.89	42.3148	-80.8572	21	3	2
09:45:00	07:00:00	3	21	1.5	12.7	11	12.7	3	1989	1989355	BOTTOM	EAST-CENTRAL	11	2	1989-11-02	8051.43	4218.89	42.3148	-80.8572	21	3	2
09:45:00	07:00:00	3	21	1.5	12.7	11	12.7	3	1989	1989355	BOTTOM	EAST-CENTRAL	11	2	1989-11-02	8051.43	4218.89	42.3148	-80.8572	21	5	1
09:45:00	07:00:00	3	21	1.5	12.7	11	12.7	3	1989	1989355	BOTTOM	EAST-CENTRAL	11	2	1989-11-02	8051.43	4218.89	42.3148	-80.8572	21	5	2
09:45:00	07:00:00	3	21	1.5	12.7	11	12.7	3	1989	1989355	BOTTOM	EAST-CENTRAL	11	2	1989-11-02	8051.43	4218.89	42.3148	-80.8572	21	5	2
09:45:00	07:00:00	3	21	1.5	12.7	11	12.7	3	1989	1989355	BOTTOM	EAST-CENTRAL	11	2	1989-11-02	8051.43	4218.89	42.3148	-80.8572	21	3	2
09:45:00	07:00:00	3	21	1.5	12.7	11	12.7	3	1989	1989355	BOTTOM	EAST-CENTRAL	11	2	1989-11-02	8051.43	4218.89	42.3148	-80.8572	21	3	1
09:45:00	07:00:00	3	21	1.5	12.7	11	12.7	3	1989	1989355	BOTTOM	EAST-CENTRAL	11	2	1989-11-02	8051.43	4218.89	42.3148	-80.8572	21	1	2
09:45:00	07:00:00	3	21	1.5	12.7	11	12.7	3	1989	1989355	BOTTOM	EAST-CENTRAL	11	2	1989-11-02	8051.43	4218.89	42.3148	-80.8572	21	2	2
09:45:00	07:00:00	3	21	1.5	12.7	11	12.7	3	1989	1989355	BOTTOM	EAST-CENTRAL	11	2	1989-11-02	8051.43	4218.89	42.3148	-80.8572	21	3	2
09:45:00	07:00:00	3	21	1.5	12.7	11	12.7	3	1989	1989355	BOTTOM	EAST-CENTRAL	11	2	1989-11-02	8051.43	4218.89	42.3148	-80.8572	21	3	2
09:45:00	07:00:00	3	21	1.5	12.7	11	12.7	3	1989	1989355	BOTTOM	EAST-CENTRAL	11	2	1989-11-02	8051.43	4218.89	42.3148	-80.8572	21	5	1
09:45:00	07:00:00	3	21	1.5	12.7	11	12.7	3	1989	1989355	BOTTOM	EAST-CENTRAL	11	2	1989-11-02	8051.43	4218.89	42.3148	-80.8572	21	3	2
09:45:00	07:00:00	3	21	1.5	12.7	11	12.7	3	1989	1989355	BOTTOM	EAST-CENTRAL	11	2	1989-11-02	8051.43	4218.89	42.3148	-80.8572	21	3	1
09:45:00	07:00:00	3	21	1.5	12.7	11	12.7	3	1989	1989355	BOTTOM	EAST-CENTRAL	11	2	1989-11-02	8051.43	4218.89	42.3148	-80.8572	21	3	1
09:45:00	07:00:00	3	21	1.5	12.7	11	12.7	3	1989	1989355	BOTTOM	EAST-CENTRAL	11	2	1989-11-02	8051.43	4218.89	42.3148	-80.8572	21	3	2
09:45:00	07:00:00	3	21	1.5	12.7	11	12.7	3	1989	1989355	BOTTOM	EAST-CENTRAL	11	2	1989-11-02	8051.43	4218.89	42.3148	-80.8572	21	4	1
09:45:00	07:00:00	3	21	1.5	12.7	11	12.7	3	1989	1989355	BOTTOM	EAST-CENTRAL	11	2	1989-11-02	8051.43	4218.89	42.3148	-80.8572	21	4	1
09:45:00	07:00:00	3	21	1.5	12.7	11	12.7	3	1989	1989355	BOTTOM	EAST-CENTRAL	11	2	1989-11-02	8051.43	4218.89	42.3148	-80.8572	21	3	1
09:45:00	07:00:00	3	21	1.5	12.7	11	12.7	3	1989	1989355	BOTTOM	EAST-CENTRAL	11	2	1989-11-02	8051.43	4218.89	42.3148	-80.8572	21	3	1
09:45:00	07:00:00	3	21	1.5	12.7	11	12.7	3	1989	1989355	BOTTOM	EAST-CENTRAL	11	2	1989-11-02	8051.43	4218.89	42.3148	-80.8572	21	3	1
09:45:00	07:00:00	3	21	1.5	12.7	11	12.7	3	1989	1989355	BOTTOM	EAST-CENTRAL	11	2	1989-11-02	8051.43	4218.89	42.3148	-80.8572	21	3	1
09:45:00	07:00:00	3	21	1.5	12.7	11	12.7	3	1989	1989355	BOTTOM	EAST-CENTRAL	11	2	1989-11-02	8051.43	4218.89	42.3148	-80.8572	21	3	1
09:45:00	07:00:00	3	21	1.5	12.7	11	12.7	3	1989	1989355	BOTTOM	EAST-CENTRAL	11	2	1989-11-02	8051.43	4218.89	42.3148	-80.8572	21	3	2
09:45:00	07:00:00	3	21	1.5	12.7	11	12.7	3	1989	1989355	BOTTOM	EAST-CENTRAL	11	2	1989-11-02	8051.43	4218.89	42.3148	-80.8572	21	3	2
09:45:00	07:00:00	3	21	1.5	12.7	11	12.7	3	1989	1989355	BOTTOM	EAST-CENTRAL	11	2	1989-11-02	8051.43	4218.89	42.3148	-80.8572	21	5	1
09:45:00	07:00:00	3	21	1.5	12.7	11	12.7	3	1989	1989355	BOTTOM	EAST-CENTRAL	11	2	1989-11-02	8051.43	4218.89	42.3148	-80.8572	21	5	2
09:45:00	07:00:00	3	21	1.5	12.7	11	12.7	3	1989	1989355	BOTTOM	EAST-CENTRAL	11	2	1989-11-02	8051.43	4218.89	42.3148	-80.8572	21	4	1
09:45:00	07:00:00	3	21	1.5	12.7	11	12.7	3	1989	1989355	BOTTOM	EAST-CENTRAL	11	2	1989-11-02	8051.43	4218.89	42.3148	-80.8572	21	3	2
09:45:00	07:00:00	3	21	1.5	12.7	11	12.7	3	1989	1989355	BOTTOM	EAST-CENTRAL	11	2	1989-11-02	8051.43	4218.89	42.3148	-80.8572	21	4	1
09:45:00	07:00:00	3	21	1.5	12.7	11	12.7	3	1989	1989355	BOTTOM	EAST-CENTRAL	11	2	1989-11-02	8051.43	4218.89	42.3148	-80.8572	21	3	2
09:45:00	07:00:00	3	21	1.5	12.7	11	12.7	3	1989	1989355	BOTTOM	EAST-CENTRAL	11	2	1989-11-02	8051.43	4218.89	42.3148	-80.8572	21	3	1
09:45:00	07:00:00	3	21	1.5	12.7	11	12.7	3	1989	1989355	BOTTOM	EAST-CENTRAL	11	2	1989-11-02	8051.43	4218.89	42.3148	-80.8572	21	3	1
09:45:00	07:00:00	3	21	1.5	12.7	11	12.7	3	1989	1989355	BOTTOM	EAST-CENTRAL	11	2	1989-11-02	8051.43	4218.89	42.3148	-80.8572	21	3	2
09:45:00	07:00:00	3	21	1.5	12.7	11	12.7	3	1989	1989355	BOTTOM	EAST-CENTRAL	11	2	1989-11-02	8051.43	4218.89	42.3148	-80.8572	21	3	1
09:45:00	07:00:00	3	21	1.5	12.7	11	12.7	3	1989	1989355	BOTTOM	EAST-CENTRAL	11	2	1989-11-02	8051.43	4218.89	42.3148	-80.8572	21	3	2
09:45:00	07:00:00	3	21	1.5	12.7	11	12.7	3	1989	1989355	BOTTOM	EAST-CENTRAL	11	2	1989-11-02	8051.43	4218.89	42.3148	-80.8572	21	3	2
09:45:00	07:00:00	3	21	1.5	12.7	11	12.7	3	1989	1989355	BOTTOM	EAST-CENTRAL	11	2	1989-11-02	8051.43	4218.89	42.3148	-80.8572	21	3	2
09:45:00	07:00:00	3	21	1.5	12.7	11	12.7	3	1989	1989355	BOTTOM	EAST-CENTRAL	11	2	1989-11-02	8051.43	4218.89	42.3148	-80.8572	21	3	1
09:45:00	07:00:00	3	21	1.5	12.7	11	12.7	3	1989	1989355	BOTTOM	EAST-CENTRAL	11	2	1989-11-02	8051.43	4218.89	42.3148	-80.8572	21	3	1
09:45:00	07:00:00	3	21	1.5	12.7	11	12.7	3	1989	1989355	BOTTOM	EAST-CENTRAL	11	2	1989-11-02	8051.43	4218.89	42.3148	-80.8572	21	3	1
09:45:00	07:00:00	3	21	1.5	12.7	11	12.7	3	1989	1989355	BOTTOM	EAST-CENTRAL	11	2	1989-11-02	8051.43	4218.89	42.3148	-80.8572	21	3	1
09:45:00	07:00:00	3	21	1.5	12.7	11	12.7	3	1989	1989355	BOTTOM	EAST-CENTRAL	11	2	1989-11-02	8051.43	4218.89	42.3148	-80.8572	21	3	2
09:45:00	07:00:00	3	21	1.5	12.7	11	12.7	3	1989	1989355	BOTTOM	EAST-CENTRAL	11	2	1989-11-02	8051.43	4218.89	42.3148	-80.8572	21	5	1
11:30:00	11:30:00	3	21	1.5	12.7	11	12.7	7	1989	1989357	BOTTOM	PENN_RIDGE	11	2	1989-11-02	8034.08	4221.3	42.355	-80.568	21	2	1
11:30:00	11:30:00	3	21	1.5	12.7	11	12.7	7	1989	1989357	BOTTOM	PENN_RIDGE	11	2	1989-11-02	8034.08	4221.3	42.355	-80.568	21	2	1
11:30:00	11:30:00	3	21	1.5	12.7	11	12.7	7	1989	1989357	BOTTOM	PENN_RIDGE	11	2	1989-11-02	8034.08	4221.3	42.355	-80.568	21	2	2
11:30:00	11:30:00	3	21	1.5	12.7	11	12.7	7	1989	1989357	BOTTOM	PENN_RIDGE	11	2	1989-11-02	8034.08	4221.3	42.355	-80.568	21	2	1
11:30:00	11:30:00	3	21	1.5	12.7	11	12.7	7	1989	1989357	BOTTOM	PENN_RIDGE	11	2	1989-11-02	8034.08	4221.3	42.355	-80.568	21	5	2
11:30:00	11:30:00	3	21	1.5	12.7	11	12.7	7	1989	1989357	BOTTOM	PENN_RIDGE	11	2	1989-11-02	8034.08	4221.3	42.355	-80.568	21	2	2
11:30:00	11:30:00	3	21	1.5	12.7	11	12.7	7	1989	1989357	BOTTOM	PENN_RIDGE	11	2	1989-11-02	8034.08	4221.3	42.355	-80.568	21	2	1
11:30:00	11:30:00	3	21	1.5	12.7	11	12.7	7	1989	1989357	BOTTOM	PENN_RIDGE	11	2	1989-11-02	8034.08	4221.3	42.355	-80.568	21	5	2
11:30:00	11:30:00	3	21	1.5	12.7	11	12.7	7	1989	1989357	BOTTOM	PENN_RIDGE	11	2	1989-11-02	8034.08	4221.3	42.355	-80.568	21	2	1
11:30:00	11:30:00	3	21	1.5	12.7	11	12.7	7	1989	1989357	BOTTOM	PENN_RIDGE	11	2	1989-11-02	8034.08	4221.3	42.355	-80.568	21	2	1
11:30:00	11:30:00	3	21	1.5	12.7	11	12.7	7	1989	1989357	BOTTOM	PENN_RIDGE	11	2	1989-11-02	8034.08	4221.3	42.355	-80.568	21	3	2
11:30:00	11:30:00	3	21	1.5	12.7	11	12.7	7	1989	1989357	BOTTOM	PENN_RIDGE	11	2	1989-11-02	8034.08	4221.3	42.355	-80.568	21	5	1
11:30:00	11:30:00	3	21	1.5	12.7	11	12.7	7	1989	1989357	BOTTOM	PENN_RIDGE	11	2	1989-11-02	8034.08	4221.3	42.355	-80.568	21	3	2
11:30:00	11:30:00	3	21	1.5	12.7	11	12.7	7	1989	1989357	BOTTOM	PENN_RIDGE	11	2	1989-11-02	8034.08	4221.3	42.355	-80.568	21	3	1
11:30:00	11:30:00	3	21	1.5	12.7	11	12.7	7	1989	1989357	BOTTOM	PENN_RIDGE	11	2	1989-11-02	8034.08	4221.3	42.355	-80.568	21	3	1
11:30:00	11:30:00	3	21	1.5	12.7	11	12.7	7	1989	1989357	BOTTOM	PENN_RIDGE	11	2	1989-11-02	8034.08	4221.3	42.355	-80.568	21	2	1
11:30:00	11:30:00	3	21	1.5	12.7	11	12.7	7	1989	1989357	BOTTOM	PENN_RIDGE	11	2	1989-11-02	8034.08	4221.3	42.355	-80.568	21	3	1
11:30:00	11:30:00	3	21	1.5	12.7	11	12.7	7	1989	1989357	BOTTOM	PENN_RIDGE	11	2	1989-11-02	8034.08	4221.3	42.355	-80.568	21	3	1
11:30:00	11:30:00	3	21	1.5	12.7	11	12.7	7	1989	1989357	BOTTOM	PENN_RIDGE	11	2	1989-11-02	8034.08	4221.3	42.355	-80.568	21	3	2
11:30:00	11:30:00	3	21	1.5	12.7	11	12.7	7	1989	1989357	BOTTOM	PENN_RIDGE	11	2	1989-11-02	8034.08	4221.3	42.355	-80.568	21	3	1
11:30:00	11:30:00	3	21	1.5	12.7	11	12.7	7	1989	1989357	BOTTOM	PENN_RIDGE	11	2	1989-11-02	8034.08	4221.3	42.355	-80.568	21	3	2
11:30:00	11:30:00	3	21	1.5	12.7	11	12.7	7	1989	1989357	BOTTOM	PENN_RIDGE	11	2	1989-11-02	8034.08	4221.3	42.355	-80.568	21	2	1
11:30:00	11:30:00	3	21	1.5	12.7	11	12.7	7	1989	1989357	BOTTOM	PENN_RIDGE	11	2	1989-11-02	8034.08	4221.3	42.355	-80.568	21	3	1
11:30:00	11:30:00	3	21	1.5	12.7	11	12.7	7	1989	1989357	BOTTOM	PENN_RIDGE	11	2	1989-11-02	8034.08	4221.3	42.355	-80.568	21	4	2
11:30:00	11:30:00	3	21	1.5	12.7	11	12.7	7	1989	1989357	BOTTOM	PENN_RIDGE	11	2	1989-11-02	8034.08	4221.3	42.355	-80.568	21	3	2
11:30:00	11:30:00	3	21	1.5	12.7	11	12.7	7	1989	1989357	BOTTOM	PENN_RIDGE	11	2	1989-11-02	8034.08	4221.3	42.355	-80.568	21	5	1
11:30:00	11:30:00	3	21	1.5	12.7	11	12.7	7	1989	1989357	BOTTOM	PENN_RIDGE	11	2	1989-11-02	8034.08	4221.3	42.355	-80.568	21	5	1
11:30:00	11:30:00	3	21	1.5	12.7	11	12.7	7	1989	1989357	BOTTOM	PENN_RIDGE	11	2	1989-11-02	8034.08	4221.3	42.355	-80.568	21	3	1
11:30:00	11:30:00	3	21	1.5	12.7	11	12.7	7	1989	1989357	BOTTOM	PENN_RIDGE	11	2	1989-11-02	8034.08	4221.3	42.355	-80.568	21	3	1
11:30:00	11:30:00	3	21	1.5	12.7	11	12.7	7	1989	1989357	BOTTOM	PENN_RIDGE	11	2	1989-11-02	8034.08	4221.3	42.355	-80.568	21	3	1
11:30:00	11:30:00	3	21	1.5	12.7	11	12.7	7	1989	1989357	BOTTOM	PENN_RIDGE	11	2	1989-11-02	8034.08	4221.3	42.355	-80.568	21	5	1
11:30:00	11:30:00	3	21	1.5	12.7	11	12.7	7	1989	1989357	BOTTOM	PENN_RIDGE	11	2	1989-11-02	8034.08	4221.3	42.355	-80.568	21	5	1
11:30:00	11:30:00	3	21	1.5	12.7	11	12.7	7	1989	1989357	BOTTOM	PENN_RIDGE	11	2	1989-11-02	8034.08	4221.3	42.355	-80.568	21	3	1
11:30:00	11:30:00	3	21	1.5	12.7	11	12.7	7	1989	1989357	BOTTOM	PENN_RIDGE	11	2	1989-11-02	8034.08	4221.3	42.355	-80.568	21	4	1
11:30:00	11:30:00	3	21	1.5	12.7	11	12.7	7	1989	1989357	BOTTOM	PENN_RIDGE	11	2	1989-11-02	8034.08	4221.3	42.355	-80.568	21	3	2
11:30:00	11:30:00	3	21	1.5	12.7	11	12.7	7	1989	1989357	BOTTOM	PENN_RIDGE	11	2	1989-11-02	8034.08	4221.3	42.355	-80.568	21	5	1
11:30:00	11:30:00	3	21	1.5	12.7	11	12.7	7	1989	1989357	BOTTOM	PENN_RIDGE	11	2	1989-11-02	8034.08	4221.3	42.355	-80.568	21	4	1
11:30:00	11:30:00	3	21	1.5	12.7	11	12.7	7	1989	1989357	BOTTOM	PENN_RIDGE	11	2	1989-11-02	8034.08	4221.3	42.355	-80.568	21	3	1
11:30:00	11:30:00	3	21	1.5	12.7	11	12.7	7	1989	1989357	BOTTOM	PENN_RIDGE	11	2	1989-11-02	8034.08	4221.3	42.355	-80.568	21	5	1
11:30:00	11:30:00	3	21	1.5	12.7	11	12.7	7	1989	1989357	BOTTOM	PENN_RIDGE	11	2	1989-11-02	8034.08	4221.3	42.355	-80.568	21	4	2
11:30:00	11:30:00	3	21	1.5	12.7	11	12.7	7	1989	1989357	BOTTOM	PENN_RIDGE	11	2	1989-11-02	8034.08	4221.3	42.355	-80.568	21	5	1
11:30:00	11:30:00	3	21	1.5	12.7	11	12.7	7	1989	1989357	BOTTOM	PENN_RIDGE	11	2	1989-11-02	8034.08	4221.3	42.355	-80.568	21	5	2
11:30:00	11:30:00	3	21	1.5	12.7	11	12.7	7	1989	1989357	BOTTOM	PENN_RIDGE	11	2	1989-11-02	8034.08	4221.3	42.355	-80.568	21	5	1
11:30:00	11:30:00	3	21	1.5	12.7	11	12.7	7	1989	1989357	BOTTOM	PENN_RIDGE	11	2	1989-11-02	8034.08	4221.3	42.355	-80.568	21	5	1
11:30:00	11:30:00	3	21	1.5	12.7	11	12.7	7	1989	1989357	BOTTOM	PENN_RIDGE	11	2	1989-11-02	8034.08	4221.3	42.355	-80.568	21	5	1
11:30:00	11:30:00	3	21	1.5	12.7	11	12.7	7	1989	1989357	BOTTOM	PENN_RIDGE	11	2	1989-11-02	8034.08	4221.3	42.355	-80.568	21	3	2
11:30:00	11:30:00	3	21	1.5	12.7	11	12.7	7	1989	1989357	BOTTOM	PENN_RIDGE	11	2	1989-11-02	8034.08	4221.3	42.355	-80.568	21	5	1
11:30:00	11:30:00	3	21	1.5	12.7	11	12.7	7	1989	1989357	BOTTOM	PENN_RIDGE	11	2	1989-11-02	8034.08	4221.3	42.355	-80.568	21	5	1
11:30:00	11:30:00	3	21	1.5	12.7	11	12.7	7	1989	1989357	BOTTOM	PENN_RIDGE	11	2	1989-11-02	8034.08	4221.3	42.355	-80.568	21	4	2
11:30:00	11:30:00	3	21	1.5	12.7	11	12.7	7	1989	1989357	BOTTOM	PENN_RIDGE	11	2	1989-11-02	8034.08	4221.3	42.355	-80.568	21	4	2
11:30:00	11:30:00	3	21	1.5	12.7	11	12.7	7	1989	1989357	BOTTOM	PENN_RIDGE	11	2	1989-11-02	8034.08	4221.3	42.355	-80.568	21	5	2
11:30:00	11:30:00	3	21	1.5	12.7	11	12.7	7	1989	1989357	BOTTOM	PENN_RIDGE	11	2	1989-11-02	8034.08	4221.3	42.355	-80.568	21	5	2
11:30:00	11:30:00	3	21	1.5	12.7	11	12.7	7	1989	1989357	BOTTOM	PENN_RIDGE	11	2	1989-11-02	8034.08	4221.3	42.355	-80.568	21	5	2
11:30:00	11:30:00	3	21	1.5	12.7	11	12.7	7	1989	1989357	BOTTOM	PENN_RIDGE	11	2	1989-11-02	8034.08	4221.3	42.355	-80.568	21	5	1
11:30:00	11:30:00	3	21	1.5	12.7	11	12.7	7	1989	1989357	BOTTOM	PENN_RIDGE	11	2	1989-11-02	8034.08	4221.3	42.355	-80.568	21	5	2
11:30:00	11:30:00	3	21	1.5	12.7	11	12.7	7	1989	1989357	BOTTOM	PENN_RIDGE	11	2	1989-11-02	8034.08	4221.3	42.355	-80.568	21	5	1
11:30:00	11:30:00	3	21	1.5	12.7	11	12.7	7	1989	1989357	BOTTOM	PENN_RIDGE	11	2	1989-11-02	8034.08	4221.3	42.355	-80.568	21	5	2
11:30:00	11:30:00	3	21	1.5	12.7	11	12.7	7	1989	1989357	BOTTOM	PENN_RIDGE	11	2	1989-11-02	8034.08	4221.3	42.355	-80.568	21	5	1
11:30:00	11:30:00	3	21	1.5	12.7	11	12.7	7	1989	1989357	BOTTOM	PENN_RIDGE	11	2	1989-11-02	8034.08	4221.3	42.355	-80.568	21	5	2
11:30:00	11:30:00	3	21	1.5	12.7	11	12.7	7	1989	1989357	BOTTOM	PENN_RIDGE	11	2	1989-11-02	8034.08	4221.3	42.355	-80.568	21	5	2
11:30:00	11:30:00	3	21	1.5	12.7	11	12.7	7	1989	1989357	BOTTOM	PENN_RIDGE	11	2	1989-11-02	8034.08	4221.3	42.355	-80.568	21	5	2
11:30:00	11:30:00	3	21	1.5	12.7	11	12.7	7	1989	1989357	BOTTOM	PENN_RIDGE	11	2	1989-11-02	8034.08	4221.3	42.355	-80.568	21	5	2
11:30:00	11:30:00	3	21	1.5	12.7	11	12.7	7	1989	1989357	BOTTOM	PENN_RIDGE	11	2	1989-11-02	8034.08	4221.3	42.355	-80.568	21	5	1
11:30:00	11:30:00	3	21	1.5	12.7	11	12.7	7	1989	1989357	BOTTOM	PENN_RIDGE	11	2	1989-11-02	8034.08	4221.3	42.355	-80.568	21	5	2
12:15:00	10:05:00	3	20	1.5	12.7	11	12.7	7	1989	1989359	BOTTOM	PENN_RIDGE	11	2	1989-11-02	8032.02	4223.91	42.3985	-80.5337	20	2	2
12:15:00	10:05:00	3	20	1.5	12.7	11	12.7	7	1989	1989359	BOTTOM	PENN_RIDGE	11	2	1989-11-02	8032.02	4223.91	42.3985	-80.5337	20	2	2
12:15:00	10:05:00	3	20	1.5	12.7	11	12.7	7	1989	1989359	BOTTOM	PENN_RIDGE	11	2	1989-11-02	8032.02	4223.91	42.3985	-80.5337	20	2	1
12:15:00	10:05:00	3	20	1.5	12.7	11	12.7	7	1989	1989359	BOTTOM	PENN_RIDGE	11	2	1989-11-02	8032.02	4223.91	42.3985	-80.5337	20	1	1
12:15:00	10:05:00	3	20	1.5	12.7	11	12.7	7	1989	1989359	BOTTOM	PENN_RIDGE	11	2	1989-11-02	8032.02	4223.91	42.3985	-80.5337	20	5	2
12:15:00	10:05:00	3	20	1.5	12.7	11	12.7	7	1989	1989359	BOTTOM	PENN_RIDGE	11	2	1989-11-02	8032.02	4223.91	42.3985	-80.5337	20	2	1
12:15:00	10:05:00	3	20	1.5	12.7	11	12.7	7	1989	1989359	BOTTOM	PENN_RIDGE	11	2	1989-11-02	8032.02	4223.91	42.3985	-80.5337	20	3	2
12:15:00	10:05:00	3	20	1.5	12.7	11	12.7	7	1989	1989359	BOTTOM	PENN_RIDGE	11	2	1989-11-02	8032.02	4223.91	42.3985	-80.5337	20	2	1
12:15:00	10:05:00	3	20	1.5	12.7	11	12.7	7	1989	1989359	BOTTOM	PENN_RIDGE	11	2	1989-11-02	8032.02	4223.91	42.3985	-80.5337	20	2	2
12:15:00	10:05:00	3	20	1.5	12.7	11	12.7	7	1989	1989359	BOTTOM	PENN_RIDGE	11	2	1989-11-02	8032.02	4223.91	42.3985	-80.5337	20	2	1
12:15:00	10:05:00	3	20	1.5	12.7	11	12.7	7	1989	1989359	BOTTOM	PENN_RIDGE	11	2	1989-11-02	8032.02	4223.91	42.3985	-80.5337	20	2	2
12:15:00	10:05:00	3	20	1.5	12.7	11	12.7	7	1989	1989359	BOTTOM	PENN_RIDGE	11	2	1989-11-02	8032.02	4223.91	42.3985	-80.5337	20	2	1
12:15:00	10:05:00	3	20	1.5	12.7	11	12.7	7	1989	1989359	BOTTOM	PENN_RIDGE	11	2	1989-11-02	8032.02	4223.91	42.3985	-80.5337	20	2	2
12:15:00	10:05:00	3	20	1.5	12.7	11	12.7	7	1989	1989359	BOTTOM	PENN_RIDGE	11	2	1989-11-02	8032.02	4223.91	42.3985	-80.5337	20	2	1
12:15:00	10:05:00	3	20	1.5	12.7	11	12.7	7	1989	1989359	BOTTOM	PENN_RIDGE	11	2	1989-11-02	8032.02	4223.91	42.3985	-80.5337	20	3	1
12:15:00	10:05:00	3	20	1.5	12.7	11	12.7	7	1989	1989359	BOTTOM	PENN_RIDGE	11	2	1989-11-02	8032.02	4223.91	42.3985	-80.5337	20	2	1
12:15:00	10:05:00	3	20	1.5	12.7	11	12.7	7	1989	1989359	BOTTOM	PENN_RIDGE	11	2	1989-11-02	8032.02	4223.91	42.3985	-80.5337	20	3	2
12:15:00	10:05:00	3	20	1.5	12.7	11	12.7	7	1989	1989359	BOTTOM	PENN_RIDGE	11	2	1989-11-02	8032.02	4223.91	42.3985	-80.5337	20	3	1
12:15:00	10:05:00	3	20	1.5	12.7	11	12.7	7	1989	1989359	BOTTOM	PENN_RIDGE	11	2	1989-11-02	8032.02	4223.91	42.3985	-80.5337	20	2	1
12:15:00	10:05:00	3	20	1.5	12.7	11	12.7	7	1989	1989359	BOTTOM	PENN_RIDGE	11	2	1989-11-02	8032.02	4223.91	42.3985	-80.5337	20	2	2
12:15:00	10:05:00	3	20	1.5	12.7	11	12.7	7	1989	1989359	BOTTOM	PENN_RIDGE	11	2	1989-11-02	8032.02	4223.91	42.3985	-80.5337	20	3	2
12:15:00	10:05:00	3	20	1.5	12.7	11	12.7	7	1989	1989359	BOTTOM	PENN_RIDGE	11	2	1989-11-02	8032.02	4223.91	42.3985	-80.5337	20	2	2
12:15:00	10:05:00	3	20	1.5	12.7	11	12.7	7	1989	1989359	BOTTOM	PENN_RIDGE	11	2	1989-11-02	8032.02	4223.91	42.3985	-80.5337	20	2	1
12:15:00	10:05:00	3	20	1.5	12.7	11	12.7	7	1989	1989359	BOTTOM	PENN_RIDGE	11	2	1989-11-02	8032.02	4223.91	42.3985	-80.5337	20	2	2
12:15:00	10:05:00	3	20	1.5	12.7	11	12.7	7	1989	1989359	BOTTOM	PENN_RIDGE	11	2	1989-11-02	8032.02	4223.91	42.3985	-80.5337	20	3	2
12:15:00	10:05:00	3	20	1.5	12.7	11	12.7	7	1989	1989359	BOTTOM	PENN_RIDGE	11	2	1989-11-02	8032.02	4223.91	42.3985	-80.5337	20	3	2
12:15:00	10:05:00	3	20	1.5	12.7	11	12.7	7	1989	1989359	BOTTOM	PENN_RIDGE	11	2	1989-11-02	8032.02	4223.91	42.3985	-80.5337	20	2	2
12:15:00	10:05:00	3	20	1.5	12.7	11	12.7	7	1989	1989359	BOTTOM	PENN_RIDGE	11	2	1989-11-02	8032.02	4223.91	42.3985	-80.5337	20	3	2
12:15:00	10:05:00	3	20	1.5	12.7	11	12.7	7	1989	1989359	BOTTOM	PENN_RIDGE	11	2	1989-11-02	8032.02	4223.91	42.3985	-80.5337	20	2	2
12:15:00	10:05:00	3	20	1.5	12.7	11	12.7	7	1989	1989359	BOTTOM	PENN_RIDGE	11	2	1989-11-02	8032.02	4223.91	42.3985	-80.5337	20	3	1
12:15:00	10:05:00	3	20	1.5	12.7	11	12.7	7	1989	1989359	BOTTOM	PENN_RIDGE	11	2	1989-11-02	8032.02	4223.91	42.3985	-80.5337	20	2	1
12:15:00	10:05:00	3	20	1.5	12.7	11	12.7	7	1989	1989359	BOTTOM	PENN_RIDGE	11	2	1989-11-02	8032.02	4223.91	42.3985	-80.5337	20	3	2
12:15:00	10:05:00	3	20	1.5	12.7	11	12.7	7	1989	1989359	BOTTOM	PENN_RIDGE	11	2	1989-11-02	8032.02	4223.91	42.3985	-80.5337	20	3	2
12:15:00	10:05:00	3	20	1.5	12.7	11	12.7	7	1989	1989359	BOTTOM	PENN_RIDGE	11	2	1989-11-02	8032.02	4223.91	42.3985	-80.5337	20	3	1
12:15:00	10:05:00	3	20	1.5	12.7	11	12.7	7	1989	1989359	BOTTOM	PENN_RIDGE	11	2	1989-11-02	8032.02	4223.91	42.3985	-80.5337	20	2	1
12:15:00	10:05:00	3	20	1.5	12.7	11	12.7	7	1989	1989359	BOTTOM	PENN_RIDGE	11	2	1989-11-02	8032.02	4223.91	42.3985	-80.5337	20	4	1
12:15:00	10:05:00	3	20	1.5	12.7	11	12.7	7	1989	1989359	BOTTOM	PENN_RIDGE	11	2	1989-11-02	8032.02	4223.91	42.3985	-80.5337	20	3	1
12:15:00	10:05:00	3	20	1.5	12.7	11	12.7	7	1989	1989359	BOTTOM	PENN_RIDGE	11	2	1989-11-02	8032.02	4223.91	42.3985	-80.5337	20	3	2
12:15:00	10:05:00	3	20	1.5	12.7	11	12.7	7	1989	1989359	BOTTOM	PENN_RIDGE	11	2	1989-11-02	8032.02	4223.91	42.3985	-80.5337	20	4	1
12:15:00	10:05:00	3	20	1.5	12.7	11	12.7	7	1989	1989359	BOTTOM	PENN_RIDGE	11	2	1989-11-02	8032.02	4223.91	42.3985	-80.5337	20	3	1
12:15:00	10:05:00	3	20	1.5	12.7	11	12.7	7	1989	1989359	BOTTOM	PENN_RIDGE	11	2	1989-11-02	8032.02	4223.91	42.3985	-80.5337	20	5	2
12:15:00	10:05:00	3	20	1.5	12.7	11	12.7	7	1989	1989359	BOTTOM	PENN_RIDGE	11	2	1989-11-02	8032.02	4223.91	42.3985	-80.5337	20	4	1
12:15:00	10:05:00	3	20	1.5	12.7	11	12.7	7	1989	1989359	BOTTOM	PENN_RIDGE	11	2	1989-11-02	8032.02	4223.91	42.3985	-80.5337	20	3	1
12:15:00	10:05:00	3	20	1.5	12.7	11	12.7	7	1989	1989359	BOTTOM	PENN_RIDGE	11	2	1989-11-02	8032.02	4223.91	42.3985	-80.5337	20	5	2
12:15:00	10:05:00	3	20	1.5	12.7	11	12.7	7	1989	1989359	BOTTOM	PENN_RIDGE	11	2	1989-11-02	8032.02	4223.91	42.3985	-80.5337	20	5	1
12:15:00	10:05:00	3	20	1.5	12.7	11	12.7	7	1989	1989359	BOTTOM	PENN_RIDGE	11	2	1989-11-02	8032.02	4223.91	42.3985	-80.5337	20	5	2
12:15:00	10:05:00	3	20	1.5	12.7	11	12.7	7	1989	1989359	BOTTOM	PENN_RIDGE	11	2	1989-11-02	8032.02	4223.91	42.3985	-80.5337	20	3	2
12:15:00	10:05:00	3	20	1.5	12.7	11	12.7	7	1989	1989359	BOTTOM	PENN_RIDGE	11	2	1989-11-02	8032.02	4223.91	42.3985	-80.5337	20	5	2
12:15:00	10:05:00	3	20	1.5	12.7	11	12.7	7	1989	1989359	BOTTOM	PENN_RIDGE	11	2	1989-11-02	8032.02	4223.91	42.3985	-80.5337	20	3	2
12:15:00	10:05:00	3	20	1.5	12.7	11	12.7	7	1989	1989359	BOTTOM	PENN_RIDGE	11	2	1989-11-02	8032.02	4223.91	42.3985	-80.5337	20	5	1
12:15:00	10:05:00	3	20	1.5	12.7	11	12.7	7	1989	1989359	BOTTOM	PENN_RIDGE	11	2	1989-11-02	8032.02	4223.91	42.3985	-80.5337	20	5	1
12:15:00	10:05:00	3	20	1.5	12.7	11	12.7	7	1989	1989359	BOTTOM	PENN_RIDGE	11	2	1989-11-02	8032.02	4223.91	42.3985	-80.5337	20	3	2
12:15:00	10:05:00	3	20	1.5	12.7	11	12.7	7	1989	1989359	BOTTOM	PENN_RIDGE	11	2	1989-11-02	8032.02	4223.91	42.3985	-80.5337	20	3	2
12:15:00	10:05:00	3	20	1.5	12.7	11	12.7	7	1989	1989359	BOTTOM	PENN_RIDGE	11	2	1989-11-02	8032.02	4223.91	42.3985	-80.5337	20	5	2
12:15:00	10:05:00	3	20	1.5	12.7	11	12.7	7	1989	1989359	BOTTOM	PENN_RIDGE	11	2	1989-11-02	8032.02	4223.91	42.3985	-80.5337	20	5	2
12:15:00	10:05:00	3	20	1.5	12.7	11	12.7	7	1989	1989359	BOTTOM	PENN_RIDGE	11	2	1989-11-02	8032.02	4223.91	42.3985	-80.5337	20	5	1
12:15:00	10:05:00	3	20	1.5	12.7	11	12.7	7	1989	1989359	BOTTOM	PENN_RIDGE	11	2	1989-11-02	8032.02	4223.91	42.3985	-80.5337	20	5	1
12:15:00	10:05:00	3	20	1.5	12.7	11	12.7	7	1989	1989359	BOTTOM	PENN_RIDGE	11	2	1989-11-02	8032.02	4223.91	42.3985	-80.5337	20	6	2
12:15:00	10:05:00	3	20	1.5	12.7	11	12.7	7	1989	1989359	BOTTOM	PENN_RIDGE	11	2	1989-11-02	8032.02	4223.91	42.3985	-80.5337	20	5	1
12:15:00	10:05:00	3	20	1.5	12.7	11	12.7	7	1989	1989359	BOTTOM	PENN_RIDGE	11	2	1989-11-02	8032.02	4223.91	42.3985	-80.5337	20	5	1
12:15:00	10:05:00	3	20	1.5	12.7	11	12.7	7	1989	1989359	BOTTOM	PENN_RIDGE	11	2	1989-11-02	8032.02	4223.91	42.3985	-80.5337	20	5	1
12:15:00	10:05:00	3	20	1.5	12.7	11	12.7	7	1989	1989359	BOTTOM	PENN_RIDGE	11	2	1989-11-02	8032.02	4223.91	42.3985	-80.5337	20	5	2
12:15:00	10:05:00	3	20	1.5	12.7	11	12.7	7	1989	1989359	BOTTOM	PENN_RIDGE	11	2	1989-11-02	8032.02	4223.91	42.3985	-80.5337	20	5	2
12:15:00	10:05:00	3	20	1.5	12.7	11	12.7	7	1989	1989359	BOTTOM	PENN_RIDGE	11	2	1989-11-02	8032.02	4223.91	42.3985	-80.5337	20	5	2
12:15:00	10:05:00	3	20	1.5	12.7	11	12.7	7	1989	1989359	BOTTOM	PENN_RIDGE	11	2	1989-11-02	8032.02	4223.91	42.3985	-80.5337	20	5	2
12:15:00	10:05:00	3	20	1.5	12.7	11	12.7	7	1989	1989359	BOTTOM	PENN_RIDGE	11	2	1989-11-02	8032.02	4223.91	42.3985	-80.5337	20	5	1
12:15:00	10:05:00	3	20	1.5	12.7	11	12.7	7	1989	1989359	BOTTOM	PENN_RIDGE	11	2	1989-11-02	8032.02	4223.91	42.3985	-80.5337	20	5	2
12:15:00	10:05:00	3	20	1.5	12.7	11	12.7	7	1989	1989359	BOTTOM	PENN_RIDGE	11	2	1989-11-02	8032.02	4223.91	42.3985	-80.5337	20	5	2
12:15:00	10:05:00	3	20	1.5	12.7	11	12.7	7	1989	1989359	BOTTOM	PENN_RIDGE	11	2	1989-11-02	8032.02	4223.91	42.3985	-80.5337	20	3	2
12:15:00	10:05:00	3	20	1.5	12.7	11	12.7	7	1989	1989359	BOTTOM	PENN_RIDGE	11	2	1989-11-02	8032.02	4223.91	42.3985	-80.5337	20	5	2
12:15:00	10:05:00	3	20	1.5	12.7	11	12.7	7	1989	1989359	BOTTOM	PENN_RIDGE	11	2	1989-11-02	8032.02	4223.91	42.3985	-80.5337	20	5	2
12:15:00	10:05:00	3	20	1.5	12.7	11	12.7	7	1989	1989359	BOTTOM	PENN_RIDGE	11	2	1989-11-02	8032.02	4223.91	42.3985	-80.5337	20	5	2
12:15:00	10:05:00	3	20	1.5	12.7	11	12.7	7	1989	1989359	BOTTOM	PENN_RIDGE	11	2	1989-11-02	8032.02	4223.91	42.3985	-80.5337	20	5	2
12:15:00	10:05:00	3	20	1.5	12.7	11	12.7	7	1989	1989359	BOTTOM	PENN_RIDGE	11	2	1989-11-02	8032.02	4223.91	42.3985	-80.5337	20	5	1
12:15:00	10:05:00	3	20	1.5	12.7	11	12.7	7	1989	1989359	BOTTOM	PENN_RIDGE	11	2	1989-11-02	8032.02	4223.91	42.3985	-80.5337	20	7	2
13:40:00	10:05:00	3	10.7	4.5	15.4	9.5	15.4	3	1989	198936	BOTTOM	EAST-CENTRAL	10	5	1989-10-05	8121.08	4236.53	42.6088	-81.3513	11	5	1
13:40:00	10:05:00	3	10.7	4.5	15.4	9.5	15.4	3	1989	198936	BOTTOM	EAST-CENTRAL	10	5	1989-10-05	8121.08	4236.53	42.6088	-81.3513	11	3	2
14:50:00	09:10:00	3	16.2	4	16.7	9.4	16	3	1989	198938	BOTTOM	EAST-CENTRAL	10	5	1989-10-05	8115.84	4233.92	42.5653	-81.264	16	1	1
14:50:00	09:10:00	3	16.2	4	16.7	9.4	16	3	1989	198938	BOTTOM	EAST-CENTRAL	10	5	1989-10-05	8115.84	4233.92	42.5653	-81.264	16	2	1
14:50:00	09:10:00	3	16.2	4	16.7	9.4	16	3	1989	198938	BOTTOM	EAST-CENTRAL	10	5	1989-10-05	8115.84	4233.92	42.5653	-81.264	16	2	2
14:50:00	09:10:00	3	16.2	4	16.7	9.4	16	3	1989	198938	BOTTOM	EAST-CENTRAL	10	5	1989-10-05	8115.84	4233.92	42.5653	-81.264	16	3	1
14:50:00	09:10:00	3	16.2	4	16.7	9.4	16	3	1989	198938	BOTTOM	EAST-CENTRAL	10	5	1989-10-05	8115.84	4233.92	42.5653	-81.264	16	3	1
14:50:00	09:10:00	3	16.2	4	16.7	9.4	16	3	1989	198938	BOTTOM	EAST-CENTRAL	10	5	1989-10-05	8115.84	4233.92	42.5653	-81.264	16	3	2
14:50:00	09:10:00	3	16.2	4	16.7	9.4	16	3	1989	198938	BOTTOM	EAST-CENTRAL	10	5	1989-10-05	8115.84	4233.92	42.5653	-81.264	16	5	1
14:50:00	09:10:00	3	16.2	4	16.7	9.4	16	3	1989	198938	BOTTOM	EAST-CENTRAL	10	5	1989-10-05	8115.84	4233.92	42.5653	-81.264	16	2	1
14:50:00	09:10:00	3	16.2	4	16.7	9.4	16	3	1989	198938	BOTTOM	EAST-CENTRAL	10	5	1989-10-05	8115.84	4233.92	42.5653	-81.264	16	2	1
14:50:00	09:10:00	3	16.2	4	16.7	9.4	16	3	1989	198938	BOTTOM	EAST-CENTRAL	10	5	1989-10-05	8115.84	4233.92	42.5653	-81.264	16	3	2
14:50:00	09:10:00	3	16.2	4	16.7	9.4	16	3	1989	198938	BOTTOM	EAST-CENTRAL	10	5	1989-10-05	8115.84	4233.92	42.5653	-81.264	16	2	1
14:50:00	09:10:00	3	16.2	4	16.7	9.4	16	3	1989	198938	BOTTOM	EAST-CENTRAL	10	5	1989-10-05	8115.84	4233.92	42.5653	-81.264	16	5	2
14:50:00	09:10:00	3	16.2	4	16.7	9.4	16	3	1989	198938	BOTTOM	EAST-CENTRAL	10	5	1989-10-05	8115.84	4233.92	42.5653	-81.264	16	5	1
14:50:00	09:10:00	3	16.2	4	16.7	9.4	16	3	1989	198938	BOTTOM	EAST-CENTRAL	10	5	1989-10-05	8115.84	4233.92	42.5653	-81.264	16	5	1
14:50:00	09:10:00	3	16.2	4	16.7	9.4	16	3	1989	198938	BOTTOM	EAST-CENTRAL	10	5	1989-10-05	8115.84	4233.92	42.5653	-81.264	16	5	2
14:50:00	09:10:00	3	16.2	4	16.7	9.4	16	3	1989	198938	BOTTOM	EAST-CENTRAL	10	5	1989-10-05	8115.84	4233.92	42.5653	-81.264	16	3	2
14:50:00	09:10:00	3	16.2	4	16.7	9.4	16	3	1989	198938	BOTTOM	EAST-CENTRAL	10	5	1989-10-05	8115.84	4233.92	42.5653	-81.264	16	3	2
14:50:00	09:10:00	3	16.2	4	16.7	9.4	16	3	1989	198938	BOTTOM	EAST-CENTRAL	10	5	1989-10-05	8115.84	4233.92	42.5653	-81.264	16	3	2
14:50:00	09:10:00	3	16.2	4	16.7	9.4	16	3	1989	198938	BOTTOM	EAST-CENTRAL	10	5	1989-10-05	8115.84	4233.92	42.5653	-81.264	16	5	2
14:50:00	09:10:00	3	16.2	4	16.7	9.4	16	3	1989	198938	BOTTOM	EAST-CENTRAL	10	5	1989-10-05	8115.84	4233.92	42.5653	-81.264	16	5	2
14:50:00	09:10:00	3	16.2	4	16.7	9.4	16	3	1989	198938	BOTTOM	EAST-CENTRAL	10	5	1989-10-05	8115.84	4233.92	42.5653	-81.264	16	5	2
14:50:00	09:10:00	3	16.2	4	16.7	9.4	16	3	1989	198938	BOTTOM	EAST-CENTRAL	10	5	1989-10-05	8115.84	4233.92	42.5653	-81.264	16	5	2
14:50:00	09:10:00	3	16.2	4	16.7	9.4	16	3	1989	198938	BOTTOM	EAST-CENTRAL	10	5	1989-10-05	8115.84	4233.92	42.5653	-81.264	16	5	2
14:50:00	09:10:00	3	16.2	4	16.7	9.4	16	3	1989	198938	BOTTOM	EAST-CENTRAL	10	5	1989-10-05	8115.84	4233.92	42.5653	-81.264	16	5	2
07:50:00	07:07:00	3	3.3	2.8	19.4	8.5	19.5	4	1989	198941	BOTTOM	EAST	9	19	1989-09-19	8011.13	4246.44	42.774	-80.1855	3	2	2
07:50:00	07:07:00	3	3.3	2.8	19.4	8.5	19.5	4	1989	198941	BOTTOM	EAST	9	19	1989-09-19	8011.13	4246.44	42.774	-80.1855	3	5	2
07:50:00	07:07:00	3	3.3	2.8	19.4	8.5	19.5	4	1989	198941	BOTTOM	EAST	9	19	1989-09-19	8011.13	4246.44	42.774	-80.1855	3	3	1
07:50:00	07:07:00	3	3.3	2.8	19.4	8.5	19.5	4	1989	198941	BOTTOM	EAST	9	19	1989-09-19	8011.13	4246.44	42.774	-80.1855	3	3	1
07:50:00	07:07:00	3	3.3	2.8	19.4	8.5	19.5	4	1989	198941	BOTTOM	EAST	9	19	1989-09-19	8011.13	4246.44	42.774	-80.1855	3	3	1
07:50:00	07:07:00	3	3.3	2.8	19.4	8.5	19.5	4	1989	198941	BOTTOM	EAST	9	19	1989-09-19	8011.13	4246.44	42.774	-80.1855	3	3	2
07:50:00	07:07:00	3	3.3	2.8	19.4	8.5	19.5	4	1989	198941	BOTTOM	EAST	9	19	1989-09-19	8011.13	4246.44	42.774	-80.1855	3	3	1
07:50:00	07:07:00	3	3.3	2.8	19.4	8.5	19.5	4	1989	198941	BOTTOM	EAST	9	19	1989-09-19	8011.13	4246.44	42.774	-80.1855	3	3	2
07:50:00	07:07:00	3	3.3	2.8	19.4	8.5	19.5	4	1989	198941	BOTTOM	EAST	9	19	1989-09-19	8011.13	4246.44	42.774	-80.1855	3	3	2
07:50:00	07:07:00	3	3.3	2.8	19.4	8.5	19.5	4	1989	198941	BOTTOM	EAST	9	19	1989-09-19	8011.13	4246.44	42.774	-80.1855	3	3	1
07:50:00	07:07:00	3	3.3	2.8	19.4	8.5	19.5	4	1989	198941	BOTTOM	EAST	9	19	1989-09-19	8011.13	4246.44	42.774	-80.1855	3	3	2
07:50:00	07:07:00	3	3.3	2.8	19.4	8.5	19.5	4	1989	198941	BOTTOM	EAST	9	19	1989-09-19	8011.13	4246.44	42.774	-80.1855	3	3	1
07:50:00	07:07:00	3	3.3	2.8	19.4	8.5	19.5	4	1989	198941	BOTTOM	EAST	9	19	1989-09-19	8011.13	4246.44	42.774	-80.1855	3	3	2
07:50:00	07:07:00	3	3.3	2.8	19.4	8.5	19.5	4	1989	198941	BOTTOM	EAST	9	19	1989-09-19	8011.13	4246.44	42.774	-80.1855	3	2	1
07:50:00	07:07:00	3	3.3	2.8	19.4	8.5	19.5	4	1989	198941	BOTTOM	EAST	9	19	1989-09-19	8011.13	4246.44	42.774	-80.1855	3	3	1
07:50:00	07:07:00	3	3.3	2.8	19.4	8.5	19.5	4	1989	198941	BOTTOM	EAST	9	19	1989-09-19	8011.13	4246.44	42.774	-80.1855	3	3	2
07:50:00	07:07:00	3	3.3	2.8	19.4	8.5	19.5	4	1989	198941	BOTTOM	EAST	9	19	1989-09-19	8011.13	4246.44	42.774	-80.1855	3	3	1
07:50:00	07:07:00	3	3.3	2.8	19.4	8.5	19.5	4	1989	198941	BOTTOM	EAST	9	19	1989-09-19	8011.13	4246.44	42.774	-80.1855	3	3	2
07:50:00	07:07:00	3	3.3	2.8	19.4	8.5	19.5	4	1989	198941	BOTTOM	EAST	9	19	1989-09-19	8011.13	4246.44	42.774	-80.1855	3	3	1
07:50:00	07:07:00	3	3.3	2.8	19.4	8.5	19.5	4	1989	198941	BOTTOM	EAST	9	19	1989-09-19	8011.13	4246.44	42.774	-80.1855	3	3	1
07:50:00	07:07:00	3	3.3	2.8	19.4	8.5	19.5	4	1989	198941	BOTTOM	EAST	9	19	1989-09-19	8011.13	4246.44	42.774	-80.1855	3	3	2
07:50:00	07:07:00	3	3.3	2.8	19.4	8.5	19.5	4	1989	198941	BOTTOM	EAST	9	19	1989-09-19	8011.13	4246.44	42.774	-80.1855	3	3	1
07:50:00	07:07:00	3	3.3	2.8	19.4	8.5	19.5	4	1989	198941	BOTTOM	EAST	9	19	1989-09-19	8011.13	4246.44	42.774	-80.1855	3	3	2
07:50:00	07:07:00	3	3.3	2.8	19.4	8.5	19.5	4	1989	198941	BOTTOM	EAST	9	19	1989-09-19	8011.13	4246.44	42.774	-80.1855	3	5	2
07:50:00	07:07:00	3	3.3	2.8	19.4	8.5	19.5	4	1989	198941	BOTTOM	EAST	9	19	1989-09-19	8011.13	4246.44	42.774	-80.1855	3	4	1
07:50:00	07:07:00	3	3.3	2.8	19.4	8.5	19.5	4	1989	198941	BOTTOM	EAST	9	19	1989-09-19	8011.13	4246.44	42.774	-80.1855	3	3	2
07:50:00	07:07:00	3	3.3	2.8	19.4	8.5	19.5	4	1989	198941	BOTTOM	EAST	9	19	1989-09-19	8011.13	4246.44	42.774	-80.1855	3	4	1
07:50:00	07:07:00	3	3.3	2.8	19.4	8.5	19.5	4	1989	198941	BOTTOM	EAST	9	19	1989-09-19	8011.13	4246.44	42.774	-80.1855	3	4	2
07:50:00	07:07:00	3	3.3	2.8	19.4	8.5	19.5	4	1989	198941	BOTTOM	EAST	9	19	1989-09-19	8011.13	4246.44	42.774	-80.1855	3	3	2
07:50:00	07:07:00	3	3.3	2.8	19.4	8.5	19.5	4	1989	198941	BOTTOM	EAST	9	19	1989-09-19	8011.13	4246.44	42.774	-80.1855	3	3	2
07:50:00	07:07:00	3	3.3	2.8	19.4	8.5	19.5	4	1989	198941	BOTTOM	EAST	9	19	1989-09-19	8011.13	4246.44	42.774	-80.1855	3	3	2
07:50:00	07:07:00	3	3.3	2.8	19.4	8.5	19.5	4	1989	198941	BOTTOM	EAST	9	19	1989-09-19	8011.13	4246.44	42.774	-80.1855	3	3	2
07:50:00	07:07:00	3	3.3	2.8	19.4	8.5	19.5	4	1989	198941	BOTTOM	EAST	9	19	1989-09-19	8011.13	4246.44	42.774	-80.1855	3	3	2
07:50:00	07:07:00	3	3.3	2.8	19.4	8.5	19.5	4	1989	198941	BOTTOM	EAST	9	19	1989-09-19	8011.13	4246.44	42.774	-80.1855	3	3	2
12:35:00	09:20:00	3	18.5	3.5	6.5	8.8	15.7	7	1989	19894159	BOTTOM	PENN_RIDGE	10	6	1989-10-06	8020.8	4229.1	42.485	-80.3467	19	3	1
12:35:00	09:20:00	3	18.5	3.5	6.5	8.8	15.7	7	1989	19894159	BOTTOM	PENN_RIDGE	10	6	1989-10-06	8020.8	4229.1	42.485	-80.3467	19	4	1
12:35:00	09:20:00	3	18.5	3.5	6.5	8.8	15.7	7	1989	19894159	BOTTOM	PENN_RIDGE	10	6	1989-10-06	8020.8	4229.1	42.485	-80.3467	19	5	2
12:35:00	09:20:00	3	18.5	3.5	6.5	8.8	15.7	7	1989	19894159	BOTTOM	PENN_RIDGE	10	6	1989-10-06	8020.8	4229.1	42.485	-80.3467	19	5	1
12:35:00	09:20:00	3	18.5	3.5	6.5	8.8	15.7	7	1989	19894159	BOTTOM	PENN_RIDGE	10	6	1989-10-06	8020.8	4229.1	42.485	-80.3467	19	5	2
12:35:00	09:20:00	3	18.5	3.5	6.5	8.8	15.7	7	1989	19894159	BOTTOM	PENN_RIDGE	10	6	1989-10-06	8020.8	4229.1	42.485	-80.3467	19	5	2
07:35:00	07:32:00	3	14.2	3.5	16	8.2	16.4	4	1989	1989417	BOTTOM	EAST	9	25	1989-09-25	7936.39	4250.12	42.8353	-79.6065	14	1	1
07:35:00	07:32:00	3	14.2	3.5	16	8.2	16.4	4	1989	1989417	BOTTOM	EAST	9	25	1989-09-25	7936.39	4250.12	42.8353	-79.6065	14	1	1
07:35:00	07:32:00	3	14.2	3.5	16	8.2	16.4	4	1989	1989417	BOTTOM	EAST	9	25	1989-09-25	7936.39	4250.12	42.8353	-79.6065	14	1	2
07:35:00	07:32:00	3	14.2	3.5	16	8.2	16.4	4	1989	1989417	BOTTOM	EAST	9	25	1989-09-25	7936.39	4250.12	42.8353	-79.6065	14	1	2
07:35:00	07:32:00	3	14.2	3.5	16	8.2	16.4	4	1989	1989417	BOTTOM	EAST	9	25	1989-09-25	7936.39	4250.12	42.8353	-79.6065	14	1	2
07:35:00	07:32:00	3	14.2	3.5	16	8.2	16.4	4	1989	1989417	BOTTOM	EAST	9	25	1989-09-25	7936.39	4250.12	42.8353	-79.6065	14	1	1
07:35:00	07:32:00	3	14.2	3.5	16	8.2	16.4	4	1989	1989417	BOTTOM	EAST	9	25	1989-09-25	7936.39	4250.12	42.8353	-79.6065	14	1	2
07:35:00	07:32:00	3	14.2	3.5	16	8.2	16.4	4	1989	1989417	BOTTOM	EAST	9	25	1989-09-25	7936.39	4250.12	42.8353	-79.6065	14	1	1
07:35:00	07:32:00	3	14.2	3.5	16	8.2	16.4	4	1989	1989417	BOTTOM	EAST	9	25	1989-09-25	7936.39	4250.12	42.8353	-79.6065	14	1	1
07:35:00	07:32:00	3	14.2	3.5	16	8.2	16.4	4	1989	1989417	BOTTOM	EAST	9	25	1989-09-25	7936.39	4250.12	42.8353	-79.6065	14	1	1
07:35:00	07:32:00	3	14.2	3.5	16	8.2	16.4	4	1989	1989417	BOTTOM	EAST	9	25	1989-09-25	7936.39	4250.12	42.8353	-79.6065	14	1	1
07:35:00	07:32:00	3	14.2	3.5	16	8.2	16.4	4	1989	1989417	BOTTOM	EAST	9	25	1989-09-25	7936.39	4250.12	42.8353	-79.6065	14	1	2
07:35:00	07:32:00	3	14.2	3.5	16	8.2	16.4	4	1989	1989417	BOTTOM	EAST	9	25	1989-09-25	7936.39	4250.12	42.8353	-79.6065	14	1	2
07:35:00	07:32:00	3	14.2	3.5	16	8.2	16.4	4	1989	1989417	BOTTOM	EAST	9	25	1989-09-25	7936.39	4250.12	42.8353	-79.6065	14	2	2
07:35:00	07:32:00	3	14.2	3.5	16	8.2	16.4	4	1989	1989417	BOTTOM	EAST	9	25	1989-09-25	7936.39	4250.12	42.8353	-79.6065	14	2	1
07:35:00	07:32:00	3	14.2	3.5	16	8.2	16.4	4	1989	1989417	BOTTOM	EAST	9	25	1989-09-25	7936.39	4250.12	42.8353	-79.6065	14	2	2
07:35:00	07:32:00	3	14.2	3.5	16	8.2	16.4	4	1989	1989417	BOTTOM	EAST	9	25	1989-09-25	7936.39	4250.12	42.8353	-79.6065	14	1	2
07:35:00	07:32:00	3	14.2	3.5	16	8.2	16.4	4	1989	1989417	BOTTOM	EAST	9	25	1989-09-25	7936.39	4250.12	42.8353	-79.6065	14	2	2
07:35:00	07:32:00	3	14.2	3.5	16	8.2	16.4	4	1989	1989417	BOTTOM	EAST	9	25	1989-09-25	7936.39	4250.12	42.8353	-79.6065	14	3	1
07:35:00	07:32:00	3	14.2	3.5	16	8.2	16.4	4	1989	1989417	BOTTOM	EAST	9	25	1989-09-25	7936.39	4250.12	42.8353	-79.6065	14	3	1
07:35:00	07:32:00	3	14.2	3.5	16	8.2	16.4	4	1989	1989417	BOTTOM	EAST	9	25	1989-09-25	7936.39	4250.12	42.8353	-79.6065	14	3	2
07:35:00	07:32:00	3	14.2	3.5	16	8.2	16.4	4	1989	1989417	BOTTOM	EAST	9	25	1989-09-25	7936.39	4250.12	42.8353	-79.6065	14	3	1
07:35:00	07:32:00	3	14.2	3.5	16	8.2	16.4	4	1989	1989417	BOTTOM	EAST	9	25	1989-09-25	7936.39	4250.12	42.8353	-79.6065	14	2	1
07:35:00	07:32:00	3	14.2	3.5	16	8.2	16.4	4	1989	1989417	BOTTOM	EAST	9	25	1989-09-25	7936.39	4250.12	42.8353	-79.6065	14	2	1
07:35:00	07:32:00	3	14.2	3.5	16	8.2	16.4	4	1989	1989417	BOTTOM	EAST	9	25	1989-09-25	7936.39	4250.12	42.8353	-79.6065	14	3	2
07:35:00	07:32:00	3	14.2	3.5	16	8.2	16.4	4	1989	1989417	BOTTOM	EAST	9	25	1989-09-25	7936.39	4250.12	42.8353	-79.6065	14	5	2
07:35:00	07:32:00	3	14.2	3.5	16	8.2	16.4	4	1989	1989417	BOTTOM	EAST	9	25	1989-09-25	7936.39	4250.12	42.8353	-79.6065	14	3	1
07:35:00	07:32:00	3	14.2	3.5	16	8.2	16.4	4	1989	1989417	BOTTOM	EAST	9	25	1989-09-25	7936.39	4250.12	42.8353	-79.6065	14	3	2
07:35:00	07:32:00	3	14.2	3.5	16	8.2	16.4	4	1989	1989417	BOTTOM	EAST	9	25	1989-09-25	7936.39	4250.12	42.8353	-79.6065	14	3	2
07:35:00	07:32:00	3	14.2	3.5	16	8.2	16.4	4	1989	1989417	BOTTOM	EAST	9	25	1989-09-25	7936.39	4250.12	42.8353	-79.6065	14	3	2
07:35:00	07:32:00	3	14.2	3.5	16	8.2	16.4	4	1989	1989417	BOTTOM	EAST	9	25	1989-09-25	7936.39	4250.12	42.8353	-79.6065	14	2	2
07:35:00	07:32:00	3	14.2	3.5	16	8.2	16.4	4	1989	1989417	BOTTOM	EAST	9	25	1989-09-25	7936.39	4250.12	42.8353	-79.6065	14	3	2
07:35:00	07:32:00	3	14.2	3.5	16	8.2	16.4	4	1989	1989417	BOTTOM	EAST	9	25	1989-09-25	7936.39	4250.12	42.8353	-79.6065	14	3	2
07:35:00	07:32:00	3	14.2	3.5	16	8.2	16.4	4	1989	1989417	BOTTOM	EAST	9	25	1989-09-25	7936.39	4250.12	42.8353	-79.6065	14	3	2
07:35:00	07:32:00	3	14.2	3.5	16	8.2	16.4	4	1989	1989417	BOTTOM	EAST	9	25	1989-09-25	7936.39	4250.12	42.8353	-79.6065	14	3	2
07:35:00	07:32:00	3	14.2	3.5	16	8.2	16.4	4	1989	1989417	BOTTOM	EAST	9	25	1989-09-25	7936.39	4250.12	42.8353	-79.6065	14	5	1
07:35:00	07:32:00	3	14.2	3.5	16	8.2	16.4	4	1989	1989417	BOTTOM	EAST	9	25	1989-09-25	7936.39	4250.12	42.8353	-79.6065	14	3	2
07:35:00	07:32:00	3	14.2	3.5	16	8.2	16.4	4	1989	1989417	BOTTOM	EAST	9	25	1989-09-25	7936.39	4250.12	42.8353	-79.6065	14	3	2
07:35:00	07:32:00	3	14.2	3.5	16	8.2	16.4	4	1989	1989417	BOTTOM	EAST	9	25	1989-09-25	7936.39	4250.12	42.8353	-79.6065	14	2	2
07:35:00	07:32:00	3	14.2	3.5	16	8.2	16.4	4	1989	1989417	BOTTOM	EAST	9	25	1989-09-25	7936.39	4250.12	42.8353	-79.6065	14	2	2
07:35:00	07:32:00	3	14.2	3.5	16	8.2	16.4	4	1989	1989417	BOTTOM	EAST	9	25	1989-09-25	7936.39	4250.12	42.8353	-79.6065	14	3	2
07:35:00	07:32:00	3	14.2	3.5	16	8.2	16.4	4	1989	1989417	BOTTOM	EAST	9	25	1989-09-25	7936.39	4250.12	42.8353	-79.6065	14	3	1
07:35:00	07:32:00	3	14.2	3.5	16	8.2	16.4	4	1989	1989417	BOTTOM	EAST	9	25	1989-09-25	7936.39	4250.12	42.8353	-79.6065	14	2	2
07:35:00	07:32:00	3	14.2	3.5	16	8.2	16.4	4	1989	1989417	BOTTOM	EAST	9	25	1989-09-25	7936.39	4250.12	42.8353	-79.6065	14	2	2
07:35:00	07:32:00	3	14.2	3.5	16	8.2	16.4	4	1989	1989417	BOTTOM	EAST	9	25	1989-09-25	7936.39	4250.12	42.8353	-79.6065	14	3	2
07:35:00	07:32:00	3	14.2	3.5	16	8.2	16.4	4	1989	1989417	BOTTOM	EAST	9	25	1989-09-25	7936.39	4250.12	42.8353	-79.6065	14	4	1
07:35:00	07:32:00	3	14.2	3.5	16	8.2	16.4	4	1989	1989417	BOTTOM	EAST	9	25	1989-09-25	7936.39	4250.12	42.8353	-79.6065	14	3	2
07:35:00	07:32:00	3	14.2	3.5	16	8.2	16.4	4	1989	1989417	BOTTOM	EAST	9	25	1989-09-25	7936.39	4250.12	42.8353	-79.6065	14	4	1
07:35:00	07:32:00	3	14.2	3.5	16	8.2	16.4	4	1989	1989417	BOTTOM	EAST	9	25	1989-09-25	7936.39	4250.12	42.8353	-79.6065	14	3	2
07:35:00	07:32:00	3	14.2	3.5	16	8.2	16.4	4	1989	1989417	BOTTOM	EAST	9	25	1989-09-25	7936.39	4250.12	42.8353	-79.6065	14	5	2
07:35:00	07:32:00	3	14.2	3.5	16	8.2	16.4	4	1989	1989417	BOTTOM	EAST	9	25	1989-09-25	7936.39	4250.12	42.8353	-79.6065	14	3	2
07:35:00	07:32:00	3	14.2	3.5	16	8.2	16.4	4	1989	1989417	BOTTOM	EAST	9	25	1989-09-25	7936.39	4250.12	42.8353	-79.6065	14	3	2
07:35:00	07:32:00	3	14.2	3.5	16	8.2	16.4	4	1989	1989417	BOTTOM	EAST	9	25	1989-09-25	7936.39	4250.12	42.8353	-79.6065	14	5	2
07:35:00	07:32:00	3	14.2	3.5	16	8.2	16.4	4	1989	1989417	BOTTOM	EAST	9	25	1989-09-25	7936.39	4250.12	42.8353	-79.6065	14	3	2
07:35:00	07:32:00	3	14.2	3.5	16	8.2	16.4	4	1989	1989417	BOTTOM	EAST	9	25	1989-09-25	7936.39	4250.12	42.8353	-79.6065	14	3	2
07:35:00	07:32:00	3	14.2	3.5	16	8.2	16.4	4	1989	1989417	BOTTOM	EAST	9	25	1989-09-25	7936.39	4250.12	42.8353	-79.6065	14	3	2
07:35:00	07:32:00	3	14.2	3.5	16	8.2	16.4	4	1989	1989417	BOTTOM	EAST	9	25	1989-09-25	7936.39	4250.12	42.8353	-79.6065	14	3	1
07:35:00	07:32:00	3	14.2	3.5	16	8.2	16.4	4	1989	1989417	BOTTOM	EAST	9	25	1989-09-25	7936.39	4250.12	42.8353	-79.6065	14	5	2
07:35:00	07:32:00	3	14.2	3.5	16	8.2	16.4	4	1989	1989417	BOTTOM	EAST	9	25	1989-09-25	7936.39	4250.12	42.8353	-79.6065	14	3	2
07:35:00	07:32:00	3	14.2	3.5	16	8.2	16.4	4	1989	1989417	BOTTOM	EAST	9	25	1989-09-25	7936.39	4250.12	42.8353	-79.6065	14	4	2
07:35:00	07:32:00	3	14.2	3.5	16	8.2	16.4	4	1989	1989417	BOTTOM	EAST	9	25	1989-09-25	7936.39	4250.12	42.8353	-79.6065	14	5	2
07:35:00	07:32:00	3	14.2	3.5	16	8.2	16.4	4	1989	1989417	BOTTOM	EAST	9	25	1989-09-25	7936.39	4250.12	42.8353	-79.6065	14	4	1
07:35:00	07:32:00	3	14.2	3.5	16	8.2	16.4	4	1989	1989417	BOTTOM	EAST	9	25	1989-09-25	7936.39	4250.12	42.8353	-79.6065	14	4	2
07:35:00	07:32:00	3	14.2	3.5	16	8.2	16.4	4	1989	1989417	BOTTOM	EAST	9	25	1989-09-25	7936.39	4250.12	42.8353	-79.6065	14	6	1
07:35:00	07:32:00	3	14.2	3.5	16	8.2	16.4	4	1989	1989417	BOTTOM	EAST	9	25	1989-09-25	7936.39	4250.12	42.8353	-79.6065	14	5	2
07:35:00	07:32:00	3	14.2	3.5	16	8.2	16.4	4	1989	1989417	BOTTOM	EAST	9	25	1989-09-25	7936.39	4250.12	42.8353	-79.6065	14	5	2
07:35:00	07:32:00	3	14.2	3.5	16	8.2	16.4	4	1989	1989417	BOTTOM	EAST	9	25	1989-09-25	7936.39	4250.12	42.8353	-79.6065	14	6	2
07:35:00	07:32:00	3	14.2	3.5	16	8.2	16.4	4	1989	1989417	BOTTOM	EAST	9	25	1989-09-25	7936.39	4250.12	42.8353	-79.6065	14	8	2
09:03:00	08:37:00	3	7.3	4	14.6	8	14.7	4	1989	1989418	BOTTOM	EAST	9	25	1989-09-25	7945.32	4249.9	42.8317	-79.7553	7	5	1
09:03:00	08:37:00	3	7.3	4	14.6	8	14.7	4	1989	1989418	BOTTOM	EAST	9	25	1989-09-25	7945.32	4249.9	42.8317	-79.7553	7	3	2
09:03:00	08:37:00	3	7.3	4	14.6	8	14.7	4	1989	1989418	BOTTOM	EAST	9	25	1989-09-25	7945.32	4249.9	42.8317	-79.7553	7	3	2
09:03:00	08:37:00	3	7.3	4	14.6	8	14.7	4	1989	1989418	BOTTOM	EAST	9	25	1989-09-25	7945.32	4249.9	42.8317	-79.7553	7	5	2
09:03:00	08:37:00	3	7.3	4	14.6	8	14.7	4	1989	1989418	BOTTOM	EAST	9	25	1989-09-25	7945.32	4249.9	42.8317	-79.7553	7	5	2
09:03:00	08:37:00	3	7.3	4	14.6	8	14.7	4	1989	1989418	BOTTOM	EAST	9	25	1989-09-25	7945.32	4249.9	42.8317	-79.7553	7	3	2
09:03:00	08:37:00	3	7.3	4	14.6	8	14.7	4	1989	1989418	BOTTOM	EAST	9	25	1989-09-25	7945.32	4249.9	42.8317	-79.7553	7	5	2
09:03:00	08:37:00	3	7.3	4	14.6	8	14.7	4	1989	1989418	BOTTOM	EAST	9	25	1989-09-25	7945.32	4249.9	42.8317	-79.7553	7	5	1
09:03:00	08:37:00	3	7.3	4	14.6	8	14.7	4	1989	1989418	BOTTOM	EAST	9	25	1989-09-25	7945.32	4249.9	42.8317	-79.7553	7	8	2
09:03:00	08:37:00	3	7.3	4	14.6	8	14.7	4	1989	1989418	BOTTOM	EAST	9	25	1989-09-25	7945.32	4249.9	42.8317	-79.7553	7	4	2
09:03:00	08:37:00	3	7.3	4	14.6	8	14.7	4	1989	1989418	BOTTOM	EAST	9	25	1989-09-25	7945.32	4249.9	42.8317	-79.7553	7	5	2
09:03:00	08:37:00	3	7.3	4	14.6	8	14.7	4	1989	1989418	BOTTOM	EAST	9	25	1989-09-25	7945.32	4249.9	42.8317	-79.7553	7	3	2
09:03:00	08:37:00	3	7.3	4	14.6	8	14.7	4	1989	1989418	BOTTOM	EAST	9	25	1989-09-25	7945.32	4249.9	42.8317	-79.7553	7	5	2
09:03:00	08:37:00	3	7.3	4	14.6	8	14.7	4	1989	1989418	BOTTOM	EAST	9	25	1989-09-25	7945.32	4249.9	42.8317	-79.7553	7	3	1
09:03:00	08:37:00	3	7.3	4	14.6	8	14.7	4	1989	1989418	BOTTOM	EAST	9	25	1989-09-25	7945.32	4249.9	42.8317	-79.7553	7	5	2
09:03:00	08:37:00	3	7.3	4	14.6	8	14.7	4	1989	1989418	BOTTOM	EAST	9	25	1989-09-25	7945.32	4249.9	42.8317	-79.7553	7	3	2
09:03:00	08:37:00	3	7.3	4	14.6	8	14.7	4	1989	1989418	BOTTOM	EAST	9	25	1989-09-25	7945.32	4249.9	42.8317	-79.7553	7	5	1
09:03:00	08:37:00	3	7.3	4	14.6	8	14.7	4	1989	1989418	BOTTOM	EAST	9	25	1989-09-25	7945.32	4249.9	42.8317	-79.7553	7	5	2
09:03:00	08:37:00	3	7.3	4	14.6	8	14.7	4	1989	1989418	BOTTOM	EAST	9	25	1989-09-25	7945.32	4249.9	42.8317	-79.7553	7	5	2
09:03:00	08:37:00	3	7.3	4	14.6	8	14.7	4	1989	1989418	BOTTOM	EAST	9	25	1989-09-25	7945.32	4249.9	42.8317	-79.7553	7	5	2
09:03:00	08:37:00	3	7.3	4	14.6	8	14.7	4	1989	1989418	BOTTOM	EAST	9	25	1989-09-25	7945.32	4249.9	42.8317	-79.7553	7	5	1
09:03:00	08:37:00	3	7.3	4	14.6	8	14.7	4	1989	1989418	BOTTOM	EAST	9	25	1989-09-25	7945.32	4249.9	42.8317	-79.7553	7	5	2
09:03:00	08:37:00	3	7.3	4	14.6	8	14.7	4	1989	1989418	BOTTOM	EAST	9	25	1989-09-25	7945.32	4249.9	42.8317	-79.7553	7	5	2
09:03:00	08:37:00	3	7.3	4	14.6	8	14.7	4	1989	1989418	BOTTOM	EAST	9	25	1989-09-25	7945.32	4249.9	42.8317	-79.7553	7	5	2
09:03:00	08:37:00	3	7.3	4	14.6	8	14.7	4	1989	1989418	BOTTOM	EAST	9	25	1989-09-25	7945.32	4249.9	42.8317	-79.7553	7	5	2
09:03:00	08:37:00	3	7.3	4	14.6	8	14.7	4	1989	1989418	BOTTOM	EAST	9	25	1989-09-25	7945.32	4249.9	42.8317	-79.7553	7	5	2
09:03:00	08:37:00	3	7.3	4	14.6	8	14.7	4	1989	1989418	BOTTOM	EAST	9	25	1989-09-25	7945.32	4249.9	42.8317	-79.7553	7	5	2
09:03:00	08:37:00	3	7.3	4	14.6	8	14.7	4	1989	1989418	BOTTOM	EAST	9	25	1989-09-25	7945.32	4249.9	42.8317	-79.7553	7	5	2
09:03:00	08:37:00	3	7.3	4	14.6	8	14.7	4	1989	1989418	BOTTOM	EAST	9	25	1989-09-25	7945.32	4249.9	42.8317	-79.7553	7	5	2
09:03:00	08:37:00	3	7.3	4	14.6	8	14.7	4	1989	1989418	BOTTOM	EAST	9	25	1989-09-25	7945.32	4249.9	42.8317	-79.7553	7	5	2
09:03:00	08:37:00	3	7.3	4	14.6	8	14.7	4	1989	1989418	BOTTOM	EAST	9	25	1989-09-25	7945.32	4249.9	42.8317	-79.7553	7	6	2
09:03:00	08:37:00	3	7.3	4	14.6	8	14.7	4	1989	1989418	BOTTOM	EAST	9	25	1989-09-25	7945.32	4249.9	42.8317	-79.7553	7	6	2
09:03:00	08:37:00	3	7.3	4	14.6	8	14.7	4	1989	1989418	BOTTOM	EAST	9	25	1989-09-25	7945.32	4249.9	42.8317	-79.7553	7	7	2
09:03:00	08:37:00	3	7.3	4	14.6	8	14.7	4	1989	1989418	BOTTOM	EAST	9	25	1989-09-25	7945.32	4249.9	42.8317	-79.7553	7	6	2
10:18:00	07:44:00	3	25	3.8	12.6	5.6	17.3	4	1989	1989421	BOTTOM	EAST	9	26	1989-09-26	7941.5	4246.45	42.7742	-79.6917	25	2	1
10:18:00	07:44:00	3	25	3.8	12.6	5.6	17.3	4	1989	1989421	BOTTOM	EAST	9	26	1989-09-26	7941.5	4246.45	42.7742	-79.6917	25	2	2
10:18:00	07:44:00	3	25	3.8	12.6	5.6	17.3	4	1989	1989421	BOTTOM	EAST	9	26	1989-09-26	7941.5	4246.45	42.7742	-79.6917	25	3	2
10:18:00	07:44:00	3	25	3.8	12.6	5.6	17.3	4	1989	1989421	BOTTOM	EAST	9	26	1989-09-26	7941.5	4246.45	42.7742	-79.6917	25	3	1
10:18:00	07:44:00	3	25	3.8	12.6	5.6	17.3	4	1989	1989421	BOTTOM	EAST	9	26	1989-09-26	7941.5	4246.45	42.7742	-79.6917	25	3	1
10:18:00	07:44:00	3	25	3.8	12.6	5.6	17.3	4	1989	1989421	BOTTOM	EAST	9	26	1989-09-26	7941.5	4246.45	42.7742	-79.6917	25	3	1
10:18:00	07:44:00	3	25	3.8	12.6	5.6	17.3	4	1989	1989421	BOTTOM	EAST	9	26	1989-09-26	7941.5	4246.45	42.7742	-79.6917	25	3	1
10:18:00	07:44:00	3	25	3.8	12.6	5.6	17.3	4	1989	1989421	BOTTOM	EAST	9	26	1989-09-26	7941.5	4246.45	42.7742	-79.6917	25	5	2
10:18:00	07:44:00	3	25	3.8	12.6	5.6	17.3	4	1989	1989421	BOTTOM	EAST	9	26	1989-09-26	7941.5	4246.45	42.7742	-79.6917	25	5	1
10:18:00	07:44:00	3	25	3.8	12.6	5.6	17.3	4	1989	1989421	BOTTOM	EAST	9	26	1989-09-26	7941.5	4246.45	42.7742	-79.6917	25	5	2
10:18:00	07:44:00	3	25	3.8	12.6	5.6	17.3	4	1989	1989421	BOTTOM	EAST	9	26	1989-09-26	7941.5	4246.45	42.7742	-79.6917	25	4	1
10:18:00	07:44:00	3	25	3.8	12.6	5.6	17.3	4	1989	1989421	BOTTOM	EAST	9	26	1989-09-26	7941.5	4246.45	42.7742	-79.6917	25	5	1
10:18:00	07:44:00	3	25	3.8	12.6	5.6	17.3	4	1989	1989421	BOTTOM	EAST	9	26	1989-09-26	7941.5	4246.45	42.7742	-79.6917	25	5	1
10:18:00	07:44:00	3	25	3.8	12.6	5.6	17.3	4	1989	1989421	BOTTOM	EAST	9	26	1989-09-26	7941.5	4246.45	42.7742	-79.6917	25	5	1
10:18:00	07:44:00	3	25	3.8	12.6	5.6	17.3	4	1989	1989421	BOTTOM	EAST	9	26	1989-09-26	7941.5	4246.45	42.7742	-79.6917	25	5	1
10:18:00	07:44:00	3	25	3.8	12.6	5.6	17.3	4	1989	1989421	BOTTOM	EAST	9	26	1989-09-26	7941.5	4246.45	42.7742	-79.6917	25	5	1
10:18:00	07:44:00	3	25	3.8	12.6	5.6	17.3	4	1989	1989421	BOTTOM	EAST	9	26	1989-09-26	7941.5	4246.45	42.7742	-79.6917	25	5	1
10:18:00	07:44:00	3	25	3.8	12.6	5.6	17.3	4	1989	1989421	BOTTOM	EAST	9	26	1989-09-26	7941.5	4246.45	42.7742	-79.6917	25	5	2
10:18:00	07:44:00	3	25	3.8	12.6	5.6	17.3	4	1989	1989421	BOTTOM	EAST	9	26	1989-09-26	7941.5	4246.45	42.7742	-79.6917	25	5	1
10:18:00	07:44:00	3	25	3.8	12.6	5.6	17.3	4	1989	1989421	BOTTOM	EAST	9	26	1989-09-26	7941.5	4246.45	42.7742	-79.6917	25	5	2
10:18:00	07:44:00	3	25	3.8	12.6	5.6	17.3	4	1989	1989421	BOTTOM	EAST	9	26	1989-09-26	7941.5	4246.45	42.7742	-79.6917	25	5	1
10:23:00	08:21:00	3	29.5	3	17.5	8.1	18	4	1989	1989431	BOTTOM	EAST	9	28	1989-09-28	7926.49	4241.44	42.6907	-79.4415	30	3	2
10:23:00	08:21:00	3	29.5	3	17.5	8.1	18	4	1989	1989431	BOTTOM	EAST	9	28	1989-09-28	7926.49	4241.44	42.6907	-79.4415	30	3	2
10:23:00	08:21:00	3	29.5	3	17.5	8.1	18	4	1989	1989431	BOTTOM	EAST	9	28	1989-09-28	7926.49	4241.44	42.6907	-79.4415	30	2	1
10:23:00	08:21:00	3	29.5	3	17.5	8.1	18	4	1989	1989431	BOTTOM	EAST	9	28	1989-09-28	7926.49	4241.44	42.6907	-79.4415	30	4	1
10:23:00	08:21:00	3	29.5	3	17.5	8.1	18	4	1989	1989431	BOTTOM	EAST	9	28	1989-09-28	7926.49	4241.44	42.6907	-79.4415	30	2	2
10:23:00	08:21:00	3	29.5	3	17.5	8.1	18	4	1989	1989431	BOTTOM	EAST	9	28	1989-09-28	7926.49	4241.44	42.6907	-79.4415	30	3	2
10:23:00	08:21:00	3	29.5	3	17.5	8.1	18	4	1989	1989431	BOTTOM	EAST	9	28	1989-09-28	7926.49	4241.44	42.6907	-79.4415	30	4	1
10:23:00	08:21:00	3	29.5	3	17.5	8.1	18	4	1989	1989431	BOTTOM	EAST	9	28	1989-09-28	7926.49	4241.44	42.6907	-79.4415	30	4	2
10:23:00	08:21:00	3	29.5	3	17.5	8.1	18	4	1989	1989431	BOTTOM	EAST	9	28	1989-09-28	7926.49	4241.44	42.6907	-79.4415	30	5	2
10:23:00	08:21:00	3	29.5	3	17.5	8.1	18	4	1989	1989431	BOTTOM	EAST	9	28	1989-09-28	7926.49	4241.44	42.6907	-79.4415	30	4	1
10:23:00	08:21:00	3	29.5	3	17.5	8.1	18	4	1989	1989431	BOTTOM	EAST	9	28	1989-09-28	7926.49	4241.44	42.6907	-79.4415	30	5	2
10:23:00	08:21:00	3	29.5	3	17.5	8.1	18	4	1989	1989431	BOTTOM	EAST	9	28	1989-09-28	7926.49	4241.44	42.6907	-79.4415	30	6	2
10:23:00	08:21:00	3	29.5	3	17.5	8.1	18	4	1989	1989431	BOTTOM	EAST	9	28	1989-09-28	7926.49	4241.44	42.6907	-79.4415	30	5	2
10:23:00	08:21:00	3	29.5	3	17.5	8.1	18	4	1989	1989431	BOTTOM	EAST	9	28	1989-09-28	7926.49	4241.44	42.6907	-79.4415	30	5	2
10:23:00	08:21:00	3	29.5	3	17.5	8.1	18	4	1989	1989431	BOTTOM	EAST	9	28	1989-09-28	7926.49	4241.44	42.6907	-79.4415	30	5	2
09:38:00	08:28:00	3	21.8	3.5	16.3	7.4	16.3	4	1989	1989436	BOTTOM	EAST	9	30	1989-09-30	7913.91	4243.66	42.7277	-79.2318	22	1	2
09:38:00	08:28:00	3	21.8	3.5	16.3	7.4	16.3	4	1989	1989436	BOTTOM	EAST	9	30	1989-09-30	7913.91	4243.66	42.7277	-79.2318	22	2	1
09:38:00	08:28:00	3	21.8	3.5	16.3	7.4	16.3	4	1989	1989436	BOTTOM	EAST	9	30	1989-09-30	7913.91	4243.66	42.7277	-79.2318	22	3	2
09:38:00	08:28:00	3	21.8	3.5	16.3	7.4	16.3	4	1989	1989436	BOTTOM	EAST	9	30	1989-09-30	7913.91	4243.66	42.7277	-79.2318	22	3	1
09:38:00	08:28:00	3	21.8	3.5	16.3	7.4	16.3	4	1989	1989436	BOTTOM	EAST	9	30	1989-09-30	7913.91	4243.66	42.7277	-79.2318	22	2	1
09:38:00	08:28:00	3	21.8	3.5	16.3	7.4	16.3	4	1989	1989436	BOTTOM	EAST	9	30	1989-09-30	7913.91	4243.66	42.7277	-79.2318	22	2	2
09:38:00	08:28:00	3	21.8	3.5	16.3	7.4	16.3	4	1989	1989436	BOTTOM	EAST	9	30	1989-09-30	7913.91	4243.66	42.7277	-79.2318	22	2	2
09:38:00	08:28:00	3	21.8	3.5	16.3	7.4	16.3	4	1989	1989436	BOTTOM	EAST	9	30	1989-09-30	7913.91	4243.66	42.7277	-79.2318	22	2	1
09:38:00	08:28:00	3	21.8	3.5	16.3	7.4	16.3	4	1989	1989436	BOTTOM	EAST	9	30	1989-09-30	7913.91	4243.66	42.7277	-79.2318	22	2	1
09:38:00	08:28:00	3	21.8	3.5	16.3	7.4	16.3	4	1989	1989436	BOTTOM	EAST	9	30	1989-09-30	7913.91	4243.66	42.7277	-79.2318	22	2	2
09:38:00	08:28:00	3	21.8	3.5	16.3	7.4	16.3	4	1989	1989436	BOTTOM	EAST	9	30	1989-09-30	7913.91	4243.66	42.7277	-79.2318	22	3	2
09:38:00	08:28:00	3	21.8	3.5	16.3	7.4	16.3	4	1989	1989436	BOTTOM	EAST	9	30	1989-09-30	7913.91	4243.66	42.7277	-79.2318	22	2	1
09:38:00	08:28:00	3	21.8	3.5	16.3	7.4	16.3	4	1989	1989436	BOTTOM	EAST	9	30	1989-09-30	7913.91	4243.66	42.7277	-79.2318	22	2	1
09:38:00	08:28:00	3	21.8	3.5	16.3	7.4	16.3	4	1989	1989436	BOTTOM	EAST	9	30	1989-09-30	7913.91	4243.66	42.7277	-79.2318	22	2	1
09:38:00	08:28:00	3	21.8	3.5	16.3	7.4	16.3	4	1989	1989436	BOTTOM	EAST	9	30	1989-09-30	7913.91	4243.66	42.7277	-79.2318	22	3	1
09:38:00	08:28:00	3	21.8	3.5	16.3	7.4	16.3	4	1989	1989436	BOTTOM	EAST	9	30	1989-09-30	7913.91	4243.66	42.7277	-79.2318	22	2	2
09:38:00	08:28:00	3	21.8	3.5	16.3	7.4	16.3	4	1989	1989436	BOTTOM	EAST	9	30	1989-09-30	7913.91	4243.66	42.7277	-79.2318	22	2	2
09:38:00	08:28:00	3	21.8	3.5	16.3	7.4	16.3	4	1989	1989436	BOTTOM	EAST	9	30	1989-09-30	7913.91	4243.66	42.7277	-79.2318	22	3	1
09:38:00	08:28:00	3	21.8	3.5	16.3	7.4	16.3	4	1989	1989436	BOTTOM	EAST	9	30	1989-09-30	7913.91	4243.66	42.7277	-79.2318	22	4	1
09:38:00	08:28:00	3	21.8	3.5	16.3	7.4	16.3	4	1989	1989436	BOTTOM	EAST	9	30	1989-09-30	7913.91	4243.66	42.7277	-79.2318	22	4	1
09:38:00	08:28:00	3	21.8	3.5	16.3	7.4	16.3	4	1989	1989436	BOTTOM	EAST	9	30	1989-09-30	7913.91	4243.66	42.7277	-79.2318	22	3	2
09:38:00	08:28:00	3	21.8	3.5	16.3	7.4	16.3	4	1989	1989436	BOTTOM	EAST	9	30	1989-09-30	7913.91	4243.66	42.7277	-79.2318	22	5	1
09:38:00	08:28:00	3	21.8	3.5	16.3	7.4	16.3	4	1989	1989436	BOTTOM	EAST	9	30	1989-09-30	7913.91	4243.66	42.7277	-79.2318	22	5	1
09:38:00	08:28:00	3	21.8	3.5	16.3	7.4	16.3	4	1989	1989436	BOTTOM	EAST	9	30	1989-09-30	7913.91	4243.66	42.7277	-79.2318	22	5	1
09:38:00	08:28:00	3	21.8	3.5	16.3	7.4	16.3	4	1989	1989436	BOTTOM	EAST	9	30	1989-09-30	7913.91	4243.66	42.7277	-79.2318	22	5	2
09:38:00	08:28:00	3	21.8	3.5	16.3	7.4	16.3	4	1989	1989436	BOTTOM	EAST	9	30	1989-09-30	7913.91	4243.66	42.7277	-79.2318	22	5	1
09:38:00	08:28:00	3	21.8	3.5	16.3	7.4	16.3	4	1989	1989436	BOTTOM	EAST	9	30	1989-09-30	7913.91	4243.66	42.7277	-79.2318	22	5	1
09:38:00	08:28:00	3	21.8	3.5	16.3	7.4	16.3	4	1989	1989436	BOTTOM	EAST	9	30	1989-09-30	7913.91	4243.66	42.7277	-79.2318	22	5	2
11:12:00	11:12:00	3	13.9	2	15.5	8.5	15.6	4	1989	1989438	BOTTOM	EAST	9	30	1989-09-30	7907.14	4250.52	42.842	-79.119	14	1	2
11:12:00	11:12:00	3	13.9	2	15.5	8.5	15.6	4	1989	1989438	BOTTOM	EAST	9	30	1989-09-30	7907.14	4250.52	42.842	-79.119	14	2	2
11:12:00	11:12:00	3	13.9	2	15.5	8.5	15.6	4	1989	1989438	BOTTOM	EAST	9	30	1989-09-30	7907.14	4250.52	42.842	-79.119	14	2	2
11:12:00	11:12:00	3	13.9	2	15.5	8.5	15.6	4	1989	1989438	BOTTOM	EAST	9	30	1989-09-30	7907.14	4250.52	42.842	-79.119	14	5	2
11:12:00	11:12:00	3	13.9	2	15.5	8.5	15.6	4	1989	1989438	BOTTOM	EAST	9	30	1989-09-30	7907.14	4250.52	42.842	-79.119	14	5	1
11:12:00	11:12:00	3	13.9	2	15.5	8.5	15.6	4	1989	1989438	BOTTOM	EAST	9	30	1989-09-30	7907.14	4250.52	42.842	-79.119	14	4	1
11:12:00	11:12:00	3	13.9	2	15.5	8.5	15.6	4	1989	1989438	BOTTOM	EAST	9	30	1989-09-30	7907.14	4250.52	42.842	-79.119	14	2	2
11:12:00	11:12:00	3	13.9	2	15.5	8.5	15.6	4	1989	1989438	BOTTOM	EAST	9	30	1989-09-30	7907.14	4250.52	42.842	-79.119	14	4	2
11:12:00	11:12:00	3	13.9	2	15.5	8.5	15.6	4	1989	1989438	BOTTOM	EAST	9	30	1989-09-30	7907.14	4250.52	42.842	-79.119	14	2	2
11:12:00	11:12:00	3	13.9	2	15.5	8.5	15.6	4	1989	1989438	BOTTOM	EAST	9	30	1989-09-30	7907.14	4250.52	42.842	-79.119	14	5	1
11:12:00	11:12:00	3	13.9	2	15.5	8.5	15.6	4	1989	1989438	BOTTOM	EAST	9	30	1989-09-30	7907.14	4250.52	42.842	-79.119	14	5	1
11:12:00	11:12:00	3	13.9	2	15.5	8.5	15.6	4	1989	1989438	BOTTOM	EAST	9	30	1989-09-30	7907.14	4250.52	42.842	-79.119	14	5	1
11:12:00	11:12:00	3	13.9	2	15.5	8.5	15.6	4	1989	1989438	BOTTOM	EAST	9	30	1989-09-30	7907.14	4250.52	42.842	-79.119	14	7	2
11:12:00	11:12:00	3	13.9	2	15.5	8.5	15.6	4	1989	1989438	BOTTOM	EAST	9	30	1989-09-30	7907.14	4250.52	42.842	-79.119	14	4	1
11:12:00	11:12:00	3	13.9	2	15.5	8.5	15.6	4	1989	1989438	BOTTOM	EAST	9	30	1989-09-30	7907.14	4250.52	42.842	-79.119	14	5	1
11:12:00	11:12:00	3	13.9	2	15.5	8.5	15.6	4	1989	1989438	BOTTOM	EAST	9	30	1989-09-30	7907.14	4250.52	42.842	-79.119	14	5	1
11:12:00	11:12:00	3	13.9	2	15.5	8.5	15.6	4	1989	1989438	BOTTOM	EAST	9	30	1989-09-30	7907.14	4250.52	42.842	-79.119	14	5	2
11:12:00	11:12:00	3	13.9	2	15.5	8.5	15.6	4	1989	1989438	BOTTOM	EAST	9	30	1989-09-30	7907.14	4250.52	42.842	-79.119	14	4	1
11:12:00	11:12:00	3	13.9	2	15.5	8.5	15.6	4	1989	1989438	BOTTOM	EAST	9	30	1989-09-30	7907.14	4250.52	42.842	-79.119	14	5	2
11:12:00	11:12:00	3	13.9	2	15.5	8.5	15.6	4	1989	1989438	BOTTOM	EAST	9	30	1989-09-30	7907.14	4250.52	42.842	-79.119	14	5	2
11:12:00	11:12:00	3	13.9	2	15.5	8.5	15.6	4	1989	1989438	BOTTOM	EAST	9	30	1989-09-30	7907.14	4250.52	42.842	-79.119	14	9	1
10:35:00	08:50:00	3	21	5	18.9	7.2	19.6	4	1989	198947	BOTTOM	EAST	9	21	1989-09-21	7958.58	4244.64	42.744	-79.9763	21	3	2
10:35:00	08:50:00	3	21	5	18.9	7.2	19.6	4	1989	198947	BOTTOM	EAST	9	21	1989-09-21	7958.58	4244.64	42.744	-79.9763	21	3	1
10:35:00	08:50:00	3	21	5	18.9	7.2	19.6	4	1989	198947	BOTTOM	EAST	9	21	1989-09-21	7958.58	4244.64	42.744	-79.9763	21	3	2
10:35:00	08:50:00	3	21	5	18.9	7.2	19.6	4	1989	198947	BOTTOM	EAST	9	21	1989-09-21	7958.58	4244.64	42.744	-79.9763	21	3	1
10:35:00	08:50:00	3	21	5	18.9	7.2	19.6	4	1989	198947	BOTTOM	EAST	9	21	1989-09-21	7958.58	4244.64	42.744	-79.9763	21	3	2
10:35:00	08:50:00	3	21	5	18.9	7.2	19.6	4	1989	198947	BOTTOM	EAST	9	21	1989-09-21	7958.58	4244.64	42.744	-79.9763	21	3	1
10:35:00	08:50:00	3	21	5	18.9	7.2	19.6	4	1989	198947	BOTTOM	EAST	9	21	1989-09-21	7958.58	4244.64	42.744	-79.9763	21	3	2
10:35:00	08:50:00	3	21	5	18.9	7.2	19.6	4	1989	198947	BOTTOM	EAST	9	21	1989-09-21	7958.58	4244.64	42.744	-79.9763	21	2	2
10:35:00	08:50:00	3	21	5	18.9	7.2	19.6	4	1989	198947	BOTTOM	EAST	9	21	1989-09-21	7958.58	4244.64	42.744	-79.9763	21	3	2
10:35:00	08:50:00	3	21	5	18.9	7.2	19.6	4	1989	198947	BOTTOM	EAST	9	21	1989-09-21	7958.58	4244.64	42.744	-79.9763	21	3	1
10:35:00	08:50:00	3	21	5	18.9	7.2	19.6	4	1989	198947	BOTTOM	EAST	9	21	1989-09-21	7958.58	4244.64	42.744	-79.9763	21	3	2
10:35:00	08:50:00	3	21	5	18.9	7.2	19.6	4	1989	198947	BOTTOM	EAST	9	21	1989-09-21	7958.58	4244.64	42.744	-79.9763	21	5	1
10:35:00	08:50:00	3	21	5	18.9	7.2	19.6	4	1989	198947	BOTTOM	EAST	9	21	1989-09-21	7958.58	4244.64	42.744	-79.9763	21	3	2
10:35:00	08:50:00	3	21	5	18.9	7.2	19.6	4	1989	198947	BOTTOM	EAST	9	21	1989-09-21	7958.58	4244.64	42.744	-79.9763	21	3	2
10:35:00	08:50:00	3	21	5	18.9	7.2	19.6	4	1989	198947	BOTTOM	EAST	9	21	1989-09-21	7958.58	4244.64	42.744	-79.9763	21	3	1
10:35:00	08:50:00	3	21	5	18.9	7.2	19.6	4	1989	198947	BOTTOM	EAST	9	21	1989-09-21	7958.58	4244.64	42.744	-79.9763	21	3	1
10:35:00	08:50:00	3	21	5	18.9	7.2	19.6	4	1989	198947	BOTTOM	EAST	9	21	1989-09-21	7958.58	4244.64	42.744	-79.9763	21	3	2
10:35:00	08:50:00	3	21	5	18.9	7.2	19.6	4	1989	198947	BOTTOM	EAST	9	21	1989-09-21	7958.58	4244.64	42.744	-79.9763	21	3	2
10:35:00	08:50:00	3	21	5	18.9	7.2	19.6	4	1989	198947	BOTTOM	EAST	9	21	1989-09-21	7958.58	4244.64	42.744	-79.9763	21	3	2
10:35:00	08:50:00	3	21	5	18.9	7.2	19.6	4	1989	198947	BOTTOM	EAST	9	21	1989-09-21	7958.58	4244.64	42.744	-79.9763	21	2	2
10:35:00	08:50:00	3	21	5	18.9	7.2	19.6	4	1989	198947	BOTTOM	EAST	9	21	1989-09-21	7958.58	4244.64	42.744	-79.9763	21	3	2
10:35:00	08:50:00	3	21	5	18.9	7.2	19.6	4	1989	198947	BOTTOM	EAST	9	21	1989-09-21	7958.58	4244.64	42.744	-79.9763	21	3	2
10:35:00	08:50:00	3	21	5	18.9	7.2	19.6	4	1989	198947	BOTTOM	EAST	9	21	1989-09-21	7958.58	4244.64	42.744	-79.9763	21	2	1
10:35:00	08:50:00	3	21	5	18.9	7.2	19.6	4	1989	198947	BOTTOM	EAST	9	21	1989-09-21	7958.58	4244.64	42.744	-79.9763	21	3	1
10:35:00	08:50:00	3	21	5	18.9	7.2	19.6	4	1989	198947	BOTTOM	EAST	9	21	1989-09-21	7958.58	4244.64	42.744	-79.9763	21	3	2
10:35:00	08:50:00	3	21	5	18.9	7.2	19.6	4	1989	198947	BOTTOM	EAST	9	21	1989-09-21	7958.58	4244.64	42.744	-79.9763	21	3	1
10:35:00	08:50:00	3	21	5	18.9	7.2	19.6	4	1989	198947	BOTTOM	EAST	9	21	1989-09-21	7958.58	4244.64	42.744	-79.9763	21	2	2
10:35:00	08:50:00	3	21	5	18.9	7.2	19.6	4	1989	198947	BOTTOM	EAST	9	21	1989-09-21	7958.58	4244.64	42.744	-79.9763	21	3	1
10:35:00	08:50:00	3	21	5	18.9	7.2	19.6	4	1989	198947	BOTTOM	EAST	9	21	1989-09-21	7958.58	4244.64	42.744	-79.9763	21	3	1
10:35:00	08:50:00	3	21	5	18.9	7.2	19.6	4	1989	198947	BOTTOM	EAST	9	21	1989-09-21	7958.58	4244.64	42.744	-79.9763	21	3	2
10:35:00	08:50:00	3	21	5	18.9	7.2	19.6	4	1989	198947	BOTTOM	EAST	9	21	1989-09-21	7958.58	4244.64	42.744	-79.9763	21	5	1
10:35:00	08:50:00	3	21	5	18.9	7.2	19.6	4	1989	198947	BOTTOM	EAST	9	21	1989-09-21	7958.58	4244.64	42.744	-79.9763	21	3	2
10:35:00	08:50:00	3	21	5	18.9	7.2	19.6	4	1989	198947	BOTTOM	EAST	9	21	1989-09-21	7958.58	4244.64	42.744	-79.9763	21	3	1
10:35:00	08:50:00	3	21	5	18.9	7.2	19.6	4	1989	198947	BOTTOM	EAST	9	21	1989-09-21	7958.58	4244.64	42.744	-79.9763	21	3	2
10:35:00	08:50:00	3	21	5	18.9	7.2	19.6	4	1989	198947	BOTTOM	EAST	9	21	1989-09-21	7958.58	4244.64	42.744	-79.9763	21	4	1
10:35:00	08:50:00	3	21	5	18.9	7.2	19.6	4	1989	198947	BOTTOM	EAST	9	21	1989-09-21	7958.58	4244.64	42.744	-79.9763	21	3	1
10:35:00	08:50:00	3	21	5	18.9	7.2	19.6	4	1989	198947	BOTTOM	EAST	9	21	1989-09-21	7958.58	4244.64	42.744	-79.9763	21	3	2
10:35:00	08:50:00	3	21	5	18.9	7.2	19.6	4	1989	198947	BOTTOM	EAST	9	21	1989-09-21	7958.58	4244.64	42.744	-79.9763	21	2	2
10:35:00	08:50:00	3	21	5	18.9	7.2	19.6	4	1989	198947	BOTTOM	EAST	9	21	1989-09-21	7958.58	4244.64	42.744	-79.9763	21	3	2
10:35:00	08:50:00	3	21	5	18.9	7.2	19.6	4	1989	198947	BOTTOM	EAST	9	21	1989-09-21	7958.58	4244.64	42.744	-79.9763	21	3	2
10:35:00	08:50:00	3	21	5	18.9	7.2	19.6	4	1989	198947	BOTTOM	EAST	9	21	1989-09-21	7958.58	4244.64	42.744	-79.9763	21	3	2
10:35:00	08:50:00	3	21	5	18.9	7.2	19.6	4	1989	198947	BOTTOM	EAST	9	21	1989-09-21	7958.58	4244.64	42.744	-79.9763	21	3	1
10:35:00	08:50:00	3	21	5	18.9	7.2	19.6	4	1989	198947	BOTTOM	EAST	9	21	1989-09-21	7958.58	4244.64	42.744	-79.9763	21	4	1
10:35:00	08:50:00	3	21	5	18.9	7.2	19.6	4	1989	198947	BOTTOM	EAST	9	21	1989-09-21	7958.58	4244.64	42.744	-79.9763	21	3	2
10:35:00	08:50:00	3	21	5	18.9	7.2	19.6	4	1989	198947	BOTTOM	EAST	9	21	1989-09-21	7958.58	4244.64	42.744	-79.9763	21	3	2
10:35:00	08:50:00	3	21	5	18.9	7.2	19.6	4	1989	198947	BOTTOM	EAST	9	21	1989-09-21	7958.58	4244.64	42.744	-79.9763	21	3	1
10:35:00	08:50:00	3	21	5	18.9	7.2	19.6	4	1989	198947	BOTTOM	EAST	9	21	1989-09-21	7958.58	4244.64	42.744	-79.9763	21	3	2
10:35:00	08:50:00	3	21	5	18.9	7.2	19.6	4	1989	198947	BOTTOM	EAST	9	21	1989-09-21	7958.58	4244.64	42.744	-79.9763	21	3	2
10:35:00	08:50:00	3	21	5	18.9	7.2	19.6	4	1989	198947	BOTTOM	EAST	9	21	1989-09-21	7958.58	4244.64	42.744	-79.9763	21	3	1
10:35:00	08:50:00	3	21	5	18.9	7.2	19.6	4	1989	198947	BOTTOM	EAST	9	21	1989-09-21	7958.58	4244.64	42.744	-79.9763	21	3	1
10:35:00	08:50:00	3	21	5	18.9	7.2	19.6	4	1989	198947	BOTTOM	EAST	9	21	1989-09-21	7958.58	4244.64	42.744	-79.9763	21	4	1
10:35:00	08:50:00	3	21	5	18.9	7.2	19.6	4	1989	198947	BOTTOM	EAST	9	21	1989-09-21	7958.58	4244.64	42.744	-79.9763	21	3	2
10:35:00	08:50:00	3	21	5	18.9	7.2	19.6	4	1989	198947	BOTTOM	EAST	9	21	1989-09-21	7958.58	4244.64	42.744	-79.9763	21	3	2
10:35:00	08:50:00	3	21	5	18.9	7.2	19.6	4	1989	198947	BOTTOM	EAST	9	21	1989-09-21	7958.58	4244.64	42.744	-79.9763	21	5	1
10:35:00	08:50:00	3	21	5	18.9	7.2	19.6	4	1989	198947	BOTTOM	EAST	9	21	1989-09-21	7958.58	4244.64	42.744	-79.9763	21	3	1
10:35:00	08:50:00	3	21	5	18.9	7.2	19.6	4	1989	198947	BOTTOM	EAST	9	21	1989-09-21	7958.58	4244.64	42.744	-79.9763	21	3	2
10:35:00	08:50:00	3	21	5	18.9	7.2	19.6	4	1989	198947	BOTTOM	EAST	9	21	1989-09-21	7958.58	4244.64	42.744	-79.9763	21	2	1
10:35:00	08:50:00	3	21	5	18.9	7.2	19.6	4	1989	198947	BOTTOM	EAST	9	21	1989-09-21	7958.58	4244.64	42.744	-79.9763	21	4	2
10:35:00	08:50:00	3	21	5	18.9	7.2	19.6	4	1989	198947	BOTTOM	EAST	9	21	1989-09-21	7958.58	4244.64	42.744	-79.9763	21	3	2
10:35:00	08:50:00	3	21	5	18.9	7.2	19.6	4	1989	198947	BOTTOM	EAST	9	21	1989-09-21	7958.58	4244.64	42.744	-79.9763	21	3	2
10:35:00	08:50:00	3	21	5	18.9	7.2	19.6	4	1989	198947	BOTTOM	EAST	9	21	1989-09-21	7958.58	4244.64	42.744	-79.9763	21	3	2
10:35:00	08:50:00	3	21	5	18.9	7.2	19.6	4	1989	198947	BOTTOM	EAST	9	21	1989-09-21	7958.58	4244.64	42.744	-79.9763	21	3	1
10:35:00	08:50:00	3	21	5	18.9	7.2	19.6	4	1989	198947	BOTTOM	EAST	9	21	1989-09-21	7958.58	4244.64	42.744	-79.9763	21	3	1
10:35:00	08:50:00	3	21	5	18.9	7.2	19.6	4	1989	198947	BOTTOM	EAST	9	21	1989-09-21	7958.58	4244.64	42.744	-79.9763	21	3	2
10:35:00	08:50:00	3	21	5	18.9	7.2	19.6	4	1989	198947	BOTTOM	EAST	9	21	1989-09-21	7958.58	4244.64	42.744	-79.9763	21	3	2
10:35:00	08:50:00	3	21	5	18.9	7.2	19.6	4	1989	198947	BOTTOM	EAST	9	21	1989-09-21	7958.58	4244.64	42.744	-79.9763	21	2	1
10:35:00	08:50:00	3	21	5	18.9	7.2	19.6	4	1989	198947	BOTTOM	EAST	9	21	1989-09-21	7958.58	4244.64	42.744	-79.9763	21	3	2
10:35:00	08:50:00	3	21	5	18.9	7.2	19.6	4	1989	198947	BOTTOM	EAST	9	21	1989-09-21	7958.58	4244.64	42.744	-79.9763	21	5	2
10:35:00	08:50:00	3	21	5	18.9	7.2	19.6	4	1989	198947	BOTTOM	EAST	9	21	1989-09-21	7958.58	4244.64	42.744	-79.9763	21	3	1
10:35:00	08:50:00	3	21	5	18.9	7.2	19.6	4	1989	198947	BOTTOM	EAST	9	21	1989-09-21	7958.58	4244.64	42.744	-79.9763	21	5	2
10:35:00	08:50:00	3	21	5	18.9	7.2	19.6	4	1989	198947	BOTTOM	EAST	9	21	1989-09-21	7958.58	4244.64	42.744	-79.9763	21	5	2
10:35:00	08:50:00	3	21	5	18.9	7.2	19.6	4	1989	198947	BOTTOM	EAST	9	21	1989-09-21	7958.58	4244.64	42.744	-79.9763	21	5	2
10:35:00	08:50:00	3	21	5	18.9	7.2	19.6	4	1989	198947	BOTTOM	EAST	9	21	1989-09-21	7958.58	4244.64	42.744	-79.9763	21	5	2
10:35:00	08:50:00	3	21	5	18.9	7.2	19.6	4	1989	198947	BOTTOM	EAST	9	21	1989-09-21	7958.58	4244.64	42.744	-79.9763	21	5	2
10:35:00	08:50:00	3	21	5	18.9	7.2	19.6	4	1989	198947	BOTTOM	EAST	9	21	1989-09-21	7958.58	4244.64	42.744	-79.9763	21	5	2
11:30:00	07:55:00	3	9.3	4.8	19.4	8.4	19.5	4	1989	198949	BOTTOM	EAST	9	21	1989-09-21	7958.97	4247.35	42.7892	-79.9828	9	2	1
11:30:00	07:55:00	3	9.3	4.8	19.4	8.4	19.5	4	1989	198949	BOTTOM	EAST	9	21	1989-09-21	7958.97	4247.35	42.7892	-79.9828	9	1	2
11:30:00	07:55:00	3	9.3	4.8	19.4	8.4	19.5	4	1989	198949	BOTTOM	EAST	9	21	1989-09-21	7958.97	4247.35	42.7892	-79.9828	9	1	2
11:30:00	07:55:00	3	9.3	4.8	19.4	8.4	19.5	4	1989	198949	BOTTOM	EAST	9	21	1989-09-21	7958.97	4247.35	42.7892	-79.9828	9	2	1
11:30:00	07:55:00	3	9.3	4.8	19.4	8.4	19.5	4	1989	198949	BOTTOM	EAST	9	21	1989-09-21	7958.97	4247.35	42.7892	-79.9828	9	2	2
11:30:00	07:55:00	3	9.3	4.8	19.4	8.4	19.5	4	1989	198949	BOTTOM	EAST	9	21	1989-09-21	7958.97	4247.35	42.7892	-79.9828	9	2	2
11:30:00	07:55:00	3	9.3	4.8	19.4	8.4	19.5	4	1989	198949	BOTTOM	EAST	9	21	1989-09-21	7958.97	4247.35	42.7892	-79.9828	9	2	1
11:30:00	07:55:00	3	9.3	4.8	19.4	8.4	19.5	4	1989	198949	BOTTOM	EAST	9	21	1989-09-21	7958.97	4247.35	42.7892	-79.9828	9	3	2
11:30:00	07:55:00	3	9.3	4.8	19.4	8.4	19.5	4	1989	198949	BOTTOM	EAST	9	21	1989-09-21	7958.97	4247.35	42.7892	-79.9828	9	3	1
11:30:00	07:55:00	3	9.3	4.8	19.4	8.4	19.5	4	1989	198949	BOTTOM	EAST	9	21	1989-09-21	7958.97	4247.35	42.7892	-79.9828	9	3	2
11:30:00	07:55:00	3	9.3	4.8	19.4	8.4	19.5	4	1989	198949	BOTTOM	EAST	9	21	1989-09-21	7958.97	4247.35	42.7892	-79.9828	9	3	1
11:30:00	07:55:00	3	9.3	4.8	19.4	8.4	19.5	4	1989	198949	BOTTOM	EAST	9	21	1989-09-21	7958.97	4247.35	42.7892	-79.9828	9	3	1
11:30:00	07:55:00	3	9.3	4.8	19.4	8.4	19.5	4	1989	198949	BOTTOM	EAST	9	21	1989-09-21	7958.97	4247.35	42.7892	-79.9828	9	3	2
11:30:00	07:55:00	3	9.3	4.8	19.4	8.4	19.5	4	1989	198949	BOTTOM	EAST	9	21	1989-09-21	7958.97	4247.35	42.7892	-79.9828	9	3	2
11:30:00	07:55:00	3	9.3	4.8	19.4	8.4	19.5	4	1989	198949	BOTTOM	EAST	9	21	1989-09-21	7958.97	4247.35	42.7892	-79.9828	9	3	1
11:30:00	07:55:00	3	9.3	4.8	19.4	8.4	19.5	4	1989	198949	BOTTOM	EAST	9	21	1989-09-21	7958.97	4247.35	42.7892	-79.9828	9	3	2
11:30:00	07:55:00	3	9.3	4.8	19.4	8.4	19.5	4	1989	198949	BOTTOM	EAST	9	21	1989-09-21	7958.97	4247.35	42.7892	-79.9828	9	3	1
11:30:00	07:55:00	3	9.3	4.8	19.4	8.4	19.5	4	1989	198949	BOTTOM	EAST	9	21	1989-09-21	7958.97	4247.35	42.7892	-79.9828	9	5	1
11:30:00	07:55:00	3	9.3	4.8	19.4	8.4	19.5	4	1989	198949	BOTTOM	EAST	9	21	1989-09-21	7958.97	4247.35	42.7892	-79.9828	9	3	2
11:30:00	07:55:00	3	9.3	4.8	19.4	8.4	19.5	4	1989	198949	BOTTOM	EAST	9	21	1989-09-21	7958.97	4247.35	42.7892	-79.9828	9	2	2
11:30:00	07:55:00	3	9.3	4.8	19.4	8.4	19.5	4	1989	198949	BOTTOM	EAST	9	21	1989-09-21	7958.97	4247.35	42.7892	-79.9828	9	3	2
11:30:00	07:55:00	3	9.3	4.8	19.4	8.4	19.5	4	1989	198949	BOTTOM	EAST	9	21	1989-09-21	7958.97	4247.35	42.7892	-79.9828	9	3	2
11:30:00	07:55:00	3	9.3	4.8	19.4	8.4	19.5	4	1989	198949	BOTTOM	EAST	9	21	1989-09-21	7958.97	4247.35	42.7892	-79.9828	9	3	1
11:30:00	07:55:00	3	9.3	4.8	19.4	8.4	19.5	4	1989	198949	BOTTOM	EAST	9	21	1989-09-21	7958.97	4247.35	42.7892	-79.9828	9	3	2
11:30:00	07:55:00	3	9.3	4.8	19.4	8.4	19.5	4	1989	198949	BOTTOM	EAST	9	21	1989-09-21	7958.97	4247.35	42.7892	-79.9828	9	3	1
11:30:00	07:55:00	3	9.3	4.8	19.4	8.4	19.5	4	1989	198949	BOTTOM	EAST	9	21	1989-09-21	7958.97	4247.35	42.7892	-79.9828	9	3	2
11:30:00	07:55:00	3	9.3	4.8	19.4	8.4	19.5	4	1989	198949	BOTTOM	EAST	9	21	1989-09-21	7958.97	4247.35	42.7892	-79.9828	9	3	2
11:30:00	07:55:00	3	9.3	4.8	19.4	8.4	19.5	4	1989	198949	BOTTOM	EAST	9	21	1989-09-21	7958.97	4247.35	42.7892	-79.9828	9	3	2
11:30:00	07:55:00	3	9.3	4.8	19.4	8.4	19.5	4	1989	198949	BOTTOM	EAST	9	21	1989-09-21	7958.97	4247.35	42.7892	-79.9828	9	4	2
11:30:00	07:55:00	3	9.3	4.8	19.4	8.4	19.5	4	1989	198949	BOTTOM	EAST	9	21	1989-09-21	7958.97	4247.35	42.7892	-79.9828	9	3	1
11:30:00	07:55:00	3	9.3	4.8	19.4	8.4	19.5	4	1989	198949	BOTTOM	EAST	9	21	1989-09-21	7958.97	4247.35	42.7892	-79.9828	9	3	1
11:30:00	07:55:00	3	9.3	4.8	19.4	8.4	19.5	4	1989	198949	BOTTOM	EAST	9	21	1989-09-21	7958.97	4247.35	42.7892	-79.9828	9	3	2
11:30:00	07:55:00	3	9.3	4.8	19.4	8.4	19.5	4	1989	198949	BOTTOM	EAST	9	21	1989-09-21	7958.97	4247.35	42.7892	-79.9828	9	3	1
11:30:00	07:55:00	3	9.3	4.8	19.4	8.4	19.5	4	1989	198949	BOTTOM	EAST	9	21	1989-09-21	7958.97	4247.35	42.7892	-79.9828	9	3	2
11:30:00	07:55:00	3	9.3	4.8	19.4	8.4	19.5	4	1989	198949	BOTTOM	EAST	9	21	1989-09-21	7958.97	4247.35	42.7892	-79.9828	9	3	2
11:30:00	07:55:00	3	9.3	4.8	19.4	8.4	19.5	4	1989	198949	BOTTOM	EAST	9	21	1989-09-21	7958.97	4247.35	42.7892	-79.9828	9	3	2
11:30:00	07:55:00	3	9.3	4.8	19.4	8.4	19.5	4	1989	198949	BOTTOM	EAST	9	21	1989-09-21	7958.97	4247.35	42.7892	-79.9828	9	6	1
11:30:00	07:55:00	3	9.3	4.8	19.4	8.4	19.5	4	1989	198949	BOTTOM	EAST	9	21	1989-09-21	7958.97	4247.35	42.7892	-79.9828	9	5	1
11:30:00	07:55:00	3	9.3	4.8	19.4	8.4	19.5	4	1989	198949	BOTTOM	EAST	9	21	1989-09-21	7958.97	4247.35	42.7892	-79.9828	9	5	1
11:30:00	07:55:00	3	9.3	4.8	19.4	8.4	19.5	4	1989	198949	BOTTOM	EAST	9	21	1989-09-21	7958.97	4247.35	42.7892	-79.9828	9	5	2
11:30:00	07:55:00	3	9.3	4.8	19.4	8.4	19.5	4	1989	198949	BOTTOM	EAST	9	21	1989-09-21	7958.97	4247.35	42.7892	-79.9828	9	5	2
11:30:00	07:55:00	3	9.3	4.8	19.4	8.4	19.5	4	1989	198949	BOTTOM	EAST	9	21	1989-09-21	7958.97	4247.35	42.7892	-79.9828	9	4	2
08:29:00	08:30:00	3	11.9	1.5	11.3	10.7	11.5	1	1990	19901131	BOTTOM	WEST	11	2	1990-11-02	8235.24	4141.31	41.6885	-82.5873	10	5	1
08:00:00	07:48:00	3	13.1	1.5	11.4	10.6	11.6	1	1990	19901133	BOTTOM	WEST	11	2	1990-11-02	8231.11	4141.47	41.6912	-82.5185	11	5	2
08:00:00	07:48:00	3	13.1	1.5	11.4	10.6	11.6	1	1990	19901133	BOTTOM	WEST	11	2	1990-11-02	8231.11	4141.47	41.6912	-82.5185	11	2	2
08:00:00	07:48:00	3	13.1	1.5	11.4	10.6	11.6	1	1990	19901133	BOTTOM	WEST	11	2	1990-11-02	8231.11	4141.47	41.6912	-82.5185	11	1	1
08:00:00	07:48:00	3	13.1	1.5	11.4	10.6	11.6	1	1990	19901133	BOTTOM	WEST	11	2	1990-11-02	8231.11	4141.47	41.6912	-82.5185	11	1	1
08:00:00	07:48:00	3	13.1	1.5	11.4	10.6	11.6	1	1990	19901133	BOTTOM	WEST	11	2	1990-11-02	8231.11	4141.47	41.6912	-82.5185	11	1	1
08:00:00	07:48:00	3	13.1	1.5	11.4	10.6	11.6	1	1990	19901133	BOTTOM	WEST	11	2	1990-11-02	8231.11	4141.47	41.6912	-82.5185	11	1	2
08:00:00	07:48:00	3	13.1	1.5	11.4	10.6	11.6	1	1990	19901133	BOTTOM	WEST	11	2	1990-11-02	8231.11	4141.47	41.6912	-82.5185	11	1	2
08:00:00	07:48:00	3	13.1	1.5	11.4	10.6	11.6	1	1990	19901133	BOTTOM	WEST	11	2	1990-11-02	8231.11	4141.47	41.6912	-82.5185	11	1	2
08:00:00	07:48:00	3	13.1	1.5	11.4	10.6	11.6	1	1990	19901133	BOTTOM	WEST	11	2	1990-11-02	8231.11	4141.47	41.6912	-82.5185	11	2	1
08:00:00	07:48:00	3	13.1	1.5	11.4	10.6	11.6	1	1990	19901133	BOTTOM	WEST	11	2	1990-11-02	8231.11	4141.47	41.6912	-82.5185	11	1	2
08:00:00	07:48:00	3	13.1	1.5	11.4	10.6	11.6	1	1990	19901133	BOTTOM	WEST	11	2	1990-11-02	8231.11	4141.47	41.6912	-82.5185	11	1	1
08:00:00	07:48:00	3	13.1	1.5	11.4	10.6	11.6	1	1990	19901133	BOTTOM	WEST	11	2	1990-11-02	8231.11	4141.47	41.6912	-82.5185	11	1	1
08:00:00	07:48:00	3	13.1	1.5	11.4	10.6	11.6	1	1990	19901133	BOTTOM	WEST	11	2	1990-11-02	8231.11	4141.47	41.6912	-82.5185	11	1	2
08:00:00	07:48:00	3	13.1	1.5	11.4	10.6	11.6	1	1990	19901133	BOTTOM	WEST	11	2	1990-11-02	8231.11	4141.47	41.6912	-82.5185	11	1	1
08:00:00	07:48:00	3	13.1	1.5	11.4	10.6	11.6	1	1990	19901133	BOTTOM	WEST	11	2	1990-11-02	8231.11	4141.47	41.6912	-82.5185	11	1	1
08:00:00	07:48:00	3	13.1	1.5	11.4	10.6	11.6	1	1990	19901133	BOTTOM	WEST	11	2	1990-11-02	8231.11	4141.47	41.6912	-82.5185	11	1	2
08:00:00	07:48:00	3	13.1	1.5	11.4	10.6	11.6	1	1990	19901133	BOTTOM	WEST	11	2	1990-11-02	8231.11	4141.47	41.6912	-82.5185	11	2	2
08:00:00	07:48:00	3	13.1	1.5	11.4	10.6	11.6	1	1990	19901133	BOTTOM	WEST	11	2	1990-11-02	8231.11	4141.47	41.6912	-82.5185	11	3	2
08:00:00	07:48:00	3	13.1	1.5	11.4	10.6	11.6	1	1990	19901133	BOTTOM	WEST	11	2	1990-11-02	8231.11	4141.47	41.6912	-82.5185	11	4	1
	10:55:00	3	11.5	2	11.1	9.9	11.2	1	1990	19901135	BOTTOM	WEST	11	3	1990-11-03	8228.7	4144.09	41.7348	-82.4783	12	2	2
	10:55:00	3	11.5	2	11.1	9.9	11.2	1	1990	19901135	BOTTOM	WEST	11	3	1990-11-03	8228.7	4144.09	41.7348	-82.4783	12	2	2
	10:55:00	3	11.5	2	11.1	9.9	11.2	1	1990	19901135	BOTTOM	WEST	11	3	1990-11-03	8228.7	4144.09	41.7348	-82.4783	12	1	1
	10:55:00	3	11.5	2	11.1	9.9	11.2	1	1990	19901135	BOTTOM	WEST	11	3	1990-11-03	8228.7	4144.09	41.7348	-82.4783	12	6	1
	10:55:00	3	11.5	2	11.1	9.9	11.2	1	1990	19901135	BOTTOM	WEST	11	3	1990-11-03	8228.7	4144.09	41.7348	-82.4783	12	1	1
	10:55:00	3	11.5	2	11.1	9.9	11.2	1	1990	19901135	BOTTOM	WEST	11	3	1990-11-03	8228.7	4144.09	41.7348	-82.4783	12	1	1
	10:55:00	3	11.5	2	11.1	9.9	11.2	1	1990	19901135	BOTTOM	WEST	11	3	1990-11-03	8228.7	4144.09	41.7348	-82.4783	12	1	1
	10:55:00	3	11.5	2	11.1	9.9	11.2	1	1990	19901135	BOTTOM	WEST	11	3	1990-11-03	8228.7	4144.09	41.7348	-82.4783	12	1	1
	10:55:00	3	11.5	2	11.1	9.9	11.2	1	1990	19901135	BOTTOM	WEST	11	3	1990-11-03	8228.7	4144.09	41.7348	-82.4783	12	1	1
	10:55:00	3	11.5	2	11.1	9.9	11.2	1	1990	19901135	BOTTOM	WEST	11	3	1990-11-03	8228.7	4144.09	41.7348	-82.4783	12	1	2
08:47:00	10:55:00	3	17	2.5	17.6	9.6	17.6	2	1990	19902206	BOTTOM	WEST-CENTRAL	10	8	1990-10-08	8158.78	4211.57	42.1928	-81.9797	17	6	2
08:47:00	10:55:00	3	17	2.5	17.6	9.6	17.6	2	1990	19902206	BOTTOM	WEST-CENTRAL	10	8	1990-10-08	8158.78	4211.57	42.1928	-81.9797	17	6	2
08:47:00	10:55:00	3	17	2.5	17.6	9.6	17.6	2	1990	19902206	BOTTOM	WEST-CENTRAL	10	8	1990-10-08	8158.78	4211.57	42.1928	-81.9797	17	6	1
08:47:00	10:55:00	3	17	2.5	17.6	9.6	17.6	2	1990	19902206	BOTTOM	WEST-CENTRAL	10	8	1990-10-08	8158.78	4211.57	42.1928	-81.9797	17	5	1
08:47:00	10:55:00	3	17	2.5	17.6	9.6	17.6	2	1990	19902206	BOTTOM	WEST-CENTRAL	10	8	1990-10-08	8158.78	4211.57	42.1928	-81.9797	17	6	2
08:47:00	10:55:00	3	17	2.5	17.6	9.6	17.6	2	1990	19902206	BOTTOM	WEST-CENTRAL	10	8	1990-10-08	8158.78	4211.57	42.1928	-81.9797	17	4	2
08:47:00	10:55:00	3	17	2.5	17.6	9.6	17.6	2	1990	19902206	BOTTOM	WEST-CENTRAL	10	8	1990-10-08	8158.78	4211.57	42.1928	-81.9797	17	6	2
08:47:00	10:55:00	3	17	2.5	17.6	9.6	17.6	2	1990	19902206	BOTTOM	WEST-CENTRAL	10	8	1990-10-08	8158.78	4211.57	42.1928	-81.9797	17	5	1
08:47:00	10:55:00	3	17	2.5	17.6	9.6	17.6	2	1990	19902206	BOTTOM	WEST-CENTRAL	10	8	1990-10-08	8158.78	4211.57	42.1928	-81.9797	17	6	2
08:47:00	10:55:00	3	17	2.5	17.6	9.6	17.6	2	1990	19902206	BOTTOM	WEST-CENTRAL	10	8	1990-10-08	8158.78	4211.57	42.1928	-81.9797	17	4	2
08:47:00	10:55:00	3	17	2.5	17.6	9.6	17.6	2	1990	19902206	BOTTOM	WEST-CENTRAL	10	8	1990-10-08	8158.78	4211.57	42.1928	-81.9797	17	6	2
08:47:00	10:55:00	3	17	2.5	17.6	9.6	17.6	2	1990	19902206	BOTTOM	WEST-CENTRAL	10	8	1990-10-08	8158.78	4211.57	42.1928	-81.9797	17	6	2
08:47:00	10:55:00	3	17	2.5	17.6	9.6	17.6	2	1990	19902206	BOTTOM	WEST-CENTRAL	10	8	1990-10-08	8158.78	4211.57	42.1928	-81.9797	17	4	2
08:47:00	10:55:00	3	17	2.5	17.6	9.6	17.6	2	1990	19902206	BOTTOM	WEST-CENTRAL	10	8	1990-10-08	8158.78	4211.57	42.1928	-81.9797	17	2	2
08:47:00	10:55:00	3	17	2.5	17.6	9.6	17.6	2	1990	19902206	BOTTOM	WEST-CENTRAL	10	8	1990-10-08	8158.78	4211.57	42.1928	-81.9797	17	5	2
08:47:00	10:55:00	3	17	2.5	17.6	9.6	17.6	2	1990	19902206	BOTTOM	WEST-CENTRAL	10	8	1990-10-08	8158.78	4211.57	42.1928	-81.9797	17	6	2
08:47:00	10:55:00	3	17	2.5	17.6	9.6	17.6	2	1990	19902206	BOTTOM	WEST-CENTRAL	10	8	1990-10-08	8158.78	4211.57	42.1928	-81.9797	17	5	2
08:47:00	10:55:00	3	17	2.5	17.6	9.6	17.6	2	1990	19902206	BOTTOM	WEST-CENTRAL	10	8	1990-10-08	8158.78	4211.57	42.1928	-81.9797	17	6	2
08:47:00	10:55:00	3	17	2.5	17.6	9.6	17.6	2	1990	19902206	BOTTOM	WEST-CENTRAL	10	8	1990-10-08	8158.78	4211.57	42.1928	-81.9797	17	6	2
08:47:00	10:55:00	3	17	2.5	17.6	9.6	17.6	2	1990	19902206	BOTTOM	WEST-CENTRAL	10	8	1990-10-08	8158.78	4211.57	42.1928	-81.9797	17	6	2
08:47:00	10:55:00	3	17	2.5	17.6	9.6	17.6	2	1990	19902206	BOTTOM	WEST-CENTRAL	10	8	1990-10-08	8158.78	4211.57	42.1928	-81.9797	17	5	1
08:47:00	10:55:00	3	17	2.5	17.6	9.6	17.6	2	1990	19902206	BOTTOM	WEST-CENTRAL	10	8	1990-10-08	8158.78	4211.57	42.1928	-81.9797	17	4	2
08:47:00	10:55:00	3	17	2.5	17.6	9.6	17.6	2	1990	19902206	BOTTOM	WEST-CENTRAL	10	8	1990-10-08	8158.78	4211.57	42.1928	-81.9797	17	4	2
08:47:00	10:55:00	3	17	2.5	17.6	9.6	17.6	2	1990	19902206	BOTTOM	WEST-CENTRAL	10	8	1990-10-08	8158.78	4211.57	42.1928	-81.9797	17	4	1
08:47:00	10:55:00	3	17	2.5	17.6	9.6	17.6	2	1990	19902206	BOTTOM	WEST-CENTRAL	10	8	1990-10-08	8158.78	4211.57	42.1928	-81.9797	17	5	2
08:47:00	10:55:00	3	17	2.5	17.6	9.6	17.6	2	1990	19902206	BOTTOM	WEST-CENTRAL	10	8	1990-10-08	8158.78	4211.57	42.1928	-81.9797	17	6	2
08:47:00	10:55:00	3	17	2.5	17.6	9.6	17.6	2	1990	19902206	BOTTOM	WEST-CENTRAL	10	8	1990-10-08	8158.78	4211.57	42.1928	-81.9797	17	4	2
08:47:00	10:55:00	3	17	2.5	17.6	9.6	17.6	2	1990	19902206	BOTTOM	WEST-CENTRAL	10	8	1990-10-08	8158.78	4211.57	42.1928	-81.9797	17	6	2
08:47:00	10:55:00	3	17	2.5	17.6	9.6	17.6	2	1990	19902206	BOTTOM	WEST-CENTRAL	10	8	1990-10-08	8158.78	4211.57	42.1928	-81.9797	17	4	1
08:47:00	10:55:00	3	17	2.5	17.6	9.6	17.6	2	1990	19902206	BOTTOM	WEST-CENTRAL	10	8	1990-10-08	8158.78	4211.57	42.1928	-81.9797	17	3	2
08:47:00	10:55:00	3	17	2.5	17.6	9.6	17.6	2	1990	19902206	BOTTOM	WEST-CENTRAL	10	8	1990-10-08	8158.78	4211.57	42.1928	-81.9797	17	3	1
08:47:00	10:55:00	3	17	2.5	17.6	9.6	17.6	2	1990	19902206	BOTTOM	WEST-CENTRAL	10	8	1990-10-08	8158.78	4211.57	42.1928	-81.9797	17	6	1
08:47:00	10:55:00	3	17	2.5	17.6	9.6	17.6	2	1990	19902206	BOTTOM	WEST-CENTRAL	10	8	1990-10-08	8158.78	4211.57	42.1928	-81.9797	17	5	1
08:47:00	10:55:00	3	17	2.5	17.6	9.6	17.6	2	1990	19902206	BOTTOM	WEST-CENTRAL	10	8	1990-10-08	8158.78	4211.57	42.1928	-81.9797	17	4	2
08:47:00	10:55:00	3	17	2.5	17.6	9.6	17.6	2	1990	19902206	BOTTOM	WEST-CENTRAL	10	8	1990-10-08	8158.78	4211.57	42.1928	-81.9797	17	3	1
08:47:00	10:55:00	3	17	2.5	17.6	9.6	17.6	2	1990	19902206	BOTTOM	WEST-CENTRAL	10	8	1990-10-08	8158.78	4211.57	42.1928	-81.9797	17	4	1
08:47:00	10:55:00	3	17	2.5	17.6	9.6	17.6	2	1990	19902206	BOTTOM	WEST-CENTRAL	10	8	1990-10-08	8158.78	4211.57	42.1928	-81.9797	17	3	2
08:47:00	10:55:00	3	17	2.5	17.6	9.6	17.6	2	1990	19902206	BOTTOM	WEST-CENTRAL	10	8	1990-10-08	8158.78	4211.57	42.1928	-81.9797	17	2	2
08:47:00	10:55:00	3	17	2.5	17.6	9.6	17.6	2	1990	19902206	BOTTOM	WEST-CENTRAL	10	8	1990-10-08	8158.78	4211.57	42.1928	-81.9797	17	2	1
08:47:00	10:55:00	3	17	2.5	17.6	9.6	17.6	2	1990	19902206	BOTTOM	WEST-CENTRAL	10	8	1990-10-08	8158.78	4211.57	42.1928	-81.9797	17	1	1
08:47:00	10:55:00	3	17	2.5	17.6	9.6	17.6	2	1990	19902206	BOTTOM	WEST-CENTRAL	10	8	1990-10-08	8158.78	4211.57	42.1928	-81.9797	17	2	1
08:47:00	10:55:00	3	17	2.5	17.6	9.6	17.6	2	1990	19902206	BOTTOM	WEST-CENTRAL	10	8	1990-10-08	8158.78	4211.57	42.1928	-81.9797	17	2	2
08:47:00	10:55:00	3	17	2.5	17.6	9.6	17.6	2	1990	19902206	BOTTOM	WEST-CENTRAL	10	8	1990-10-08	8158.78	4211.57	42.1928	-81.9797	17	1	1
08:47:00	10:55:00	3	17	2.5	17.6	9.6	17.6	2	1990	19902206	BOTTOM	WEST-CENTRAL	10	8	1990-10-08	8158.78	4211.57	42.1928	-81.9797	17	1	1
08:47:00	10:55:00	3	17	2.5	17.6	9.6	17.6	2	1990	19902206	BOTTOM	WEST-CENTRAL	10	8	1990-10-08	8158.78	4211.57	42.1928	-81.9797	17	1	1
08:47:00	10:55:00	3	17	2.5	17.6	9.6	17.6	2	1990	19902206	BOTTOM	WEST-CENTRAL	10	8	1990-10-08	8158.78	4211.57	42.1928	-81.9797	17	2	2
08:47:00	10:55:00	3	17	2.5	17.6	9.6	17.6	2	1990	19902206	BOTTOM	WEST-CENTRAL	10	8	1990-10-08	8158.78	4211.57	42.1928	-81.9797	17	1	1
08:47:00	10:55:00	3	17	2.5	17.6	9.6	17.6	2	1990	19902206	BOTTOM	WEST-CENTRAL	10	8	1990-10-08	8158.78	4211.57	42.1928	-81.9797	17	1	1
08:47:00	10:55:00	3	17	2.5	17.6	9.6	17.6	2	1990	19902206	BOTTOM	WEST-CENTRAL	10	8	1990-10-08	8158.78	4211.57	42.1928	-81.9797	17	1	1
08:47:00	10:55:00	3	17	2.5	17.6	9.6	17.6	2	1990	19902206	BOTTOM	WEST-CENTRAL	10	8	1990-10-08	8158.78	4211.57	42.1928	-81.9797	17	1	1
08:47:00	10:55:00	3	17	2.5	17.6	9.6	17.6	2	1990	19902206	BOTTOM	WEST-CENTRAL	10	8	1990-10-08	8158.78	4211.57	42.1928	-81.9797	17	2	1
08:47:00	10:55:00	3	17	2.5	17.6	9.6	17.6	2	1990	19902206	BOTTOM	WEST-CENTRAL	10	8	1990-10-08	8158.78	4211.57	42.1928	-81.9797	17	1	1
08:47:00	10:55:00	3	17	2.5	17.6	9.6	17.6	2	1990	19902206	BOTTOM	WEST-CENTRAL	10	8	1990-10-08	8158.78	4211.57	42.1928	-81.9797	17	1	1
08:47:00	10:55:00	3	17	2.5	17.6	9.6	17.6	2	1990	19902206	BOTTOM	WEST-CENTRAL	10	8	1990-10-08	8158.78	4211.57	42.1928	-81.9797	17	1	1
08:47:00	10:55:00	3	17	2.5	17.6	9.6	17.6	2	1990	19902206	BOTTOM	WEST-CENTRAL	10	8	1990-10-08	8158.78	4211.57	42.1928	-81.9797	17	1	1
08:47:00	10:55:00	3	17	2.5	17.6	9.6	17.6	2	1990	19902206	BOTTOM	WEST-CENTRAL	10	8	1990-10-08	8158.78	4211.57	42.1928	-81.9797	17	1	1
08:47:00	10:55:00	3	17	2.5	17.6	9.6	17.6	2	1990	19902206	BOTTOM	WEST-CENTRAL	10	8	1990-10-08	8158.78	4211.57	42.1928	-81.9797	17	1	1
08:47:00	10:55:00	3	17	2.5	17.6	9.6	17.6	2	1990	19902206	BOTTOM	WEST-CENTRAL	10	8	1990-10-08	8158.78	4211.57	42.1928	-81.9797	17	1	1
08:47:00	10:55:00	3	17	2.5	17.6	9.6	17.6	2	1990	19902206	BOTTOM	WEST-CENTRAL	10	8	1990-10-08	8158.78	4211.57	42.1928	-81.9797	17	1	1
08:47:00	10:55:00	3	17	2.5	17.6	9.6	17.6	2	1990	19902206	BOTTOM	WEST-CENTRAL	10	8	1990-10-08	8158.78	4211.57	42.1928	-81.9797	17	1	1
08:47:00	10:55:00	3	17	2.5	17.6	9.6	17.6	2	1990	19902206	BOTTOM	WEST-CENTRAL	10	8	1990-10-08	8158.78	4211.57	42.1928	-81.9797	17	1	1
08:47:00	10:55:00	3	17	2.5	17.6	9.6	17.6	2	1990	19902206	BOTTOM	WEST-CENTRAL	10	8	1990-10-08	8158.78	4211.57	42.1928	-81.9797	17	1	1
08:47:00	10:55:00	3	17	2.5	17.6	9.6	17.6	2	1990	19902206	BOTTOM	WEST-CENTRAL	10	8	1990-10-08	8158.78	4211.57	42.1928	-81.9797	17	1	1
08:47:00	10:55:00	3	17	2.5	17.6	9.6	17.6	2	1990	19902206	BOTTOM	WEST-CENTRAL	10	8	1990-10-08	8158.78	4211.57	42.1928	-81.9797	17	1	1
08:47:00	10:55:00	3	17	2.5	17.6	9.6	17.6	2	1990	19902206	BOTTOM	WEST-CENTRAL	10	8	1990-10-08	8158.78	4211.57	42.1928	-81.9797	17	1	1
08:47:00	10:55:00	3	17	2.5	17.6	9.6	17.6	2	1990	19902206	BOTTOM	WEST-CENTRAL	10	8	1990-10-08	8158.78	4211.57	42.1928	-81.9797	17	1	1
08:47:00	10:55:00	3	17	2.5	17.6	9.6	17.6	2	1990	19902206	BOTTOM	WEST-CENTRAL	10	8	1990-10-08	8158.78	4211.57	42.1928	-81.9797	17	1	1
08:47:00	10:55:00	3	17	2.5	17.6	9.6	17.6	2	1990	19902206	BOTTOM	WEST-CENTRAL	10	8	1990-10-08	8158.78	4211.57	42.1928	-81.9797	17	1	1
08:47:00	10:55:00	3	17	2.5	17.6	9.6	17.6	2	1990	19902206	BOTTOM	WEST-CENTRAL	10	8	1990-10-08	8158.78	4211.57	42.1928	-81.9797	17	1	1
08:47:00	10:55:00	3	17	2.5	17.6	9.6	17.6	2	1990	19902206	BOTTOM	WEST-CENTRAL	10	8	1990-10-08	8158.78	4211.57	42.1928	-81.9797	17	1	1
08:47:00	10:55:00	3	17	2.5	17.6	9.6	17.6	2	1990	19902206	BOTTOM	WEST-CENTRAL	10	8	1990-10-08	8158.78	4211.57	42.1928	-81.9797	17	1	1
08:47:00	10:55:00	3	17	2.5	17.6	9.6	17.6	2	1990	19902206	BOTTOM	WEST-CENTRAL	10	8	1990-10-08	8158.78	4211.57	42.1928	-81.9797	17	1	1
08:47:00	10:55:00	3	17	2.5	17.6	9.6	17.6	2	1990	19902206	BOTTOM	WEST-CENTRAL	10	8	1990-10-08	8158.78	4211.57	42.1928	-81.9797	17	1	1
08:47:00	10:55:00	3	17	2.5	17.6	9.6	17.6	2	1990	19902206	BOTTOM	WEST-CENTRAL	10	8	1990-10-08	8158.78	4211.57	42.1928	-81.9797	17	1	1
08:47:00	10:55:00	3	17	2.5	17.6	9.6	17.6	2	1990	19902206	BOTTOM	WEST-CENTRAL	10	8	1990-10-08	8158.78	4211.57	42.1928	-81.9797	17	1	1
13:13:00	10:29:00	3	19.5	2.5	17.4	9.3	17.2	2	1990	19902211	BOTTOM	WEST-CENTRAL	10	9	1990-10-09	8203.82	4210.06	42.1677	-82.0637	18	1	9
13:13:00	10:29:00	3	19.5	2.5	17.4	9.3	17.2	2	1990	19902211	BOTTOM	WEST-CENTRAL	10	9	1990-10-09	8203.82	4210.06	42.1677	-82.0637	18	1	2
13:13:00	10:29:00	3	19.5	2.5	17.4	9.3	17.2	2	1990	19902211	BOTTOM	WEST-CENTRAL	10	9	1990-10-09	8203.82	4210.06	42.1677	-82.0637	18	1	2
13:13:00	10:29:00	3	19.5	2.5	17.4	9.3	17.2	2	1990	19902211	BOTTOM	WEST-CENTRAL	10	9	1990-10-09	8203.82	4210.06	42.1677	-82.0637	18	1	1
13:13:00	10:29:00	3	19.5	2.5	17.4	9.3	17.2	2	1990	19902211	BOTTOM	WEST-CENTRAL	10	9	1990-10-09	8203.82	4210.06	42.1677	-82.0637	18	1	1
13:13:00	10:29:00	3	19.5	2.5	17.4	9.3	17.2	2	1990	19902211	BOTTOM	WEST-CENTRAL	10	9	1990-10-09	8203.82	4210.06	42.1677	-82.0637	18	1	1
13:13:00	10:29:00	3	19.5	2.5	17.4	9.3	17.2	2	1990	19902211	BOTTOM	WEST-CENTRAL	10	9	1990-10-09	8203.82	4210.06	42.1677	-82.0637	18	1	1
13:13:00	10:29:00	3	19.5	2.5	17.4	9.3	17.2	2	1990	19902211	BOTTOM	WEST-CENTRAL	10	9	1990-10-09	8203.82	4210.06	42.1677	-82.0637	18	1	1
13:13:00	10:29:00	3	19.5	2.5	17.4	9.3	17.2	2	1990	19902211	BOTTOM	WEST-CENTRAL	10	9	1990-10-09	8203.82	4210.06	42.1677	-82.0637	18	1	1
13:13:00	10:29:00	3	19.5	2.5	17.4	9.3	17.2	2	1990	19902211	BOTTOM	WEST-CENTRAL	10	9	1990-10-09	8203.82	4210.06	42.1677	-82.0637	18	1	1
13:13:00	10:29:00	3	19.5	2.5	17.4	9.3	17.2	2	1990	19902211	BOTTOM	WEST-CENTRAL	10	9	1990-10-09	8203.82	4210.06	42.1677	-82.0637	18	2	2
13:13:00	10:29:00	3	19.5	2.5	17.4	9.3	17.2	2	1990	19902211	BOTTOM	WEST-CENTRAL	10	9	1990-10-09	8203.82	4210.06	42.1677	-82.0637	18	4	1
13:13:00	10:29:00	3	19.5	2.5	17.4	9.3	17.2	2	1990	19902211	BOTTOM	WEST-CENTRAL	10	9	1990-10-09	8203.82	4210.06	42.1677	-82.0637	18	1	9
13:13:00	10:29:00	3	19.5	2.5	17.4	9.3	17.2	2	1990	19902211	BOTTOM	WEST-CENTRAL	10	9	1990-10-09	8203.82	4210.06	42.1677	-82.0637	18	3	1
13:13:00	10:29:00	3	19.5	2.5	17.4	9.3	17.2	2	1990	19902211	BOTTOM	WEST-CENTRAL	10	9	1990-10-09	8203.82	4210.06	42.1677	-82.0637	18	6	2
13:13:00	10:29:00	3	19.5	2.5	17.4	9.3	17.2	2	1990	19902211	BOTTOM	WEST-CENTRAL	10	9	1990-10-09	8203.82	4210.06	42.1677	-82.0637	18	4	2
13:13:00	10:29:00	3	19.5	2.5	17.4	9.3	17.2	2	1990	19902211	BOTTOM	WEST-CENTRAL	10	9	1990-10-09	8203.82	4210.06	42.1677	-82.0637	18	6	2
13:13:00	10:29:00	3	19.5	2.5	17.4	9.3	17.2	2	1990	19902211	BOTTOM	WEST-CENTRAL	10	9	1990-10-09	8203.82	4210.06	42.1677	-82.0637	18	6	1
13:13:00	10:29:00	3	19.5	2.5	17.4	9.3	17.2	2	1990	19902211	BOTTOM	WEST-CENTRAL	10	9	1990-10-09	8203.82	4210.06	42.1677	-82.0637	18	6	1
13:13:00	10:29:00	3	19.5	2.5	17.4	9.3	17.2	2	1990	19902211	BOTTOM	WEST-CENTRAL	10	9	1990-10-09	8203.82	4210.06	42.1677	-82.0637	18	6	1
13:13:00	10:29:00	3	19.5	2.5	17.4	9.3	17.2	2	1990	19902211	BOTTOM	WEST-CENTRAL	10	9	1990-10-09	8203.82	4210.06	42.1677	-82.0637	18	6	1
13:13:00	10:29:00	3	19.5	2.5	17.4	9.3	17.2	2	1990	19902211	BOTTOM	WEST-CENTRAL	10	9	1990-10-09	8203.82	4210.06	42.1677	-82.0637	18	2	1
13:13:00	10:29:00	3	19.5	2.5	17.4	9.3	17.2	2	1990	19902211	BOTTOM	WEST-CENTRAL	10	9	1990-10-09	8203.82	4210.06	42.1677	-82.0637	18	1	2
13:13:00	10:29:00	3	19.5	2.5	17.4	9.3	17.2	2	1990	19902211	BOTTOM	WEST-CENTRAL	10	9	1990-10-09	8203.82	4210.06	42.1677	-82.0637	18	1	2
13:13:00	10:29:00	3	19.5	2.5	17.4	9.3	17.2	2	1990	19902211	BOTTOM	WEST-CENTRAL	10	9	1990-10-09	8203.82	4210.06	42.1677	-82.0637	18	1	1
13:13:00	10:29:00	3	19.5	2.5	17.4	9.3	17.2	2	1990	19902211	BOTTOM	WEST-CENTRAL	10	9	1990-10-09	8203.82	4210.06	42.1677	-82.0637	18	1	1
13:13:00	10:29:00	3	19.5	2.5	17.4	9.3	17.2	2	1990	19902211	BOTTOM	WEST-CENTRAL	10	9	1990-10-09	8203.82	4210.06	42.1677	-82.0637	18	1	1
13:13:00	10:29:00	3	19.5	2.5	17.4	9.3	17.2	2	1990	19902211	BOTTOM	WEST-CENTRAL	10	9	1990-10-09	8203.82	4210.06	42.1677	-82.0637	18	1	1
13:13:00	10:29:00	3	19.5	2.5	17.4	9.3	17.2	2	1990	19902211	BOTTOM	WEST-CENTRAL	10	9	1990-10-09	8203.82	4210.06	42.1677	-82.0637	18	1	2
13:13:00	10:29:00	3	19.5	2.5	17.4	9.3	17.2	2	1990	19902211	BOTTOM	WEST-CENTRAL	10	9	1990-10-09	8203.82	4210.06	42.1677	-82.0637	18	1	2
13:13:00	10:29:00	3	19.5	2.5	17.4	9.3	17.2	2	1990	19902211	BOTTOM	WEST-CENTRAL	10	9	1990-10-09	8203.82	4210.06	42.1677	-82.0637	18	4	2
13:13:00	10:29:00	3	19.5	2.5	17.4	9.3	17.2	2	1990	19902211	BOTTOM	WEST-CENTRAL	10	9	1990-10-09	8203.82	4210.06	42.1677	-82.0637	18	4	2
13:13:00	10:29:00	3	19.5	2.5	17.4	9.3	17.2	2	1990	19902211	BOTTOM	WEST-CENTRAL	10	9	1990-10-09	8203.82	4210.06	42.1677	-82.0637	18	3	2
13:13:00	10:29:00	3	19.5	2.5	17.4	9.3	17.2	2	1990	19902211	BOTTOM	WEST-CENTRAL	10	9	1990-10-09	8203.82	4210.06	42.1677	-82.0637	18	6	2
13:13:00	10:29:00	3	19.5	2.5	17.4	9.3	17.2	2	1990	19902211	BOTTOM	WEST-CENTRAL	10	9	1990-10-09	8203.82	4210.06	42.1677	-82.0637	18	3	1
13:13:00	10:29:00	3	19.5	2.5	17.4	9.3	17.2	2	1990	19902211	BOTTOM	WEST-CENTRAL	10	9	1990-10-09	8203.82	4210.06	42.1677	-82.0637	18	5	2
13:13:00	10:29:00	3	19.5	2.5	17.4	9.3	17.2	2	1990	19902211	BOTTOM	WEST-CENTRAL	10	9	1990-10-09	8203.82	4210.06	42.1677	-82.0637	18	4	2
13:13:00	10:29:00	3	19.5	2.5	17.4	9.3	17.2	2	1990	19902211	BOTTOM	WEST-CENTRAL	10	9	1990-10-09	8203.82	4210.06	42.1677	-82.0637	18	6	2
13:13:00	10:29:00	3	19.5	2.5	17.4	9.3	17.2	2	1990	19902211	BOTTOM	WEST-CENTRAL	10	9	1990-10-09	8203.82	4210.06	42.1677	-82.0637	18	5	2
13:13:00	10:29:00	3	19.5	2.5	17.4	9.3	17.2	2	1990	19902211	BOTTOM	WEST-CENTRAL	10	9	1990-10-09	8203.82	4210.06	42.1677	-82.0637	18	4	2
13:13:00	10:29:00	3	19.5	2.5	17.4	9.3	17.2	2	1990	19902211	BOTTOM	WEST-CENTRAL	10	9	1990-10-09	8203.82	4210.06	42.1677	-82.0637	18	6	2
14:45:00	10:48:00	3	23.7	1	17.5	8.5	17.4	2	1990	19902214	BOTTOM	WEST-CENTRAL	10	10	1990-10-10	8140.7	4212.34	42.2057	-81.6783	19	6	2
14:45:00	10:48:00	3	23.7	1	17.5	8.5	17.4	2	1990	19902214	BOTTOM	WEST-CENTRAL	10	10	1990-10-10	8140.7	4212.34	42.2057	-81.6783	19	6	2
14:45:00	10:48:00	3	23.7	1	17.5	8.5	17.4	2	1990	19902214	BOTTOM	WEST-CENTRAL	10	10	1990-10-10	8140.7	4212.34	42.2057	-81.6783	19	5	1
14:45:00	10:48:00	3	23.7	1	17.5	8.5	17.4	2	1990	19902214	BOTTOM	WEST-CENTRAL	10	10	1990-10-10	8140.7	4212.34	42.2057	-81.6783	19	6	2
14:45:00	10:48:00	3	23.7	1	17.5	8.5	17.4	2	1990	19902214	BOTTOM	WEST-CENTRAL	10	10	1990-10-10	8140.7	4212.34	42.2057	-81.6783	19	6	2
14:45:00	10:48:00	3	23.7	1	17.5	8.5	17.4	2	1990	19902214	BOTTOM	WEST-CENTRAL	10	10	1990-10-10	8140.7	4212.34	42.2057	-81.6783	19	5	2
14:45:00	10:48:00	3	23.7	1	17.5	8.5	17.4	2	1990	19902214	BOTTOM	WEST-CENTRAL	10	10	1990-10-10	8140.7	4212.34	42.2057	-81.6783	19	4	2
14:45:00	10:48:00	3	23.7	1	17.5	8.5	17.4	2	1990	19902214	BOTTOM	WEST-CENTRAL	10	10	1990-10-10	8140.7	4212.34	42.2057	-81.6783	19	6	2
14:45:00	10:48:00	3	23.7	1	17.5	8.5	17.4	2	1990	19902214	BOTTOM	WEST-CENTRAL	10	10	1990-10-10	8140.7	4212.34	42.2057	-81.6783	19	2	1
14:45:00	10:48:00	3	23.7	1	17.5	8.5	17.4	2	1990	19902214	BOTTOM	WEST-CENTRAL	10	10	1990-10-10	8140.7	4212.34	42.2057	-81.6783	19	1	9
14:45:00	10:48:00	3	23.7	1	17.5	8.5	17.4	2	1990	19902214	BOTTOM	WEST-CENTRAL	10	10	1990-10-10	8140.7	4212.34	42.2057	-81.6783	19	1	1
14:45:00	10:48:00	3	23.7	1	17.5	8.5	17.4	2	1990	19902214	BOTTOM	WEST-CENTRAL	10	10	1990-10-10	8140.7	4212.34	42.2057	-81.6783	19	1	1
14:45:00	10:48:00	3	23.7	1	17.5	8.5	17.4	2	1990	19902214	BOTTOM	WEST-CENTRAL	10	10	1990-10-10	8140.7	4212.34	42.2057	-81.6783	19	1	1
14:45:00	10:48:00	3	23.7	1	17.5	8.5	17.4	2	1990	19902214	BOTTOM	WEST-CENTRAL	10	10	1990-10-10	8140.7	4212.34	42.2057	-81.6783	19	1	9
14:45:00	10:48:00	3	23.7	1	17.5	8.5	17.4	2	1990	19902214	BOTTOM	WEST-CENTRAL	10	10	1990-10-10	8140.7	4212.34	42.2057	-81.6783	19	2	1
14:45:00	10:48:00	3	23.7	1	17.5	8.5	17.4	2	1990	19902214	BOTTOM	WEST-CENTRAL	10	10	1990-10-10	8140.7	4212.34	42.2057	-81.6783	19	1	1
14:45:00	10:48:00	3	23.7	1	17.5	8.5	17.4	2	1990	19902214	BOTTOM	WEST-CENTRAL	10	10	1990-10-10	8140.7	4212.34	42.2057	-81.6783	19	3	1
14:45:00	10:48:00	3	23.7	1	17.5	8.5	17.4	2	1990	19902214	BOTTOM	WEST-CENTRAL	10	10	1990-10-10	8140.7	4212.34	42.2057	-81.6783	19	2	1
14:45:00	10:48:00	3	23.7	1	17.5	8.5	17.4	2	1990	19902214	BOTTOM	WEST-CENTRAL	10	10	1990-10-10	8140.7	4212.34	42.2057	-81.6783	19	1	1
14:45:00	10:48:00	3	23.7	1	17.5	8.5	17.4	2	1990	19902214	BOTTOM	WEST-CENTRAL	10	10	1990-10-10	8140.7	4212.34	42.2057	-81.6783	19	1	1
14:45:00	10:48:00	3	23.7	1	17.5	8.5	17.4	2	1990	19902214	BOTTOM	WEST-CENTRAL	10	10	1990-10-10	8140.7	4212.34	42.2057	-81.6783	19	1	1
14:45:00	10:48:00	3	23.7	1	17.5	8.5	17.4	2	1990	19902214	BOTTOM	WEST-CENTRAL	10	10	1990-10-10	8140.7	4212.34	42.2057	-81.6783	19	2	1
14:45:00	10:48:00	3	23.7	1	17.5	8.5	17.4	2	1990	19902214	BOTTOM	WEST-CENTRAL	10	10	1990-10-10	8140.7	4212.34	42.2057	-81.6783	19	2	1
14:45:00	10:48:00	3	23.7	1	17.5	8.5	17.4	2	1990	19902214	BOTTOM	WEST-CENTRAL	10	10	1990-10-10	8140.7	4212.34	42.2057	-81.6783	19	5	2
14:45:00	10:48:00	3	23.7	1	17.5	8.5	17.4	2	1990	19902214	BOTTOM	WEST-CENTRAL	10	10	1990-10-10	8140.7	4212.34	42.2057	-81.6783	19	3	1
14:45:00	10:48:00	3	23.7	1	17.5	8.5	17.4	2	1990	19902214	BOTTOM	WEST-CENTRAL	10	10	1990-10-10	8140.7	4212.34	42.2057	-81.6783	19	3	2
14:45:00	10:48:00	3	23.7	1	17.5	8.5	17.4	2	1990	19902214	BOTTOM	WEST-CENTRAL	10	10	1990-10-10	8140.7	4212.34	42.2057	-81.6783	19	2	2
14:45:00	10:48:00	3	23.7	1	17.5	8.5	17.4	2	1990	19902214	BOTTOM	WEST-CENTRAL	10	10	1990-10-10	8140.7	4212.34	42.2057	-81.6783	19	5	1
14:45:00	10:48:00	3	23.7	1	17.5	8.5	17.4	2	1990	19902214	BOTTOM	WEST-CENTRAL	10	10	1990-10-10	8140.7	4212.34	42.2057	-81.6783	19	3	2
14:45:00	10:48:00	3	23.7	1	17.5	8.5	17.4	2	1990	19902214	BOTTOM	WEST-CENTRAL	10	10	1990-10-10	8140.7	4212.34	42.2057	-81.6783	19	2	1
14:45:00	10:48:00	3	23.7	1	17.5	8.5	17.4	2	1990	19902214	BOTTOM	WEST-CENTRAL	10	10	1990-10-10	8140.7	4212.34	42.2057	-81.6783	19	2	2
14:45:00	10:48:00	3	23.7	1	17.5	8.5	17.4	2	1990	19902214	BOTTOM	WEST-CENTRAL	10	10	1990-10-10	8140.7	4212.34	42.2057	-81.6783	19	4	1
14:45:00	10:48:00	3	23.7	1	17.5	8.5	17.4	2	1990	19902214	BOTTOM	WEST-CENTRAL	10	10	1990-10-10	8140.7	4212.34	42.2057	-81.6783	19	3	1
14:45:00	10:48:00	3	23.7	1	17.5	8.5	17.4	2	1990	19902214	BOTTOM	WEST-CENTRAL	10	10	1990-10-10	8140.7	4212.34	42.2057	-81.6783	19	2	2
14:45:00	10:48:00	3	23.7	1	17.5	8.5	17.4	2	1990	19902214	BOTTOM	WEST-CENTRAL	10	10	1990-10-10	8140.7	4212.34	42.2057	-81.6783	19	2	1
14:45:00	10:48:00	3	23.7	1	17.5	8.5	17.4	2	1990	19902214	BOTTOM	WEST-CENTRAL	10	10	1990-10-10	8140.7	4212.34	42.2057	-81.6783	19	2	2
14:45:00	10:48:00	3	23.7	1	17.5	8.5	17.4	2	1990	19902214	BOTTOM	WEST-CENTRAL	10	10	1990-10-10	8140.7	4212.34	42.2057	-81.6783	19	2	2
14:45:00	10:48:00	3	23.7	1	17.5	8.5	17.4	2	1990	19902214	BOTTOM	WEST-CENTRAL	10	10	1990-10-10	8140.7	4212.34	42.2057	-81.6783	19	4	1
14:45:00	10:48:00	3	23.7	1	17.5	8.5	17.4	2	1990	19902214	BOTTOM	WEST-CENTRAL	10	10	1990-10-10	8140.7	4212.34	42.2057	-81.6783	19	2	1
14:45:00	10:48:00	3	23.7	1	17.5	8.5	17.4	2	1990	19902214	BOTTOM	WEST-CENTRAL	10	10	1990-10-10	8140.7	4212.34	42.2057	-81.6783	19	2	1
14:45:00	10:48:00	3	23.7	1	17.5	8.5	17.4	2	1990	19902214	BOTTOM	WEST-CENTRAL	10	10	1990-10-10	8140.7	4212.34	42.2057	-81.6783	19	3	1
14:45:00	10:48:00	3	23.7	1	17.5	8.5	17.4	2	1990	19902214	BOTTOM	WEST-CENTRAL	10	10	1990-10-10	8140.7	4212.34	42.2057	-81.6783	19	4	2
14:45:00	10:48:00	3	23.7	1	17.5	8.5	17.4	2	1990	19902214	BOTTOM	WEST-CENTRAL	10	10	1990-10-10	8140.7	4212.34	42.2057	-81.6783	19	6	2
14:45:00	10:48:00	3	23.7	1	17.5	8.5	17.4	2	1990	19902214	BOTTOM	WEST-CENTRAL	10	10	1990-10-10	8140.7	4212.34	42.2057	-81.6783	19	6	2
14:45:00	10:48:00	3	23.7	1	17.5	8.5	17.4	2	1990	19902214	BOTTOM	WEST-CENTRAL	10	10	1990-10-10	8140.7	4212.34	42.2057	-81.6783	19	4	2
14:45:00	10:48:00	3	23.7	1	17.5	8.5	17.4	2	1990	19902214	BOTTOM	WEST-CENTRAL	10	10	1990-10-10	8140.7	4212.34	42.2057	-81.6783	19	2	1
14:45:00	10:48:00	3	23.7	1	17.5	8.5	17.4	2	1990	19902214	BOTTOM	WEST-CENTRAL	10	10	1990-10-10	8140.7	4212.34	42.2057	-81.6783	19	4	2
14:45:00	10:48:00	3	23.7	1	17.5	8.5	17.4	2	1990	19902214	BOTTOM	WEST-CENTRAL	10	10	1990-10-10	8140.7	4212.34	42.2057	-81.6783	19	4	1
14:45:00	10:48:00	3	23.7	1	17.5	8.5	17.4	2	1990	19902214	BOTTOM	WEST-CENTRAL	10	10	1990-10-10	8140.7	4212.34	42.2057	-81.6783	19	1	1
14:45:00	10:48:00	3	23.7	1	17.5	8.5	17.4	2	1990	19902214	BOTTOM	WEST-CENTRAL	10	10	1990-10-10	8140.7	4212.34	42.2057	-81.6783	19	6	2
14:45:00	10:48:00	3	23.7	1	17.5	8.5	17.4	2	1990	19902214	BOTTOM	WEST-CENTRAL	10	10	1990-10-10	8140.7	4212.34	42.2057	-81.6783	19	5	1
14:45:00	10:48:00	3	23.7	1	17.5	8.5	17.4	2	1990	19902214	BOTTOM	WEST-CENTRAL	10	10	1990-10-10	8140.7	4212.34	42.2057	-81.6783	19	6	1
14:45:00	10:48:00	3	23.7	1	17.5	8.5	17.4	2	1990	19902214	BOTTOM	WEST-CENTRAL	10	10	1990-10-10	8140.7	4212.34	42.2057	-81.6783	19	6	1
14:45:00	10:48:00	3	23.7	1	17.5	8.5	17.4	2	1990	19902214	BOTTOM	WEST-CENTRAL	10	10	1990-10-10	8140.7	4212.34	42.2057	-81.6783	19	5	2
14:45:00	10:48:00	3	23.7	1	17.5	8.5	17.4	2	1990	19902214	BOTTOM	WEST-CENTRAL	10	10	1990-10-10	8140.7	4212.34	42.2057	-81.6783	19	6	2
14:45:00	10:48:00	3	23.7	1	17.5	8.5	17.4	2	1990	19902214	BOTTOM	WEST-CENTRAL	10	10	1990-10-10	8140.7	4212.34	42.2057	-81.6783	19	4	2
08:41:00	09:46:00	3	24.4	1.5	17.2	8.5	17.1	2	1990	19902219	BOTTOM	WEST-CENTRAL	10	12	1990-10-12	8153.62	4158.49	41.9748	-81.8937	23	2	1
08:41:00	09:46:00	3	24.4	1.5	17.2	8.5	17.1	2	1990	19902219	BOTTOM	WEST-CENTRAL	10	12	1990-10-12	8153.62	4158.49	41.9748	-81.8937	23	1	1
08:41:00	09:46:00	3	24.4	1.5	17.2	8.5	17.1	2	1990	19902219	BOTTOM	WEST-CENTRAL	10	12	1990-10-12	8153.62	4158.49	41.9748	-81.8937	23	1	1
08:41:00	09:46:00	3	24.4	1.5	17.2	8.5	17.1	2	1990	19902219	BOTTOM	WEST-CENTRAL	10	12	1990-10-12	8153.62	4158.49	41.9748	-81.8937	23	2	1
08:41:00	09:46:00	3	24.4	1.5	17.2	8.5	17.1	2	1990	19902219	BOTTOM	WEST-CENTRAL	10	12	1990-10-12	8153.62	4158.49	41.9748	-81.8937	23	1	1
08:41:00	09:46:00	3	24.4	1.5	17.2	8.5	17.1	2	1990	19902219	BOTTOM	WEST-CENTRAL	10	12	1990-10-12	8153.62	4158.49	41.9748	-81.8937	23	1	1
08:41:00	09:46:00	3	24.4	1.5	17.2	8.5	17.1	2	1990	19902219	BOTTOM	WEST-CENTRAL	10	12	1990-10-12	8153.62	4158.49	41.9748	-81.8937	23	1	1
08:41:00	09:46:00	3	24.4	1.5	17.2	8.5	17.1	2	1990	19902219	BOTTOM	WEST-CENTRAL	10	12	1990-10-12	8153.62	4158.49	41.9748	-81.8937	23	1	1
08:41:00	09:46:00	3	24.4	1.5	17.2	8.5	17.1	2	1990	19902219	BOTTOM	WEST-CENTRAL	10	12	1990-10-12	8153.62	4158.49	41.9748	-81.8937	23	1	1
08:41:00	09:46:00	3	24.4	1.5	17.2	8.5	17.1	2	1990	19902219	BOTTOM	WEST-CENTRAL	10	12	1990-10-12	8153.62	4158.49	41.9748	-81.8937	23	1	1
08:41:00	09:46:00	3	24.4	1.5	17.2	8.5	17.1	2	1990	19902219	BOTTOM	WEST-CENTRAL	10	12	1990-10-12	8153.62	4158.49	41.9748	-81.8937	23	1	1
08:41:00	09:46:00	3	24.4	1.5	17.2	8.5	17.1	2	1990	19902219	BOTTOM	WEST-CENTRAL	10	12	1990-10-12	8153.62	4158.49	41.9748	-81.8937	23	1	1
08:41:00	09:46:00	3	24.4	1.5	17.2	8.5	17.1	2	1990	19902219	BOTTOM	WEST-CENTRAL	10	12	1990-10-12	8153.62	4158.49	41.9748	-81.8937	23	1	1
08:41:00	09:46:00	3	24.4	1.5	17.2	8.5	17.1	2	1990	19902219	BOTTOM	WEST-CENTRAL	10	12	1990-10-12	8153.62	4158.49	41.9748	-81.8937	23	1	1
08:41:00	09:46:00	3	24.4	1.5	17.2	8.5	17.1	2	1990	19902219	BOTTOM	WEST-CENTRAL	10	12	1990-10-12	8153.62	4158.49	41.9748	-81.8937	23	1	1
08:41:00	09:46:00	3	24.4	1.5	17.2	8.5	17.1	2	1990	19902219	BOTTOM	WEST-CENTRAL	10	12	1990-10-12	8153.62	4158.49	41.9748	-81.8937	23	1	1
08:41:00	09:46:00	3	24.4	1.5	17.2	8.5	17.1	2	1990	19902219	BOTTOM	WEST-CENTRAL	10	12	1990-10-12	8153.62	4158.49	41.9748	-81.8937	23	1	1
08:41:00	09:46:00	3	24.4	1.5	17.2	8.5	17.1	2	1990	19902219	BOTTOM	WEST-CENTRAL	10	12	1990-10-12	8153.62	4158.49	41.9748	-81.8937	23	1	1
08:41:00	09:46:00	3	24.4	1.5	17.2	8.5	17.1	2	1990	19902219	BOTTOM	WEST-CENTRAL	10	12	1990-10-12	8153.62	4158.49	41.9748	-81.8937	23	1	1
08:41:00	09:46:00	3	24.4	1.5	17.2	8.5	17.1	2	1990	19902219	BOTTOM	WEST-CENTRAL	10	12	1990-10-12	8153.62	4158.49	41.9748	-81.8937	23	1	1
08:41:00	09:46:00	3	24.4	1.5	17.2	8.5	17.1	2	1990	19902219	BOTTOM	WEST-CENTRAL	10	12	1990-10-12	8153.62	4158.49	41.9748	-81.8937	23	1	1
08:41:00	09:46:00	3	24.4	1.5	17.2	8.5	17.1	2	1990	19902219	BOTTOM	WEST-CENTRAL	10	12	1990-10-12	8153.62	4158.49	41.9748	-81.8937	23	1	1
08:41:00	09:46:00	3	24.4	1.5	17.2	8.5	17.1	2	1990	19902219	BOTTOM	WEST-CENTRAL	10	12	1990-10-12	8153.62	4158.49	41.9748	-81.8937	23	1	1
08:41:00	09:46:00	3	24.4	1.5	17.2	8.5	17.1	2	1990	19902219	BOTTOM	WEST-CENTRAL	10	12	1990-10-12	8153.62	4158.49	41.9748	-81.8937	23	1	9
08:41:00	09:46:00	3	24.4	1.5	17.2	8.5	17.1	2	1990	19902219	BOTTOM	WEST-CENTRAL	10	12	1990-10-12	8153.62	4158.49	41.9748	-81.8937	23	1	1
08:41:00	09:46:00	3	24.4	1.5	17.2	8.5	17.1	2	1990	19902219	BOTTOM	WEST-CENTRAL	10	12	1990-10-12	8153.62	4158.49	41.9748	-81.8937	23	4	2
08:41:00	09:46:00	3	24.4	1.5	17.2	8.5	17.1	2	1990	19902219	BOTTOM	WEST-CENTRAL	10	12	1990-10-12	8153.62	4158.49	41.9748	-81.8937	23	6	1
08:41:00	09:46:00	3	24.4	1.5	17.2	8.5	17.1	2	1990	19902219	BOTTOM	WEST-CENTRAL	10	12	1990-10-12	8153.62	4158.49	41.9748	-81.8937	23	2	2
08:41:00	09:46:00	3	24.4	1.5	17.2	8.5	17.1	2	1990	19902219	BOTTOM	WEST-CENTRAL	10	12	1990-10-12	8153.62	4158.49	41.9748	-81.8937	23	4	1
08:41:00	09:46:00	3	24.4	1.5	17.2	8.5	17.1	2	1990	19902219	BOTTOM	WEST-CENTRAL	10	12	1990-10-12	8153.62	4158.49	41.9748	-81.8937	23	2	2
08:41:00	09:46:00	3	24.4	1.5	17.2	8.5	17.1	2	1990	19902219	BOTTOM	WEST-CENTRAL	10	12	1990-10-12	8153.62	4158.49	41.9748	-81.8937	23	4	1
08:41:00	09:46:00	3	24.4	1.5	17.2	8.5	17.1	2	1990	19902219	BOTTOM	WEST-CENTRAL	10	12	1990-10-12	8153.62	4158.49	41.9748	-81.8937	23	1	9
08:41:00	09:46:00	3	24.4	1.5	17.2	8.5	17.1	2	1990	19902219	BOTTOM	WEST-CENTRAL	10	12	1990-10-12	8153.62	4158.49	41.9748	-81.8937	23	2	2
08:41:00	09:46:00	3	24.4	1.5	17.2	8.5	17.1	2	1990	19902219	BOTTOM	WEST-CENTRAL	10	12	1990-10-12	8153.62	4158.49	41.9748	-81.8937	23	2	1
08:41:00	09:46:00	3	24.4	1.5	17.2	8.5	17.1	2	1990	19902219	BOTTOM	WEST-CENTRAL	10	12	1990-10-12	8153.62	4158.49	41.9748	-81.8937	23	2	1
08:41:00	09:46:00	3	24.4	1.5	17.2	8.5	17.1	2	1990	19902219	BOTTOM	WEST-CENTRAL	10	12	1990-10-12	8153.62	4158.49	41.9748	-81.8937	23	2	2
08:41:00	09:46:00	3	24.4	1.5	17.2	8.5	17.1	2	1990	19902219	BOTTOM	WEST-CENTRAL	10	12	1990-10-12	8153.62	4158.49	41.9748	-81.8937	23	1	1
08:41:00	09:46:00	3	24.4	1.5	17.2	8.5	17.1	2	1990	19902219	BOTTOM	WEST-CENTRAL	10	12	1990-10-12	8153.62	4158.49	41.9748	-81.8937	23	2	2
08:41:00	09:46:00	3	24.4	1.5	17.2	8.5	17.1	2	1990	19902219	BOTTOM	WEST-CENTRAL	10	12	1990-10-12	8153.62	4158.49	41.9748	-81.8937	23	2	1
08:41:00	09:46:00	3	24.4	1.5	17.2	8.5	17.1	2	1990	19902219	BOTTOM	WEST-CENTRAL	10	12	1990-10-12	8153.62	4158.49	41.9748	-81.8937	23	2	2
08:41:00	09:46:00	3	24.4	1.5	17.2	8.5	17.1	2	1990	19902219	BOTTOM	WEST-CENTRAL	10	12	1990-10-12	8153.62	4158.49	41.9748	-81.8937	23	2	1
08:41:00	09:46:00	3	24.4	1.5	17.2	8.5	17.1	2	1990	19902219	BOTTOM	WEST-CENTRAL	10	12	1990-10-12	8153.62	4158.49	41.9748	-81.8937	23	4	2
08:41:00	09:46:00	3	24.4	1.5	17.2	8.5	17.1	2	1990	19902219	BOTTOM	WEST-CENTRAL	10	12	1990-10-12	8153.62	4158.49	41.9748	-81.8937	23	1	1
08:41:00	09:46:00	3	24.4	1.5	17.2	8.5	17.1	2	1990	19902219	BOTTOM	WEST-CENTRAL	10	12	1990-10-12	8153.62	4158.49	41.9748	-81.8937	23	1	1
08:41:00	09:46:00	3	24.4	1.5	17.2	8.5	17.1	2	1990	19902219	BOTTOM	WEST-CENTRAL	10	12	1990-10-12	8153.62	4158.49	41.9748	-81.8937	23	1	9
08:41:00	09:46:00	3	24.4	1.5	17.2	8.5	17.1	2	1990	19902219	BOTTOM	WEST-CENTRAL	10	12	1990-10-12	8153.62	4158.49	41.9748	-81.8937	23	1	1
08:41:00	09:46:00	3	24.4	1.5	17.2	8.5	17.1	2	1990	19902219	BOTTOM	WEST-CENTRAL	10	12	1990-10-12	8153.62	4158.49	41.9748	-81.8937	23	1	1
08:41:00	09:46:00	3	24.4	1.5	17.2	8.5	17.1	2	1990	19902219	BOTTOM	WEST-CENTRAL	10	12	1990-10-12	8153.62	4158.49	41.9748	-81.8937	23	1	1
08:41:00	09:46:00	3	24.4	1.5	17.2	8.5	17.1	2	1990	19902219	BOTTOM	WEST-CENTRAL	10	12	1990-10-12	8153.62	4158.49	41.9748	-81.8937	23	4	2
08:41:00	09:46:00	3	24.4	1.5	17.2	8.5	17.1	2	1990	19902219	BOTTOM	WEST-CENTRAL	10	12	1990-10-12	8153.62	4158.49	41.9748	-81.8937	23	5	1
08:41:00	09:46:00	3	24.4	1.5	17.2	8.5	17.1	2	1990	19902219	BOTTOM	WEST-CENTRAL	10	12	1990-10-12	8153.62	4158.49	41.9748	-81.8937	23	5	2
07:58:00	08:15:00	3	23.7	2.5	16.7	8.9	16.8	2	1990	19902223	BOTTOM	WEST-CENTRAL	10	17	1990-10-17	8148.58	4158.5	41.975	-81.8097	22	2	2
07:58:00	08:15:00	3	23.7	2.5	16.7	8.9	16.8	2	1990	19902223	BOTTOM	WEST-CENTRAL	10	17	1990-10-17	8148.58	4158.5	41.975	-81.8097	22	4	2
07:58:00	08:15:00	3	23.7	2.5	16.7	8.9	16.8	2	1990	19902223	BOTTOM	WEST-CENTRAL	10	17	1990-10-17	8148.58	4158.5	41.975	-81.8097	22	6	2
07:58:00	08:15:00	3	23.7	2.5	16.7	8.9	16.8	2	1990	19902223	BOTTOM	WEST-CENTRAL	10	17	1990-10-17	8148.58	4158.5	41.975	-81.8097	22	5	2
07:58:00	08:15:00	3	23.7	2.5	16.7	8.9	16.8	2	1990	19902223	BOTTOM	WEST-CENTRAL	10	17	1990-10-17	8148.58	4158.5	41.975	-81.8097	22	3	2
07:58:00	08:15:00	3	23.7	2.5	16.7	8.9	16.8	2	1990	19902223	BOTTOM	WEST-CENTRAL	10	17	1990-10-17	8148.58	4158.5	41.975	-81.8097	22	3	1
07:58:00	08:15:00	3	23.7	2.5	16.7	8.9	16.8	2	1990	19902223	BOTTOM	WEST-CENTRAL	10	17	1990-10-17	8148.58	4158.5	41.975	-81.8097	22	2	2
07:58:00	08:15:00	3	23.7	2.5	16.7	8.9	16.8	2	1990	19902223	BOTTOM	WEST-CENTRAL	10	17	1990-10-17	8148.58	4158.5	41.975	-81.8097	22	1	1
07:58:00	08:15:00	3	23.7	2.5	16.7	8.9	16.8	2	1990	19902223	BOTTOM	WEST-CENTRAL	10	17	1990-10-17	8148.58	4158.5	41.975	-81.8097	22	1	9
07:58:00	08:15:00	3	23.7	2.5	16.7	8.9	16.8	2	1990	19902223	BOTTOM	WEST-CENTRAL	10	17	1990-10-17	8148.58	4158.5	41.975	-81.8097	22	1	1
07:58:00	08:15:00	3	23.7	2.5	16.7	8.9	16.8	2	1990	19902223	BOTTOM	WEST-CENTRAL	10	17	1990-10-17	8148.58	4158.5	41.975	-81.8097	22	1	1
07:58:00	08:15:00	3	23.7	2.5	16.7	8.9	16.8	2	1990	19902223	BOTTOM	WEST-CENTRAL	10	17	1990-10-17	8148.58	4158.5	41.975	-81.8097	22	2	9
07:58:00	08:15:00	3	23.7	2.5	16.7	8.9	16.8	2	1990	19902223	BOTTOM	WEST-CENTRAL	10	17	1990-10-17	8148.58	4158.5	41.975	-81.8097	22	2	2
07:58:00	08:15:00	3	23.7	2.5	16.7	8.9	16.8	2	1990	19902223	BOTTOM	WEST-CENTRAL	10	17	1990-10-17	8148.58	4158.5	41.975	-81.8097	22	1	9
07:58:00	08:15:00	3	23.7	2.5	16.7	8.9	16.8	2	1990	19902223	BOTTOM	WEST-CENTRAL	10	17	1990-10-17	8148.58	4158.5	41.975	-81.8097	22	1	1
07:58:00	08:15:00	3	23.7	2.5	16.7	8.9	16.8	2	1990	19902223	BOTTOM	WEST-CENTRAL	10	17	1990-10-17	8148.58	4158.5	41.975	-81.8097	22	2	2
07:58:00	08:15:00	3	23.7	2.5	16.7	8.9	16.8	2	1990	19902223	BOTTOM	WEST-CENTRAL	10	17	1990-10-17	8148.58	4158.5	41.975	-81.8097	22	1	1
07:58:00	08:15:00	3	23.7	2.5	16.7	8.9	16.8	2	1990	19902223	BOTTOM	WEST-CENTRAL	10	17	1990-10-17	8148.58	4158.5	41.975	-81.8097	22	1	1
07:58:00	08:15:00	3	23.7	2.5	16.7	8.9	16.8	2	1990	19902223	BOTTOM	WEST-CENTRAL	10	17	1990-10-17	8148.58	4158.5	41.975	-81.8097	22	2	2
07:58:00	08:15:00	3	23.7	2.5	16.7	8.9	16.8	2	1990	19902223	BOTTOM	WEST-CENTRAL	10	17	1990-10-17	8148.58	4158.5	41.975	-81.8097	22	3	2
07:58:00	08:15:00	3	23.7	2.5	16.7	8.9	16.8	2	1990	19902223	BOTTOM	WEST-CENTRAL	10	17	1990-10-17	8148.58	4158.5	41.975	-81.8097	22	2	2
07:58:00	08:15:00	3	23.7	2.5	16.7	8.9	16.8	2	1990	19902223	BOTTOM	WEST-CENTRAL	10	17	1990-10-17	8148.58	4158.5	41.975	-81.8097	22	2	1
07:58:00	08:15:00	3	23.7	2.5	16.7	8.9	16.8	2	1990	19902223	BOTTOM	WEST-CENTRAL	10	17	1990-10-17	8148.58	4158.5	41.975	-81.8097	22	4	1
07:58:00	08:15:00	3	23.7	2.5	16.7	8.9	16.8	2	1990	19902223	BOTTOM	WEST-CENTRAL	10	17	1990-10-17	8148.58	4158.5	41.975	-81.8097	22	5	2
07:58:00	08:15:00	3	23.7	2.5	16.7	8.9	16.8	2	1990	19902223	BOTTOM	WEST-CENTRAL	10	17	1990-10-17	8148.58	4158.5	41.975	-81.8097	22	2	1
07:58:00	08:15:00	3	23.7	2.5	16.7	8.9	16.8	2	1990	19902223	BOTTOM	WEST-CENTRAL	10	17	1990-10-17	8148.58	4158.5	41.975	-81.8097	22	3	2
07:58:00	08:15:00	3	23.7	2.5	16.7	8.9	16.8	2	1990	19902223	BOTTOM	WEST-CENTRAL	10	17	1990-10-17	8148.58	4158.5	41.975	-81.8097	22	2	1
07:58:00	08:15:00	3	23.7	2.5	16.7	8.9	16.8	2	1990	19902223	BOTTOM	WEST-CENTRAL	10	17	1990-10-17	8148.58	4158.5	41.975	-81.8097	22	2	1
07:58:00	08:15:00	3	23.7	2.5	16.7	8.9	16.8	2	1990	19902223	BOTTOM	WEST-CENTRAL	10	17	1990-10-17	8148.58	4158.5	41.975	-81.8097	22	2	1
07:58:00	08:15:00	3	23.7	2.5	16.7	8.9	16.8	2	1990	19902223	BOTTOM	WEST-CENTRAL	10	17	1990-10-17	8148.58	4158.5	41.975	-81.8097	22	4	2
07:58:00	08:15:00	3	23.7	2.5	16.7	8.9	16.8	2	1990	19902223	BOTTOM	WEST-CENTRAL	10	17	1990-10-17	8148.58	4158.5	41.975	-81.8097	22	2	1
07:58:00	08:15:00	3	23.7	2.5	16.7	8.9	16.8	2	1990	19902223	BOTTOM	WEST-CENTRAL	10	17	1990-10-17	8148.58	4158.5	41.975	-81.8097	22	4	1
07:58:00	08:15:00	3	23.7	2.5	16.7	8.9	16.8	2	1990	19902223	BOTTOM	WEST-CENTRAL	10	17	1990-10-17	8148.58	4158.5	41.975	-81.8097	22	2	2
07:58:00	08:15:00	3	23.7	2.5	16.7	8.9	16.8	2	1990	19902223	BOTTOM	WEST-CENTRAL	10	17	1990-10-17	8148.58	4158.5	41.975	-81.8097	22	1	1
07:58:00	08:15:00	3	23.7	2.5	16.7	8.9	16.8	2	1990	19902223	BOTTOM	WEST-CENTRAL	10	17	1990-10-17	8148.58	4158.5	41.975	-81.8097	22	1	1
07:58:00	08:15:00	3	23.7	2.5	16.7	8.9	16.8	2	1990	19902223	BOTTOM	WEST-CENTRAL	10	17	1990-10-17	8148.58	4158.5	41.975	-81.8097	22	1	1
07:58:00	08:15:00	3	23.7	2.5	16.7	8.9	16.8	2	1990	19902223	BOTTOM	WEST-CENTRAL	10	17	1990-10-17	8148.58	4158.5	41.975	-81.8097	22	1	1
07:58:00	08:15:00	3	23.7	2.5	16.7	8.9	16.8	2	1990	19902223	BOTTOM	WEST-CENTRAL	10	17	1990-10-17	8148.58	4158.5	41.975	-81.8097	22	1	1
07:58:00	08:15:00	3	23.7	2.5	16.7	8.9	16.8	2	1990	19902223	BOTTOM	WEST-CENTRAL	10	17	1990-10-17	8148.58	4158.5	41.975	-81.8097	22	1	1
07:58:00	08:15:00	3	23.7	2.5	16.7	8.9	16.8	2	1990	19902223	BOTTOM	WEST-CENTRAL	10	17	1990-10-17	8148.58	4158.5	41.975	-81.8097	22	1	1
11:17:00	09:55:00	3	23.8	1.5	15.2	9.1	15.2	2	1990	19902227	BOTTOM	WEST-CENTRAL	10	21	1990-10-21	8138.85	4206.67	42.1112	-81.6475	22	1	9
11:17:00	09:55:00	3	23.8	1.5	15.2	9.1	15.2	2	1990	19902227	BOTTOM	WEST-CENTRAL	10	21	1990-10-21	8138.85	4206.67	42.1112	-81.6475	22	1	9
11:17:00	09:55:00	3	23.8	1.5	15.2	9.1	15.2	2	1990	19902227	BOTTOM	WEST-CENTRAL	10	21	1990-10-21	8138.85	4206.67	42.1112	-81.6475	22	1	9
11:17:00	09:55:00	3	23.8	1.5	15.2	9.1	15.2	2	1990	19902227	BOTTOM	WEST-CENTRAL	10	21	1990-10-21	8138.85	4206.67	42.1112	-81.6475	22	1	2
11:17:00	09:55:00	3	23.8	1.5	15.2	9.1	15.2	2	1990	19902227	BOTTOM	WEST-CENTRAL	10	21	1990-10-21	8138.85	4206.67	42.1112	-81.6475	22	3	2
11:17:00	09:55:00	3	23.8	1.5	15.2	9.1	15.2	2	1990	19902227	BOTTOM	WEST-CENTRAL	10	21	1990-10-21	8138.85	4206.67	42.1112	-81.6475	22	3	1
11:17:00	09:55:00	3	23.8	1.5	15.2	9.1	15.2	2	1990	19902227	BOTTOM	WEST-CENTRAL	10	21	1990-10-21	8138.85	4206.67	42.1112	-81.6475	22	4	2
13:16:00	14:06:00	3	12.8	0.5	14.7	9.6	14.8	2	1990	19902231	BOTTOM	WEST-CENTRAL	10	22	1990-10-22	8148.39	4221.16	42.3527	-81.8065	11	6	2
13:16:00	14:06:00	3	12.8	0.5	14.7	9.6	14.8	2	1990	19902231	BOTTOM	WEST-CENTRAL	10	22	1990-10-22	8148.39	4221.16	42.3527	-81.8065	11	6	2
13:16:00	14:06:00	3	12.8	0.5	14.7	9.6	14.8	2	1990	19902231	BOTTOM	WEST-CENTRAL	10	22	1990-10-22	8148.39	4221.16	42.3527	-81.8065	11	6	2
13:16:00	14:06:00	3	12.8	0.5	14.7	9.6	14.8	2	1990	19902231	BOTTOM	WEST-CENTRAL	10	22	1990-10-22	8148.39	4221.16	42.3527	-81.8065	11	5	1
13:16:00	14:06:00	3	12.8	0.5	14.7	9.6	14.8	2	1990	19902231	BOTTOM	WEST-CENTRAL	10	22	1990-10-22	8148.39	4221.16	42.3527	-81.8065	11	4	1
13:16:00	14:06:00	3	12.8	0.5	14.7	9.6	14.8	2	1990	19902231	BOTTOM	WEST-CENTRAL	10	22	1990-10-22	8148.39	4221.16	42.3527	-81.8065	11	6	2
13:16:00	14:06:00	3	12.8	0.5	14.7	9.6	14.8	2	1990	19902231	BOTTOM	WEST-CENTRAL	10	22	1990-10-22	8148.39	4221.16	42.3527	-81.8065	11	3	2
13:16:00	14:06:00	3	12.8	0.5	14.7	9.6	14.8	2	1990	19902231	BOTTOM	WEST-CENTRAL	10	22	1990-10-22	8148.39	4221.16	42.3527	-81.8065	11	5	2
13:16:00	14:06:00	3	12.8	0.5	14.7	9.6	14.8	2	1990	19902231	BOTTOM	WEST-CENTRAL	10	22	1990-10-22	8148.39	4221.16	42.3527	-81.8065	11	3	1
13:16:00	14:06:00	3	12.8	0.5	14.7	9.6	14.8	2	1990	19902231	BOTTOM	WEST-CENTRAL	10	22	1990-10-22	8148.39	4221.16	42.3527	-81.8065	11	6	2
13:16:00	14:06:00	3	12.8	0.5	14.7	9.6	14.8	2	1990	19902231	BOTTOM	WEST-CENTRAL	10	22	1990-10-22	8148.39	4221.16	42.3527	-81.8065	11	6	2
13:16:00	14:06:00	3	12.8	0.5	14.7	9.6	14.8	2	1990	19902231	BOTTOM	WEST-CENTRAL	10	22	1990-10-22	8148.39	4221.16	42.3527	-81.8065	11	2	2
13:16:00	14:06:00	3	12.8	0.5	14.7	9.6	14.8	2	1990	19902231	BOTTOM	WEST-CENTRAL	10	22	1990-10-22	8148.39	4221.16	42.3527	-81.8065	11	6	1
13:16:00	14:06:00	3	12.8	0.5	14.7	9.6	14.8	2	1990	19902231	BOTTOM	WEST-CENTRAL	10	22	1990-10-22	8148.39	4221.16	42.3527	-81.8065	11	3	1
13:16:00	14:06:00	3	12.8	0.5	14.7	9.6	14.8	2	1990	19902231	BOTTOM	WEST-CENTRAL	10	22	1990-10-22	8148.39	4221.16	42.3527	-81.8065	11	2	1
12:17:00	08:19:00	3	22.5	1.5	15.2	9.2	15	2	1990	19902239	BOTTOM	WEST-CENTRAL	10	25	1990-10-25	8206.06	4158.73	41.9788	-82.101	22	1	1
12:17:00	08:19:00	3	22.5	1.5	15.2	9.2	15	2	1990	19902239	BOTTOM	WEST-CENTRAL	10	25	1990-10-25	8206.06	4158.73	41.9788	-82.101	22	1	1
12:17:00	08:19:00	3	22.5	1.5	15.2	9.2	15	2	1990	19902239	BOTTOM	WEST-CENTRAL	10	25	1990-10-25	8206.06	4158.73	41.9788	-82.101	22	1	1
12:17:00	08:19:00	3	22.5	1.5	15.2	9.2	15	2	1990	19902239	BOTTOM	WEST-CENTRAL	10	25	1990-10-25	8206.06	4158.73	41.9788	-82.101	22	1	1
12:17:00	08:19:00	3	22.5	1.5	15.2	9.2	15	2	1990	19902239	BOTTOM	WEST-CENTRAL	10	25	1990-10-25	8206.06	4158.73	41.9788	-82.101	22	1	9
12:17:00	08:19:00	3	22.5	1.5	15.2	9.2	15	2	1990	19902239	BOTTOM	WEST-CENTRAL	10	25	1990-10-25	8206.06	4158.73	41.9788	-82.101	22	1	1
12:17:00	08:19:00	3	22.5	1.5	15.2	9.2	15	2	1990	19902239	BOTTOM	WEST-CENTRAL	10	25	1990-10-25	8206.06	4158.73	41.9788	-82.101	22	1	1
12:17:00	08:19:00	3	22.5	1.5	15.2	9.2	15	2	1990	19902239	BOTTOM	WEST-CENTRAL	10	25	1990-10-25	8206.06	4158.73	41.9788	-82.101	22	1	1
12:17:00	08:19:00	3	22.5	1.5	15.2	9.2	15	2	1990	19902239	BOTTOM	WEST-CENTRAL	10	25	1990-10-25	8206.06	4158.73	41.9788	-82.101	22	2	2
12:17:00	08:19:00	3	22.5	1.5	15.2	9.2	15	2	1990	19902239	BOTTOM	WEST-CENTRAL	10	25	1990-10-25	8206.06	4158.73	41.9788	-82.101	22	4	2
12:17:00	08:19:00	3	22.5	1.5	15.2	9.2	15	2	1990	19902239	BOTTOM	WEST-CENTRAL	10	25	1990-10-25	8206.06	4158.73	41.9788	-82.101	22	2	1
12:17:00	08:19:00	3	22.5	1.5	15.2	9.2	15	2	1990	19902239	BOTTOM	WEST-CENTRAL	10	25	1990-10-25	8206.06	4158.73	41.9788	-82.101	22	1	1
12:17:00	08:19:00	3	22.5	1.5	15.2	9.2	15	2	1990	19902239	BOTTOM	WEST-CENTRAL	10	25	1990-10-25	8206.06	4158.73	41.9788	-82.101	22	1	1
12:17:00	08:19:00	3	22.5	1.5	15.2	9.2	15	2	1990	19902239	BOTTOM	WEST-CENTRAL	10	25	1990-10-25	8206.06	4158.73	41.9788	-82.101	22	2	1
12:17:00	08:19:00	3	22.5	1.5	15.2	9.2	15	2	1990	19902239	BOTTOM	WEST-CENTRAL	10	25	1990-10-25	8206.06	4158.73	41.9788	-82.101	22	1	2
12:17:00	08:19:00	3	22.5	1.5	15.2	9.2	15	2	1990	19902239	BOTTOM	WEST-CENTRAL	10	25	1990-10-25	8206.06	4158.73	41.9788	-82.101	22	1	2
12:17:00	08:19:00	3	22.5	1.5	15.2	9.2	15	2	1990	19902239	BOTTOM	WEST-CENTRAL	10	25	1990-10-25	8206.06	4158.73	41.9788	-82.101	22	1	1
12:17:00	08:19:00	3	22.5	1.5	15.2	9.2	15	2	1990	19902239	BOTTOM	WEST-CENTRAL	10	25	1990-10-25	8206.06	4158.73	41.9788	-82.101	22	1	1
12:17:00	08:19:00	3	22.5	1.5	15.2	9.2	15	2	1990	19902239	BOTTOM	WEST-CENTRAL	10	25	1990-10-25	8206.06	4158.73	41.9788	-82.101	22	1	1
12:17:00	08:19:00	3	22.5	1.5	15.2	9.2	15	2	1990	19902239	BOTTOM	WEST-CENTRAL	10	25	1990-10-25	8206.06	4158.73	41.9788	-82.101	22	1	1
12:17:00	08:19:00	3	22.5	1.5	15.2	9.2	15	2	1990	19902239	BOTTOM	WEST-CENTRAL	10	25	1990-10-25	8206.06	4158.73	41.9788	-82.101	22	1	2
12:17:00	08:19:00	3	22.5	1.5	15.2	9.2	15	2	1990	19902239	BOTTOM	WEST-CENTRAL	10	25	1990-10-25	8206.06	4158.73	41.9788	-82.101	22	1	2
12:17:00	08:19:00	3	22.5	1.5	15.2	9.2	15	2	1990	19902239	BOTTOM	WEST-CENTRAL	10	25	1990-10-25	8206.06	4158.73	41.9788	-82.101	22	1	2
12:17:00	08:19:00	3	22.5	1.5	15.2	9.2	15	2	1990	19902239	BOTTOM	WEST-CENTRAL	10	25	1990-10-25	8206.06	4158.73	41.9788	-82.101	22	1	2
12:17:00	08:19:00	3	22.5	1.5	15.2	9.2	15	2	1990	19902239	BOTTOM	WEST-CENTRAL	10	25	1990-10-25	8206.06	4158.73	41.9788	-82.101	22	1	1
12:17:00	08:19:00	3	22.5	1.5	15.2	9.2	15	2	1990	19902239	BOTTOM	WEST-CENTRAL	10	25	1990-10-25	8206.06	4158.73	41.9788	-82.101	22	1	2
12:17:00	08:19:00	3	22.5	1.5	15.2	9.2	15	2	1990	19902239	BOTTOM	WEST-CENTRAL	10	25	1990-10-25	8206.06	4158.73	41.9788	-82.101	22	2	1
12:17:00	08:19:00	3	22.5	1.5	15.2	9.2	15	2	1990	19902239	BOTTOM	WEST-CENTRAL	10	25	1990-10-25	8206.06	4158.73	41.9788	-82.101	22	1	1
12:17:00	08:19:00	3	22.5	1.5	15.2	9.2	15	2	1990	19902239	BOTTOM	WEST-CENTRAL	10	25	1990-10-25	8206.06	4158.73	41.9788	-82.101	22	1	1
12:17:00	08:19:00	3	22.5	1.5	15.2	9.2	15	2	1990	19902239	BOTTOM	WEST-CENTRAL	10	25	1990-10-25	8206.06	4158.73	41.9788	-82.101	22	1	1
12:17:00	08:19:00	3	22.5	1.5	15.2	9.2	15	2	1990	19902239	BOTTOM	WEST-CENTRAL	10	25	1990-10-25	8206.06	4158.73	41.9788	-82.101	22	1	1
09:47:00	11:07:00	3	19.8	2	12.4	9.8	12.4	2	1990	19902255	BOTTOM	WEST-CENTRAL	10	30	1990-10-30	8211.75	4209.1	42.1517	-82.1958	20	2	1
09:47:00	11:07:00	3	19.8	2	12.4	9.8	12.4	2	1990	19902255	BOTTOM	WEST-CENTRAL	10	30	1990-10-30	8211.75	4209.1	42.1517	-82.1958	20	1	1
09:47:00	11:07:00	3	19.8	2	12.4	9.8	12.4	2	1990	19902255	BOTTOM	WEST-CENTRAL	10	30	1990-10-30	8211.75	4209.1	42.1517	-82.1958	20	1	1
09:47:00	11:07:00	3	19.8	2	12.4	9.8	12.4	2	1990	19902255	BOTTOM	WEST-CENTRAL	10	30	1990-10-30	8211.75	4209.1	42.1517	-82.1958	20	1	1
09:47:00	11:07:00	3	19.8	2	12.4	9.8	12.4	2	1990	19902255	BOTTOM	WEST-CENTRAL	10	30	1990-10-30	8211.75	4209.1	42.1517	-82.1958	20	1	1
09:47:00	11:07:00	3	19.8	2	12.4	9.8	12.4	2	1990	19902255	BOTTOM	WEST-CENTRAL	10	30	1990-10-30	8211.75	4209.1	42.1517	-82.1958	20	2	2
09:47:00	11:07:00	3	19.8	2	12.4	9.8	12.4	2	1990	19902255	BOTTOM	WEST-CENTRAL	10	30	1990-10-30	8211.75	4209.1	42.1517	-82.1958	20	1	1
09:47:00	11:07:00	3	19.8	2	12.4	9.8	12.4	2	1990	19902255	BOTTOM	WEST-CENTRAL	10	30	1990-10-30	8211.75	4209.1	42.1517	-82.1958	20	1	9
09:47:00	11:07:00	3	19.8	2	12.4	9.8	12.4	2	1990	19902255	BOTTOM	WEST-CENTRAL	10	30	1990-10-30	8211.75	4209.1	42.1517	-82.1958	20	1	9
09:47:00	11:07:00	3	19.8	2	12.4	9.8	12.4	2	1990	19902255	BOTTOM	WEST-CENTRAL	10	30	1990-10-30	8211.75	4209.1	42.1517	-82.1958	20	1	9
09:47:00	11:07:00	3	19.8	2	12.4	9.8	12.4	2	1990	19902255	BOTTOM	WEST-CENTRAL	10	30	1990-10-30	8211.75	4209.1	42.1517	-82.1958	20	1	9
09:47:00	11:07:00	3	19.8	2	12.4	9.8	12.4	2	1990	19902255	BOTTOM	WEST-CENTRAL	10	30	1990-10-30	8211.75	4209.1	42.1517	-82.1958	20	1	9
09:47:00	11:07:00	3	19.8	2	12.4	9.8	12.4	2	1990	19902255	BOTTOM	WEST-CENTRAL	10	30	1990-10-30	8211.75	4209.1	42.1517	-82.1958	20	1	9
09:47:00	11:07:00	3	19.8	2	12.4	9.8	12.4	2	1990	19902255	BOTTOM	WEST-CENTRAL	10	30	1990-10-30	8211.75	4209.1	42.1517	-82.1958	20	1	9
09:47:00	11:07:00	3	19.8	2	12.4	9.8	12.4	2	1990	19902255	BOTTOM	WEST-CENTRAL	10	30	1990-10-30	8211.75	4209.1	42.1517	-82.1958	20	1	1
09:47:00	11:07:00	3	19.8	2	12.4	9.8	12.4	2	1990	19902255	BOTTOM	WEST-CENTRAL	10	30	1990-10-30	8211.75	4209.1	42.1517	-82.1958	20	1	1
09:47:00	11:07:00	3	19.8	2	12.4	9.8	12.4	2	1990	19902255	BOTTOM	WEST-CENTRAL	10	30	1990-10-30	8211.75	4209.1	42.1517	-82.1958	20	1	1
09:47:00	11:07:00	3	19.8	2	12.4	9.8	12.4	2	1990	19902255	BOTTOM	WEST-CENTRAL	10	30	1990-10-30	8211.75	4209.1	42.1517	-82.1958	20	1	9
09:47:00	11:07:00	3	19.8	2	12.4	9.8	12.4	2	1990	19902255	BOTTOM	WEST-CENTRAL	10	30	1990-10-30	8211.75	4209.1	42.1517	-82.1958	20	1	1
09:47:00	11:07:00	3	19.8	2	12.4	9.8	12.4	2	1990	19902255	BOTTOM	WEST-CENTRAL	10	30	1990-10-30	8211.75	4209.1	42.1517	-82.1958	20	1	9
09:47:00	11:07:00	3	19.8	2	12.4	9.8	12.4	2	1990	19902255	BOTTOM	WEST-CENTRAL	10	30	1990-10-30	8211.75	4209.1	42.1517	-82.1958	20	1	1
09:47:00	11:07:00	3	19.8	2	12.4	9.8	12.4	2	1990	19902255	BOTTOM	WEST-CENTRAL	10	30	1990-10-30	8211.75	4209.1	42.1517	-82.1958	20	1	1
09:47:00	11:07:00	3	19.8	2	12.4	9.8	12.4	2	1990	19902255	BOTTOM	WEST-CENTRAL	10	30	1990-10-30	8211.75	4209.1	42.1517	-82.1958	20	1	1
09:47:00	11:07:00	3	19.8	2	12.4	9.8	12.4	2	1990	19902255	BOTTOM	WEST-CENTRAL	10	30	1990-10-30	8211.75	4209.1	42.1517	-82.1958	20	1	9
09:47:00	11:07:00	3	19.8	2	12.4	9.8	12.4	2	1990	19902255	BOTTOM	WEST-CENTRAL	10	30	1990-10-30	8211.75	4209.1	42.1517	-82.1958	20	1	9
09:47:00	11:07:00	3	19.8	2	12.4	9.8	12.4	2	1990	19902255	BOTTOM	WEST-CENTRAL	10	30	1990-10-30	8211.75	4209.1	42.1517	-82.1958	20	1	9
09:47:00	11:07:00	3	19.8	2	12.4	9.8	12.4	2	1990	19902255	BOTTOM	WEST-CENTRAL	10	30	1990-10-30	8211.75	4209.1	42.1517	-82.1958	20	1	9
09:47:00	11:07:00	3	19.8	2	12.4	9.8	12.4	2	1990	19902255	BOTTOM	WEST-CENTRAL	10	30	1990-10-30	8211.75	4209.1	42.1517	-82.1958	20	1	9
09:47:00	11:07:00	3	19.8	2	12.4	9.8	12.4	2	1990	19902255	BOTTOM	WEST-CENTRAL	10	30	1990-10-30	8211.75	4209.1	42.1517	-82.1958	20	1	9
09:47:00	11:07:00	3	19.8	2	12.4	9.8	12.4	2	1990	19902255	BOTTOM	WEST-CENTRAL	10	30	1990-10-30	8211.75	4209.1	42.1517	-82.1958	20	1	9
09:47:00	11:07:00	3	19.8	2	12.4	9.8	12.4	2	1990	19902255	BOTTOM	WEST-CENTRAL	10	30	1990-10-30	8211.75	4209.1	42.1517	-82.1958	20	1	9
09:47:00	11:07:00	3	19.8	2	12.4	9.8	12.4	2	1990	19902255	BOTTOM	WEST-CENTRAL	10	30	1990-10-30	8211.75	4209.1	42.1517	-82.1958	20	1	9
09:47:00	11:07:00	3	19.8	2	12.4	9.8	12.4	2	1990	19902255	BOTTOM	WEST-CENTRAL	10	30	1990-10-30	8211.75	4209.1	42.1517	-82.1958	20	1	9
09:47:00	11:07:00	3	19.8	2	12.4	9.8	12.4	2	1990	19902255	BOTTOM	WEST-CENTRAL	10	30	1990-10-30	8211.75	4209.1	42.1517	-82.1958	20	1	9
09:47:00	11:07:00	3	19.8	2	12.4	9.8	12.4	2	1990	19902255	BOTTOM	WEST-CENTRAL	10	30	1990-10-30	8211.75	4209.1	42.1517	-82.1958	20	1	9
09:47:00	11:07:00	3	19.8	2	12.4	9.8	12.4	2	1990	19902255	BOTTOM	WEST-CENTRAL	10	30	1990-10-30	8211.75	4209.1	42.1517	-82.1958	20	1	9
09:47:00	11:07:00	3	19.8	2	12.4	9.8	12.4	2	1990	19902255	BOTTOM	WEST-CENTRAL	10	30	1990-10-30	8211.75	4209.1	42.1517	-82.1958	20	1	9
09:47:00	11:07:00	3	19.8	2	12.4	9.8	12.4	2	1990	19902255	BOTTOM	WEST-CENTRAL	10	30	1990-10-30	8211.75	4209.1	42.1517	-82.1958	20	1	9
09:47:00	11:07:00	3	19.8	2	12.4	9.8	12.4	2	1990	19902255	BOTTOM	WEST-CENTRAL	10	30	1990-10-30	8211.75	4209.1	42.1517	-82.1958	20	6	1
09:47:00	11:07:00	3	19.8	2	12.4	9.8	12.4	2	1990	19902255	BOTTOM	WEST-CENTRAL	10	30	1990-10-30	8211.75	4209.1	42.1517	-82.1958	20	3	2
09:47:00	11:07:00	3	19.8	2	12.4	9.8	12.4	2	1990	19902255	BOTTOM	WEST-CENTRAL	10	30	1990-10-30	8211.75	4209.1	42.1517	-82.1958	20	4	1
09:47:00	11:07:00	3	19.8	2	12.4	9.8	12.4	2	1990	19902255	BOTTOM	WEST-CENTRAL	10	30	1990-10-30	8211.75	4209.1	42.1517	-82.1958	20	6	1
09:47:00	11:07:00	3	19.8	2	12.4	9.8	12.4	2	1990	19902255	BOTTOM	WEST-CENTRAL	10	30	1990-10-30	8211.75	4209.1	42.1517	-82.1958	20	6	2
09:47:00	11:07:00	3	19.8	2	12.4	9.8	12.4	2	1990	19902255	BOTTOM	WEST-CENTRAL	10	30	1990-10-30	8211.75	4209.1	42.1517	-82.1958	20	6	2
09:47:00	11:07:00	3	19.8	2	12.4	9.8	12.4	2	1990	19902255	BOTTOM	WEST-CENTRAL	10	30	1990-10-30	8211.75	4209.1	42.1517	-82.1958	20	2	2
09:47:00	11:07:00	3	19.8	2	12.4	9.8	12.4	2	1990	19902255	BOTTOM	WEST-CENTRAL	10	30	1990-10-30	8211.75	4209.1	42.1517	-82.1958	20	3	2
09:47:00	11:07:00	3	19.8	2	12.4	9.8	12.4	2	1990	19902255	BOTTOM	WEST-CENTRAL	10	30	1990-10-30	8211.75	4209.1	42.1517	-82.1958	20	2	1
09:47:00	11:07:00	3	19.8	2	12.4	9.8	12.4	2	1990	19902255	BOTTOM	WEST-CENTRAL	10	30	1990-10-30	8211.75	4209.1	42.1517	-82.1958	20	2	1
09:47:00	11:07:00	3	19.8	2	12.4	9.8	12.4	2	1990	19902255	BOTTOM	WEST-CENTRAL	10	30	1990-10-30	8211.75	4209.1	42.1517	-82.1958	20	5	2
09:47:00	11:07:00	3	19.8	2	12.4	9.8	12.4	2	1990	19902255	BOTTOM	WEST-CENTRAL	10	30	1990-10-30	8211.75	4209.1	42.1517	-82.1958	20	4	2
09:47:00	11:07:00	3	19.8	2	12.4	9.8	12.4	2	1990	19902255	BOTTOM	WEST-CENTRAL	10	30	1990-10-30	8211.75	4209.1	42.1517	-82.1958	20	1	2
09:47:00	11:07:00	3	19.8	2	12.4	9.8	12.4	2	1990	19902255	BOTTOM	WEST-CENTRAL	10	30	1990-10-30	8211.75	4209.1	42.1517	-82.1958	20	1	2
09:47:00	11:07:00	3	19.8	2	12.4	9.8	12.4	2	1990	19902255	BOTTOM	WEST-CENTRAL	10	30	1990-10-30	8211.75	4209.1	42.1517	-82.1958	20	1	1
09:47:00	11:07:00	3	19.8	2	12.4	9.8	12.4	2	1990	19902255	BOTTOM	WEST-CENTRAL	10	30	1990-10-30	8211.75	4209.1	42.1517	-82.1958	20	1	1
09:47:00	11:07:00	3	19.8	2	12.4	9.8	12.4	2	1990	19902255	BOTTOM	WEST-CENTRAL	10	30	1990-10-30	8211.75	4209.1	42.1517	-82.1958	20	1	1
09:47:00	11:07:00	3	19.8	2	12.4	9.8	12.4	2	1990	19902255	BOTTOM	WEST-CENTRAL	10	30	1990-10-30	8211.75	4209.1	42.1517	-82.1958	20	1	2
09:47:00	11:07:00	3	19.8	2	12.4	9.8	12.4	2	1990	19902255	BOTTOM	WEST-CENTRAL	10	30	1990-10-30	8211.75	4209.1	42.1517	-82.1958	20	1	1
09:47:00	11:07:00	3	19.8	2	12.4	9.8	12.4	2	1990	19902255	BOTTOM	WEST-CENTRAL	10	30	1990-10-30	8211.75	4209.1	42.1517	-82.1958	20	1	1
09:47:00	11:07:00	3	19.8	2	12.4	9.8	12.4	2	1990	19902255	BOTTOM	WEST-CENTRAL	10	30	1990-10-30	8211.75	4209.1	42.1517	-82.1958	20	1	1
09:47:00	11:07:00	3	19.8	2	12.4	9.8	12.4	2	1990	19902255	BOTTOM	WEST-CENTRAL	10	30	1990-10-30	8211.75	4209.1	42.1517	-82.1958	20	1	1
09:47:00	11:07:00	3	19.8	2	12.4	9.8	12.4	2	1990	19902255	BOTTOM	WEST-CENTRAL	10	30	1990-10-30	8211.75	4209.1	42.1517	-82.1958	20	1	1
09:47:00	11:07:00	3	19.8	2	12.4	9.8	12.4	2	1990	19902255	BOTTOM	WEST-CENTRAL	10	30	1990-10-30	8211.75	4209.1	42.1517	-82.1958	20	1	1
09:47:00	11:07:00	3	19.8	2	12.4	9.8	12.4	2	1990	19902255	BOTTOM	WEST-CENTRAL	10	30	1990-10-30	8211.75	4209.1	42.1517	-82.1958	20	1	1
09:47:00	11:07:00	3	19.8	2	12.4	9.8	12.4	2	1990	19902255	BOTTOM	WEST-CENTRAL	10	30	1990-10-30	8211.75	4209.1	42.1517	-82.1958	20	1	1
09:47:00	11:07:00	3	19.8	2	12.4	9.8	12.4	2	1990	19902255	BOTTOM	WEST-CENTRAL	10	30	1990-10-30	8211.75	4209.1	42.1517	-82.1958	20	1	1
09:47:00	11:07:00	3	19.8	2	12.4	9.8	12.4	2	1990	19902255	BOTTOM	WEST-CENTRAL	10	30	1990-10-30	8211.75	4209.1	42.1517	-82.1958	20	1	2
09:47:00	11:07:00	3	19.8	2	12.4	9.8	12.4	2	1990	19902255	BOTTOM	WEST-CENTRAL	10	30	1990-10-30	8211.75	4209.1	42.1517	-82.1958	20	1	9
09:47:00	11:07:00	3	19.8	2	12.4	9.8	12.4	2	1990	19902255	BOTTOM	WEST-CENTRAL	10	30	1990-10-30	8211.75	4209.1	42.1517	-82.1958	20	1	2
09:47:00	11:07:00	3	19.8	2	12.4	9.8	12.4	2	1990	19902255	BOTTOM	WEST-CENTRAL	10	30	1990-10-30	8211.75	4209.1	42.1517	-82.1958	20	1	1
09:47:00	11:07:00	3	19.8	2	12.4	9.8	12.4	2	1990	19902255	BOTTOM	WEST-CENTRAL	10	30	1990-10-30	8211.75	4209.1	42.1517	-82.1958	20	1	1
09:47:00	11:07:00	3	19.8	2	12.4	9.8	12.4	2	1990	19902255	BOTTOM	WEST-CENTRAL	10	30	1990-10-30	8211.75	4209.1	42.1517	-82.1958	20	1	2
09:47:00	11:07:00	3	19.8	2	12.4	9.8	12.4	2	1990	19902255	BOTTOM	WEST-CENTRAL	10	30	1990-10-30	8211.75	4209.1	42.1517	-82.1958	20	1	1
09:47:00	11:07:00	3	19.8	2	12.4	9.8	12.4	2	1990	19902255	BOTTOM	WEST-CENTRAL	10	30	1990-10-30	8211.75	4209.1	42.1517	-82.1958	20	1	1
09:47:00	11:07:00	3	19.8	2	12.4	9.8	12.4	2	1990	19902255	BOTTOM	WEST-CENTRAL	10	30	1990-10-30	8211.75	4209.1	42.1517	-82.1958	20	1	2
09:47:00	11:07:00	3	19.8	2	12.4	9.8	12.4	2	1990	19902255	BOTTOM	WEST-CENTRAL	10	30	1990-10-30	8211.75	4209.1	42.1517	-82.1958	20	5	2
13:13:00	11:45:00	3	13.7	2	11.9	9.9	12.5	2	1990	19902259	BOTTOM	WEST-CENTRAL	10	31	1990-10-31	8205.89	4213.76	42.2293	-82.0982	12	1	1
13:13:00	11:45:00	3	13.7	2	11.9	9.9	12.5	2	1990	19902259	BOTTOM	WEST-CENTRAL	10	31	1990-10-31	8205.89	4213.76	42.2293	-82.0982	12	1	9
13:13:00	11:45:00	3	13.7	2	11.9	9.9	12.5	2	1990	19902259	BOTTOM	WEST-CENTRAL	10	31	1990-10-31	8205.89	4213.76	42.2293	-82.0982	12	1	2
13:13:00	11:45:00	3	13.7	2	11.9	9.9	12.5	2	1990	19902259	BOTTOM	WEST-CENTRAL	10	31	1990-10-31	8205.89	4213.76	42.2293	-82.0982	12	1	1
13:13:00	11:45:00	3	13.7	2	11.9	9.9	12.5	2	1990	19902259	BOTTOM	WEST-CENTRAL	10	31	1990-10-31	8205.89	4213.76	42.2293	-82.0982	12	1	1
13:13:00	11:45:00	3	13.7	2	11.9	9.9	12.5	2	1990	19902259	BOTTOM	WEST-CENTRAL	10	31	1990-10-31	8205.89	4213.76	42.2293	-82.0982	12	2	1
13:13:00	11:45:00	3	13.7	2	11.9	9.9	12.5	2	1990	19902259	BOTTOM	WEST-CENTRAL	10	31	1990-10-31	8205.89	4213.76	42.2293	-82.0982	12	1	1
13:13:00	11:45:00	3	13.7	2	11.9	9.9	12.5	2	1990	19902259	BOTTOM	WEST-CENTRAL	10	31	1990-10-31	8205.89	4213.76	42.2293	-82.0982	12	1	1
13:13:00	11:45:00	3	13.7	2	11.9	9.9	12.5	2	1990	19902259	BOTTOM	WEST-CENTRAL	10	31	1990-10-31	8205.89	4213.76	42.2293	-82.0982	12	5	1
13:13:00	11:45:00	3	13.7	2	11.9	9.9	12.5	2	1990	19902259	BOTTOM	WEST-CENTRAL	10	31	1990-10-31	8205.89	4213.76	42.2293	-82.0982	12	6	2
13:13:00	11:45:00	3	13.7	2	11.9	9.9	12.5	2	1990	19902259	BOTTOM	WEST-CENTRAL	10	31	1990-10-31	8205.89	4213.76	42.2293	-82.0982	12	4	2
13:13:00	11:45:00	3	13.7	2	11.9	9.9	12.5	2	1990	19902259	BOTTOM	WEST-CENTRAL	10	31	1990-10-31	8205.89	4213.76	42.2293	-82.0982	12	5	2
13:13:00	11:45:00	3	13.7	2	11.9	9.9	12.5	2	1990	19902259	BOTTOM	WEST-CENTRAL	10	31	1990-10-31	8205.89	4213.76	42.2293	-82.0982	12	2	1
13:13:00	11:45:00	3	13.7	2	11.9	9.9	12.5	2	1990	19902259	BOTTOM	WEST-CENTRAL	10	31	1990-10-31	8205.89	4213.76	42.2293	-82.0982	12	1	2
13:13:00	11:45:00	3	13.7	2	11.9	9.9	12.5	2	1990	19902259	BOTTOM	WEST-CENTRAL	10	31	1990-10-31	8205.89	4213.76	42.2293	-82.0982	12	1	2
13:13:00	11:45:00	3	13.7	2	11.9	9.9	12.5	2	1990	19902259	BOTTOM	WEST-CENTRAL	10	31	1990-10-31	8205.89	4213.76	42.2293	-82.0982	12	6	2
13:13:00	11:45:00	3	13.7	2	11.9	9.9	12.5	2	1990	19902259	BOTTOM	WEST-CENTRAL	10	31	1990-10-31	8205.89	4213.76	42.2293	-82.0982	12	3	2
12:00:00	10:12:00	3	13	1.5	11.2	10.1	11.5	2	1990	19902267	BOTTOM	WEST-CENTRAL	11	3	1990-11-03	8224.77	4146.72	41.7787	-82.4128	13	1	1
12:00:00	10:12:00	3	13	1.5	11.2	10.1	11.5	2	1990	19902267	BOTTOM	WEST-CENTRAL	11	3	1990-11-03	8224.77	4146.72	41.7787	-82.4128	13	1	1
12:00:00	10:12:00	3	13	1.5	11.2	10.1	11.5	2	1990	19902267	BOTTOM	WEST-CENTRAL	11	3	1990-11-03	8224.77	4146.72	41.7787	-82.4128	13	1	1
12:00:00	10:12:00	3	13	1.5	11.2	10.1	11.5	2	1990	19902267	BOTTOM	WEST-CENTRAL	11	3	1990-11-03	8224.77	4146.72	41.7787	-82.4128	13	1	1
12:00:00	10:12:00	3	13	1.5	11.2	10.1	11.5	2	1990	19902267	BOTTOM	WEST-CENTRAL	11	3	1990-11-03	8224.77	4146.72	41.7787	-82.4128	13	1	1
12:00:00	10:12:00	3	13	1.5	11.2	10.1	11.5	2	1990	19902267	BOTTOM	WEST-CENTRAL	11	3	1990-11-03	8224.77	4146.72	41.7787	-82.4128	13	1	1
12:00:00	10:12:00	3	13	1.5	11.2	10.1	11.5	2	1990	19902267	BOTTOM	WEST-CENTRAL	11	3	1990-11-03	8224.77	4146.72	41.7787	-82.4128	13	1	1
12:00:00	10:12:00	3	13	1.5	11.2	10.1	11.5	2	1990	19902267	BOTTOM	WEST-CENTRAL	11	3	1990-11-03	8224.77	4146.72	41.7787	-82.4128	13	1	1
12:00:00	10:12:00	3	13	1.5	11.2	10.1	11.5	2	1990	19902267	BOTTOM	WEST-CENTRAL	11	3	1990-11-03	8224.77	4146.72	41.7787	-82.4128	13	1	1
12:00:00	10:12:00	3	13	1.5	11.2	10.1	11.5	2	1990	19902267	BOTTOM	WEST-CENTRAL	11	3	1990-11-03	8224.77	4146.72	41.7787	-82.4128	13	1	1
12:00:00	10:12:00	3	13	1.5	11.2	10.1	11.5	2	1990	19902267	BOTTOM	WEST-CENTRAL	11	3	1990-11-03	8224.77	4146.72	41.7787	-82.4128	13	1	1
12:00:00	10:12:00	3	13	1.5	11.2	10.1	11.5	2	1990	19902267	BOTTOM	WEST-CENTRAL	11	3	1990-11-03	8224.77	4146.72	41.7787	-82.4128	13	1	1
12:00:00	10:12:00	3	13	1.5	11.2	10.1	11.5	2	1990	19902267	BOTTOM	WEST-CENTRAL	11	3	1990-11-03	8224.77	4146.72	41.7787	-82.4128	13	1	1
12:00:00	10:12:00	3	13	1.5	11.2	10.1	11.5	2	1990	19902267	BOTTOM	WEST-CENTRAL	11	3	1990-11-03	8224.77	4146.72	41.7787	-82.4128	13	1	1
12:00:00	10:12:00	3	13	1.5	11.2	10.1	11.5	2	1990	19902267	BOTTOM	WEST-CENTRAL	11	3	1990-11-03	8224.77	4146.72	41.7787	-82.4128	13	1	1
12:00:00	10:12:00	3	13	1.5	11.2	10.1	11.5	2	1990	19902267	BOTTOM	WEST-CENTRAL	11	3	1990-11-03	8224.77	4146.72	41.7787	-82.4128	13	1	1
12:00:00	10:12:00	3	13	1.5	11.2	10.1	11.5	2	1990	19902267	BOTTOM	WEST-CENTRAL	11	3	1990-11-03	8224.77	4146.72	41.7787	-82.4128	13	1	1
12:00:00	10:12:00	3	13	1.5	11.2	10.1	11.5	2	1990	19902267	BOTTOM	WEST-CENTRAL	11	3	1990-11-03	8224.77	4146.72	41.7787	-82.4128	13	1	1
12:00:00	10:12:00	3	13	1.5	11.2	10.1	11.5	2	1990	19902267	BOTTOM	WEST-CENTRAL	11	3	1990-11-03	8224.77	4146.72	41.7787	-82.4128	13	1	1
12:00:00	10:12:00	3	13	1.5	11.2	10.1	11.5	2	1990	19902267	BOTTOM	WEST-CENTRAL	11	3	1990-11-03	8224.77	4146.72	41.7787	-82.4128	13	1	1
12:00:00	10:12:00	3	13	1.5	11.2	10.1	11.5	2	1990	19902267	BOTTOM	WEST-CENTRAL	11	3	1990-11-03	8224.77	4146.72	41.7787	-82.4128	13	1	2
12:00:00	10:12:00	3	13	1.5	11.2	10.1	11.5	2	1990	19902267	BOTTOM	WEST-CENTRAL	11	3	1990-11-03	8224.77	4146.72	41.7787	-82.4128	13	1	1
12:00:00	10:12:00	3	13	1.5	11.2	10.1	11.5	2	1990	19902267	BOTTOM	WEST-CENTRAL	11	3	1990-11-03	8224.77	4146.72	41.7787	-82.4128	13	1	2
12:00:00	10:12:00	3	13	1.5	11.2	10.1	11.5	2	1990	19902267	BOTTOM	WEST-CENTRAL	11	3	1990-11-03	8224.77	4146.72	41.7787	-82.4128	13	2	2
12:00:00	10:12:00	3	13	1.5	11.2	10.1	11.5	2	1990	19902267	BOTTOM	WEST-CENTRAL	11	3	1990-11-03	8224.77	4146.72	41.7787	-82.4128	13	1	1
12:00:00	10:12:00	3	13	1.5	11.2	10.1	11.5	2	1990	19902267	BOTTOM	WEST-CENTRAL	11	3	1990-11-03	8224.77	4146.72	41.7787	-82.4128	13	1	2
12:00:00	10:12:00	3	13	1.5	11.2	10.1	11.5	2	1990	19902267	BOTTOM	WEST-CENTRAL	11	3	1990-11-03	8224.77	4146.72	41.7787	-82.4128	13	1	2
12:00:00	10:12:00	3	13	1.5	11.2	10.1	11.5	2	1990	19902267	BOTTOM	WEST-CENTRAL	11	3	1990-11-03	8224.77	4146.72	41.7787	-82.4128	13	1	1
12:00:00	10:12:00	3	13	1.5	11.2	10.1	11.5	2	1990	19902267	BOTTOM	WEST-CENTRAL	11	3	1990-11-03	8224.77	4146.72	41.7787	-82.4128	13	2	1
12:00:00	10:12:00	3	13	1.5	11.2	10.1	11.5	2	1990	19902267	BOTTOM	WEST-CENTRAL	11	3	1990-11-03	8224.77	4146.72	41.7787	-82.4128	13	3	2
12:00:00	10:12:00	3	13	1.5	11.2	10.1	11.5	2	1990	19902267	BOTTOM	WEST-CENTRAL	11	3	1990-11-03	8224.77	4146.72	41.7787	-82.4128	13	2	2
12:00:00	10:12:00	3	13	1.5	11.2	10.1	11.5	2	1990	19902267	BOTTOM	WEST-CENTRAL	11	3	1990-11-03	8224.77	4146.72	41.7787	-82.4128	13	4	2
12:00:00	10:12:00	3	13	1.5	11.2	10.1	11.5	2	1990	19902267	BOTTOM	WEST-CENTRAL	11	3	1990-11-03	8224.77	4146.72	41.7787	-82.4128	13	1	2
12:00:00	10:12:00	3	13	1.5	11.2	10.1	11.5	2	1990	19902267	BOTTOM	WEST-CENTRAL	11	3	1990-11-03	8224.77	4146.72	41.7787	-82.4128	13	2	1
12:00:00	10:12:00	3	13	1.5	11.2	10.1	11.5	2	1990	19902267	BOTTOM	WEST-CENTRAL	11	3	1990-11-03	8224.77	4146.72	41.7787	-82.4128	13	1	2
12:00:00	10:12:00	3	13	1.5	11.2	10.1	11.5	2	1990	19902267	BOTTOM	WEST-CENTRAL	11	3	1990-11-03	8224.77	4146.72	41.7787	-82.4128	13	1	9
12:00:00	10:12:00	3	13	1.5	11.2	10.1	11.5	2	1990	19902267	BOTTOM	WEST-CENTRAL	11	3	1990-11-03	8224.77	4146.72	41.7787	-82.4128	13	1	2
12:00:00	10:12:00	3	13	1.5	11.2	10.1	11.5	2	1990	19902267	BOTTOM	WEST-CENTRAL	11	3	1990-11-03	8224.77	4146.72	41.7787	-82.4128	13	1	1
12:00:00	10:12:00	3	13	1.5	11.2	10.1	11.5	2	1990	19902267	BOTTOM	WEST-CENTRAL	11	3	1990-11-03	8224.77	4146.72	41.7787	-82.4128	13	1	1
12:00:00	10:12:00	3	13	1.5	11.2	10.1	11.5	2	1990	19902267	BOTTOM	WEST-CENTRAL	11	3	1990-11-03	8224.77	4146.72	41.7787	-82.4128	13	3	2
12:00:00	10:12:00	3	13	1.5	11.2	10.1	11.5	2	1990	19902267	BOTTOM	WEST-CENTRAL	11	3	1990-11-03	8224.77	4146.72	41.7787	-82.4128	13	2	2
12:00:00	10:12:00	3	13	1.5	11.2	10.1	11.5	2	1990	19902267	BOTTOM	WEST-CENTRAL	11	3	1990-11-03	8224.77	4146.72	41.7787	-82.4128	13	1	9
12:00:00	10:12:00	3	13	1.5	11.2	10.1	11.5	2	1990	19902267	BOTTOM	WEST-CENTRAL	11	3	1990-11-03	8224.77	4146.72	41.7787	-82.4128	13	1	1
12:00:00	10:12:00	3	13	1.5	11.2	10.1	11.5	2	1990	19902267	BOTTOM	WEST-CENTRAL	11	3	1990-11-03	8224.77	4146.72	41.7787	-82.4128	13	4	2
12:00:00	10:12:00	3	13	1.5	11.2	10.1	11.5	2	1990	19902267	BOTTOM	WEST-CENTRAL	11	3	1990-11-03	8224.77	4146.72	41.7787	-82.4128	13	4	2
12:00:00	10:12:00	3	13	1.5	11.2	10.1	11.5	2	1990	19902267	BOTTOM	WEST-CENTRAL	11	3	1990-11-03	8224.77	4146.72	41.7787	-82.4128	13	2	2
09:23:00	09:26:00	3	16	0.8	15.3	9	15.3	7	1990	19903303	BOTTOM	PENN_RIDGE	10	13	1990-10-13	8033.7	4231.5	42.525	-80.5617	16	2	2
09:23:00	09:26:00	3	16	0.8	15.3	9	15.3	7	1990	19903303	BOTTOM	PENN_RIDGE	10	13	1990-10-13	8033.7	4231.5	42.525	-80.5617	16	4	2
09:23:00	09:26:00	3	16	0.8	15.3	9	15.3	7	1990	19903303	BOTTOM	PENN_RIDGE	10	13	1990-10-13	8033.7	4231.5	42.525	-80.5617	16	4	1
09:23:00	09:26:00	3	16	0.8	15.3	9	15.3	7	1990	19903303	BOTTOM	PENN_RIDGE	10	13	1990-10-13	8033.7	4231.5	42.525	-80.5617	16	5	1
09:23:00	09:26:00	3	16	0.8	15.3	9	15.3	7	1990	19903303	BOTTOM	PENN_RIDGE	10	13	1990-10-13	8033.7	4231.5	42.525	-80.5617	16	6	2
09:23:00	09:26:00	3	16	0.8	15.3	9	15.3	7	1990	19903303	BOTTOM	PENN_RIDGE	10	13	1990-10-13	8033.7	4231.5	42.525	-80.5617	16	6	2
12:28:00	09:35:00	3	19.8	3.3	16.1	8.9	16	3	1990	19903305	BOTTOM	EAST-CENTRAL	10	14	1990-10-14	8043.7	4228.6	42.4767	-80.7283	20	1	9
12:28:00	09:35:00	3	19.8	3.3	16.1	8.9	16	3	1990	19903305	BOTTOM	EAST-CENTRAL	10	14	1990-10-14	8043.7	4228.6	42.4767	-80.7283	20	1	9
12:28:00	09:35:00	3	19.8	3.3	16.1	8.9	16	3	1990	19903305	BOTTOM	EAST-CENTRAL	10	14	1990-10-14	8043.7	4228.6	42.4767	-80.7283	20	1	2
12:28:00	09:35:00	3	19.8	3.3	16.1	8.9	16	3	1990	19903305	BOTTOM	EAST-CENTRAL	10	14	1990-10-14	8043.7	4228.6	42.4767	-80.7283	20	2	2
12:28:00	09:35:00	3	19.8	3.3	16.1	8.9	16	3	1990	19903305	BOTTOM	EAST-CENTRAL	10	14	1990-10-14	8043.7	4228.6	42.4767	-80.7283	20	1	1
12:28:00	09:35:00	3	19.8	3.3	16.1	8.9	16	3	1990	19903305	BOTTOM	EAST-CENTRAL	10	14	1990-10-14	8043.7	4228.6	42.4767	-80.7283	20	1	9
12:28:00	09:35:00	3	19.8	3.3	16.1	8.9	16	3	1990	19903305	BOTTOM	EAST-CENTRAL	10	14	1990-10-14	8043.7	4228.6	42.4767	-80.7283	20	2	9
12:28:00	09:35:00	3	19.8	3.3	16.1	8.9	16	3	1990	19903305	BOTTOM	EAST-CENTRAL	10	14	1990-10-14	8043.7	4228.6	42.4767	-80.7283	20	1	2
12:28:00	09:35:00	3	19.8	3.3	16.1	8.9	16	3	1990	19903305	BOTTOM	EAST-CENTRAL	10	14	1990-10-14	8043.7	4228.6	42.4767	-80.7283	20	1	2
12:28:00	09:35:00	3	19.8	3.3	16.1	8.9	16	3	1990	19903305	BOTTOM	EAST-CENTRAL	10	14	1990-10-14	8043.7	4228.6	42.4767	-80.7283	20	1	2
12:28:00	09:35:00	3	19.8	3.3	16.1	8.9	16	3	1990	19903305	BOTTOM	EAST-CENTRAL	10	14	1990-10-14	8043.7	4228.6	42.4767	-80.7283	20	1	9
12:28:00	09:35:00	3	19.8	3.3	16.1	8.9	16	3	1990	19903305	BOTTOM	EAST-CENTRAL	10	14	1990-10-14	8043.7	4228.6	42.4767	-80.7283	20	2	9
12:28:00	09:35:00	3	19.8	3.3	16.1	8.9	16	3	1990	19903305	BOTTOM	EAST-CENTRAL	10	14	1990-10-14	8043.7	4228.6	42.4767	-80.7283	20	1	9
12:28:00	09:35:00	3	19.8	3.3	16.1	8.9	16	3	1990	19903305	BOTTOM	EAST-CENTRAL	10	14	1990-10-14	8043.7	4228.6	42.4767	-80.7283	20	2	2
12:28:00	09:35:00	3	19.8	3.3	16.1	8.9	16	3	1990	19903305	BOTTOM	EAST-CENTRAL	10	14	1990-10-14	8043.7	4228.6	42.4767	-80.7283	20	2	9
12:28:00	09:35:00	3	19.8	3.3	16.1	8.9	16	3	1990	19903305	BOTTOM	EAST-CENTRAL	10	14	1990-10-14	8043.7	4228.6	42.4767	-80.7283	20	4	2
12:28:00	09:35:00	3	19.8	3.3	16.1	8.9	16	3	1990	19903305	BOTTOM	EAST-CENTRAL	10	14	1990-10-14	8043.7	4228.6	42.4767	-80.7283	20	3	2
12:28:00	09:35:00	3	19.8	3.3	16.1	8.9	16	3	1990	19903305	BOTTOM	EAST-CENTRAL	10	14	1990-10-14	8043.7	4228.6	42.4767	-80.7283	20	2	2
12:28:00	09:35:00	3	19.8	3.3	16.1	8.9	16	3	1990	19903305	BOTTOM	EAST-CENTRAL	10	14	1990-10-14	8043.7	4228.6	42.4767	-80.7283	20	2	1
12:28:00	09:35:00	3	19.8	3.3	16.1	8.9	16	3	1990	19903305	BOTTOM	EAST-CENTRAL	10	14	1990-10-14	8043.7	4228.6	42.4767	-80.7283	20	2	1
12:28:00	09:35:00	3	19.8	3.3	16.1	8.9	16	3	1990	19903305	BOTTOM	EAST-CENTRAL	10	14	1990-10-14	8043.7	4228.6	42.4767	-80.7283	20	2	1
12:28:00	09:35:00	3	19.8	3.3	16.1	8.9	16	3	1990	19903305	BOTTOM	EAST-CENTRAL	10	14	1990-10-14	8043.7	4228.6	42.4767	-80.7283	20	2	1
12:28:00	09:35:00	3	19.8	3.3	16.1	8.9	16	3	1990	19903305	BOTTOM	EAST-CENTRAL	10	14	1990-10-14	8043.7	4228.6	42.4767	-80.7283	20	2	1
12:28:00	09:35:00	3	19.8	3.3	16.1	8.9	16	3	1990	19903305	BOTTOM	EAST-CENTRAL	10	14	1990-10-14	8043.7	4228.6	42.4767	-80.7283	20	3	1
12:28:00	09:35:00	3	19.8	3.3	16.1	8.9	16	3	1990	19903305	BOTTOM	EAST-CENTRAL	10	14	1990-10-14	8043.7	4228.6	42.4767	-80.7283	20	3	1
12:28:00	09:35:00	3	19.8	3.3	16.1	8.9	16	3	1990	19903305	BOTTOM	EAST-CENTRAL	10	14	1990-10-14	8043.7	4228.6	42.4767	-80.7283	20	2	2
12:28:00	09:35:00	3	19.8	3.3	16.1	8.9	16	3	1990	19903305	BOTTOM	EAST-CENTRAL	10	14	1990-10-14	8043.7	4228.6	42.4767	-80.7283	20	3	2
12:28:00	09:35:00	3	19.8	3.3	16.1	8.9	16	3	1990	19903305	BOTTOM	EAST-CENTRAL	10	14	1990-10-14	8043.7	4228.6	42.4767	-80.7283	20	2	1
12:28:00	09:35:00	3	19.8	3.3	16.1	8.9	16	3	1990	19903305	BOTTOM	EAST-CENTRAL	10	14	1990-10-14	8043.7	4228.6	42.4767	-80.7283	20	2	1
12:28:00	09:35:00	3	19.8	3.3	16.1	8.9	16	3	1990	19903305	BOTTOM	EAST-CENTRAL	10	14	1990-10-14	8043.7	4228.6	42.4767	-80.7283	20	5	2
12:28:00	09:35:00	3	19.8	3.3	16.1	8.9	16	3	1990	19903305	BOTTOM	EAST-CENTRAL	10	14	1990-10-14	8043.7	4228.6	42.4767	-80.7283	20	2	2
12:28:00	09:35:00	3	19.8	3.3	16.1	8.9	16	3	1990	19903305	BOTTOM	EAST-CENTRAL	10	14	1990-10-14	8043.7	4228.6	42.4767	-80.7283	20	3	1
12:28:00	09:35:00	3	19.8	3.3	16.1	8.9	16	3	1990	19903305	BOTTOM	EAST-CENTRAL	10	14	1990-10-14	8043.7	4228.6	42.4767	-80.7283	20	3	1
12:28:00	09:35:00	3	19.8	3.3	16.1	8.9	16	3	1990	19903305	BOTTOM	EAST-CENTRAL	10	14	1990-10-14	8043.7	4228.6	42.4767	-80.7283	20	3	2
12:28:00	09:35:00	3	19.8	3.3	16.1	8.9	16	3	1990	19903305	BOTTOM	EAST-CENTRAL	10	14	1990-10-14	8043.7	4228.6	42.4767	-80.7283	20	2	1
12:28:00	09:35:00	3	19.8	3.3	16.1	8.9	16	3	1990	19903305	BOTTOM	EAST-CENTRAL	10	14	1990-10-14	8043.7	4228.6	42.4767	-80.7283	20	2	2
12:28:00	09:35:00	3	19.8	3.3	16.1	8.9	16	3	1990	19903305	BOTTOM	EAST-CENTRAL	10	14	1990-10-14	8043.7	4228.6	42.4767	-80.7283	20	3	1
12:28:00	09:35:00	3	19.8	3.3	16.1	8.9	16	3	1990	19903305	BOTTOM	EAST-CENTRAL	10	14	1990-10-14	8043.7	4228.6	42.4767	-80.7283	20	3	1
12:28:00	09:35:00	3	19.8	3.3	16.1	8.9	16	3	1990	19903305	BOTTOM	EAST-CENTRAL	10	14	1990-10-14	8043.7	4228.6	42.4767	-80.7283	20	4	2
12:28:00	09:35:00	3	19.8	3.3	16.1	8.9	16	3	1990	19903305	BOTTOM	EAST-CENTRAL	10	14	1990-10-14	8043.7	4228.6	42.4767	-80.7283	20	4	1
12:28:00	09:35:00	3	19.8	3.3	16.1	8.9	16	3	1990	19903305	BOTTOM	EAST-CENTRAL	10	14	1990-10-14	8043.7	4228.6	42.4767	-80.7283	20	3	1
12:28:00	09:35:00	3	19.8	3.3	16.1	8.9	16	3	1990	19903305	BOTTOM	EAST-CENTRAL	10	14	1990-10-14	8043.7	4228.6	42.4767	-80.7283	20	6	9
12:28:00	09:35:00	3	19.8	3.3	16.1	8.9	16	3	1990	19903305	BOTTOM	EAST-CENTRAL	10	14	1990-10-14	8043.7	4228.6	42.4767	-80.7283	20	3	2
12:28:00	09:35:00	3	19.8	3.3	16.1	8.9	16	3	1990	19903305	BOTTOM	EAST-CENTRAL	10	14	1990-10-14	8043.7	4228.6	42.4767	-80.7283	20	3	2
12:28:00	09:35:00	3	19.8	3.3	16.1	8.9	16	3	1990	19903305	BOTTOM	EAST-CENTRAL	10	14	1990-10-14	8043.7	4228.6	42.4767	-80.7283	20	3	2
12:28:00	09:35:00	3	19.8	3.3	16.1	8.9	16	3	1990	19903305	BOTTOM	EAST-CENTRAL	10	14	1990-10-14	8043.7	4228.6	42.4767	-80.7283	20	4	1
12:28:00	09:35:00	3	19.8	3.3	16.1	8.9	16	3	1990	19903305	BOTTOM	EAST-CENTRAL	10	14	1990-10-14	8043.7	4228.6	42.4767	-80.7283	20	3	1
12:28:00	09:35:00	3	19.8	3.3	16.1	8.9	16	3	1990	19903305	BOTTOM	EAST-CENTRAL	10	14	1990-10-14	8043.7	4228.6	42.4767	-80.7283	20	2	1
12:28:00	09:35:00	3	19.8	3.3	16.1	8.9	16	3	1990	19903305	BOTTOM	EAST-CENTRAL	10	14	1990-10-14	8043.7	4228.6	42.4767	-80.7283	20	6	1
12:28:00	09:35:00	3	19.8	3.3	16.1	8.9	16	3	1990	19903305	BOTTOM	EAST-CENTRAL	10	14	1990-10-14	8043.7	4228.6	42.4767	-80.7283	20	3	2
12:28:00	09:35:00	3	19.8	3.3	16.1	8.9	16	3	1990	19903305	BOTTOM	EAST-CENTRAL	10	14	1990-10-14	8043.7	4228.6	42.4767	-80.7283	20	6	2
12:28:00	09:35:00	3	19.8	3.3	16.1	8.9	16	3	1990	19903305	BOTTOM	EAST-CENTRAL	10	14	1990-10-14	8043.7	4228.6	42.4767	-80.7283	20	3	2
12:28:00	09:35:00	3	19.8	3.3	16.1	8.9	16	3	1990	19903305	BOTTOM	EAST-CENTRAL	10	14	1990-10-14	8043.7	4228.6	42.4767	-80.7283	20	3	1
12:28:00	09:35:00	3	19.8	3.3	16.1	8.9	16	3	1990	19903305	BOTTOM	EAST-CENTRAL	10	14	1990-10-14	8043.7	4228.6	42.4767	-80.7283	20	3	1
12:28:00	09:35:00	3	19.8	3.3	16.1	8.9	16	3	1990	19903305	BOTTOM	EAST-CENTRAL	10	14	1990-10-14	8043.7	4228.6	42.4767	-80.7283	20	5	2
12:28:00	09:35:00	3	19.8	3.3	16.1	8.9	16	3	1990	19903305	BOTTOM	EAST-CENTRAL	10	14	1990-10-14	8043.7	4228.6	42.4767	-80.7283	20	5	2
12:28:00	09:35:00	3	19.8	3.3	16.1	8.9	16	3	1990	19903305	BOTTOM	EAST-CENTRAL	10	14	1990-10-14	8043.7	4228.6	42.4767	-80.7283	20	4	1
12:28:00	09:35:00	3	19.8	3.3	16.1	8.9	16	3	1990	19903305	BOTTOM	EAST-CENTRAL	10	14	1990-10-14	8043.7	4228.6	42.4767	-80.7283	20	4	1
[truncated: 78,244 more rows]

## Sheet: Field_Description
Field	Description
SET_TIME	Start time of nets being fished (24 hour)
LIFT_TIME	End time of nets being fished (24 hour)
DEPTH	Site depth (m) at one end of nets fished
SECCHI	Transparency measured by secchi disk (m). Variable with time of day.
GEARTEMP	Water temperature at bottom of net fished (degrees Celsius)
DO_GEAR	Disolved oxygen (mg / l) at bottom of net.
SURFTEMP	Water temperature at lake surface in degrees Celsius.
YEAR	Year in yyyy
UNIQUE	Concatenation of year+basin+sam
MONTH	Month in numeric form.
DAY	Day of month
LIFTDATE	Date nets lifted.
LONGDMM	Longitude in degrees, minutes, decimal minutes
LATDMM	Latitude in degrees, minutes, decimal minutes
LATDDD	Latitude in degrees, decimal degrees
LONGDDD	Longitude in degrees, decimal degrees
GEARDEPTH	Depth from surface to bottom of gill net.
SEX	Male (1), female (2), unknown (9). Fall data results in frequent "unknown" fish, many of which are likely immature males.
AGE	Age in years based on scales or otolith aging. Jan 1 represents new year.
BASIN	West, West-Central, East-Central, Pennsylvania Ridge, East, East Cap Area in numeric form ie: 1,2,3,7,4,5
BASINTXT	West, West-Central, East-Central, Pennsylvania Ridge, East, East Cap Area
GEAR	Description of method of fishing in text. Like gearuse but generalized. ie: standard bottom; standard canned.
