# Supplementary material for: Exploring spatial nonstationary environmental effects on Yellow Perch distribution in Lake Erie
Source: PeerJ. 2019 Jul 25;7:e7350. doi: 10.7717/peerj.7350 (PMC6661154; doi:10.7717/peerj.7350)
Supplement: Supplemental Information 2 — The catches were divided into juveniles (age<2) and adults with (age≥2) because the age of recruitment to the Yellow Perch fishery was defined as age-2 fish. The catches for juveniles and adults were simplified as 0/1 indicating absence/presence of fish at each sample. [file peerj-07-7350-s002.xlsx]

## Sheet: fish
SITE	SET_TIME	LIFT_TIME	SECCHI	GEAR_TEMP	DO_GEAR	YEAR	LIFT_DATE	LONGDMM	LATDMM	GEAR_DEPTH	JUVENILE_ABSENCE_PRESENCE	ADULT_ABSENCE_PRESENCE	BASIN
1	07:40:00	10:30:00	3	15.9	9.6	1989	1989-10-04	8106.04	4238.59	11	1	1	2
2	08:35:00	09:30:00	4.5	15.9	12.1	1989	1989-10-04	8103.79	4236.84	15	1	1	2
3	13:40:00	10:05:00	4.5	15.4	9.5	1989	1989-10-05	8121.08	4236.53	11	0	1	2
4	14:50:00	09:10:00	4	16.7	9.4	1989	1989-10-05	8115.84	4233.92	16	1	1	2
5	07:50:00	07:07:00	2.8	19.4	8.5	1989	1989-09-19	8011.13	4246.44	3	0	1	3
6	08:32:00	08:02:00	3.5	19.3	8.4	1989	1989-09-19	8004.05	4243.77	12	0	0	3
7	09:57:00	08:40:00	3.9	8.6	4.6	1989	1989-09-20	8006.14	4239.02	30	0	0	3
8	10:35:00	08:50:00	5	18.9	7.2	1989	1989-09-21	7958.58	4244.64	21	0	1	3
9	11:30:00	07:55:00	4.8	19.4	8.4	1989	1989-09-21	7958.97	4247.35	9	1	1	3
10	07:35:00	09:10:00	3.5	15.5	9.1	1989	1989-10-09	8117.78	4214.06	23	0	1	2
11	07:45:00	09:30:00	3.5	15.5	9.1	1989	1989-10-09	8117.62	4213.57	23	0	1	2
12	09:23:00	07:15:00	1.7	14.9	6.1	1989	1989-10-13	8127.56	4226.76	21	1	1	2
13	10:30:00	07:46:00	1.7	14.9	6.1	1989	1989-10-13	8127.69	4229.44	19	1	1	2
14	07:45:00	10:55:00	9	14.7	9.2	1989	1989-10-15	8131.35	4230.91	15	1	1	2
15	08:55:00	09:30:00	1.2	14.9	9.6	1989	1989-10-15	8128.82	4234.25	8	0	1	2
16	09:00:00	11:55:00	2.5	11.5	10.1	1989	1989-10-25	8040.46	4234.55	13	1	1	2
17	12:00:00	09:25:00	0.3	11	10.4	1989	1989-10-25	8027.05	4231.39	16	1	1	3
18	10:45:00	10:35:00	3.2	12	9.7	1989	1989-10-26	8038.83	4226.48	20	0	1	2
19	13:15:00	08:50:00	1.1	11.4	9.7	1989	1989-10-26	8046.4	4235.43	14	1	1	2
20	12:00:00	08:20:00	3.8	19.2	8.5	1989	1989-10-27	8046.47	4228.59	19	1	1	2
21	12:35:00	09:35:00	3.8	12.8	8.5	1989	1989-10-27	8049.13	4226.42	20	1	1	2
22	09:20:00	09:15:00	2.2	12.6	6	1989	1989-10-30	8136.83	4216.68	22	0	1	2
23	11:25:00	09:45:00	2	13.4	9.1	1989	1989-10-31	8133.72	4226.24	18	0	1	2
24	12:00:00	10:20:00	2	12.7	9.1	1989	1989-10-31	8139.24	4225.84	13	0	1	2
25	12:50:00	11:10:00	2	12.7	9.1	1989	1989-10-31	8142.05	4224.93	11	0	1	2
26	09:45:00	07:00:00	1.5	12.7	11	1989	1989-11-02	8051.43	4218.89	21	1	1	2
27	11:30:00	11:30:00	1.5	12.7	11	1989	1989-11-02	8034.08	4221.3	21	0	1	3
28	12:15:00	10:05:00	1.5	12.7	11	1989	1989-11-02	8032.02	4223.91	20	1	1	3
29	07:35:00	07:32:00	3.5	16	8.2	1989	1989-09-25	7936.39	4250.12	14	1	1	3
30	09:03:00	08:37:00	4	14.6	8	1989	1989-09-25	7945.32	4249.9	7	0	1	3
31	10:18:00	07:44:00	3.8	12.6	5.6	1989	1989-09-26	7941.5	4246.45	25	0	1	3
32	10:14:00	08:12:00	4	5.9	8.3	1989	1989-09-27	7935.61	4235.5	56	0	0	3
33	11:20:00	07:23:00	4	6.5	8.2	1989	1989-09-27	7936.79	4240.97	33	0	0	3
34	09:41:00	07:23:00	3.5	16.4	8.2	1989	1989-09-28	7931.36	4241.14	31	0	0	3
35	10:23:00	08:21:00	3	17.5	8.1	1989	1989-09-28	7926.49	4241.44	30	0	1	3
36	09:14:00	08:37:00	2.5	17.4	8.2	1989	1989-09-29	7921.5	4243.13	26	0	0	3
37	10:15:00	07:16:00	1.5	15.4	8.5	1989	1989-09-29	7924.24	4251.51	11	0	0	3
38	09:38:00	08:28:00	3.5	16.3	7.4	1989	1989-09-30	7913.91	4243.66	22	1	1	3
39	11:12:00	11:12:00	2	15.5	8.5	1989	1989-09-30	7907.14	4250.52	14	1	1	3
40	06:55:00	07:25:00	4	7.1	7.1	1989	1989-10-03	7953.72	4240.68	36	0	0	3
41	07:55:00	08:30:00	4	6.9	10	1989	1989-10-03	7948.8	4238.4	42	0	0	3
42	11:40:00	08:15:00	3.5	14.6	9.8	1989	1989-10-06	8021.2	4224	24	0	0	3
43	12:35:00	09:20:00	3.5	6.5	8.8	1989	1989-10-06	8020.8	4229.1	19	0	1	3
44	08:29:00	08:30:00	1.5	11.3	10.7	1990	1990-11-02	8235.24	4141.31	10	0	1	1
45	08:00:00	07:48:00	1.5	11.4	10.6	1990	1990-11-02	8231.11	4141.47	11	1	1	1
46		10:55:00	2	11.1	9.9	1990	1990-11-03	8228.7	4144.09	12	1	1	1
47	11:06:00	10:15:00	2.5	18.1	8.9	1990	1990-10-03	8146.54	4207.04	23	0	0	2
48	10:07:00	09:50:00	2.5	17.6	10.8	1990	1990-10-08	8156.1	4206.47	20	0	0	2
49	08:47:00	10:55:00	2.5	17.6	9.6	1990	1990-10-08	8158.78	4211.57	17	1	1	2
50	13:39:00	09:30:00	2	17.2	9.5	1990	1990-10-09	8201.29	4207.49	19	0	0	2
51	13:13:00	10:29:00	2.5	17.4	9.3	1990	1990-10-09	8203.82	4210.06	18	1	1	2
52	14:45:00	10:48:00	1	17.5	8.5	1990	1990-10-10	8140.7	4212.34	19	1	1	2
53	08:41:00	09:46:00	1.5	17.2	8.5	1990	1990-10-12	8153.62	4158.49	23	1	1	2
54	08:55:00	09:32:00	3.5	16.4	9	1990	1990-10-17	8141.64	4201.57	24	0	0	2
55	07:58:00	08:15:00	2.5	16.7	8.9	1990	1990-10-17	8148.58	4158.5	22	1	1	2
56	11:17:00	09:55:00	1.5	15.2	9.1	1990	1990-10-21	8138.85	4206.67	22	1	1	2
57	12:32:00	13:00:00	0.5	14.7	9.7	1990	1990-10-22	8146.33	4224.14	7	0	0	2
58	13:16:00	14:06:00	0.5	14.7	9.6	1990	1990-10-22	8148.39	4221.16	11	0	1	2
59	12:48:00	09:37:00	1.5	15.2	9.2	1990	1990-10-25	8208.97	4157.59	23	0	0	2
60	12:17:00	08:19:00	1.5	15.2	9.2	1990	1990-10-25	8206.06	4158.73	22	1	1	2
61	12:10:00	10:15:00	2	14.7	8.7	1990	1990-10-26	8206.55	4151.99	20	0	0	2
62	09:47:00	11:07:00	2	12.4	9.8	1990	1990-10-30	8211.75	4209.1	20	1	1	2
63	07:40:00	08:01:00	2	12.6	9.3	1990	1990-10-30	8216.82	4206.58	18	0	0	2
64	13:13:00	11:45:00	2	11.9	9.9	1990	1990-10-31	8205.89	4213.76	12	1	1	2
65	12:45:00	10:47:00	1.5	12.1	9.8	1990	1990-10-31	8208.93	4212.3	14	0	0	2
66	12:00:00	10:12:00	1.5	11.2	10.1	1990	1990-11-03	8224.77	4146.72	13	1	1	2
67	08:17:00	10:39:00	3.2	16	9.5	1990	1990-10-13	8033.9	4226.2	19	0	0	3
68	09:23:00	09:26:00	0.8	15.3	9	1990	1990-10-13	8033.7	4231.5	16	0	1	3
69	12:28:00	09:35:00	3.3	16.1	8.9	1990	1990-10-14	8043.7	4228.6	20	1	1	2
70	13:22:00	10:37:00	4	16.2	8.8	1990	1990-10-14	8051.15	4231.2	19	1	1	2
71	09:53:00	09:42:00	1.3	15.1	9.1	1990	1990-10-23	8106.4	4228.4	22	1	1	2
72	11:03:00	10:58:00	1.8	15	9.2	1990	1990-10-23	8108.95	4226.3	22	0	0	2
73	12:44:00	08:21:00	1.5	14.5	9.3	1990	1990-10-24	8114.05	4231.25	20	0	0	2
74	14:42:00	10:20:00	1.2	13.8	9.8	1990	1990-10-24	8114.45	4236.45	14	0	1	2
75	15:08:00	09:19:00	2.4	14.7	9.7	1990	1990-10-25	8127.2	4232.55	15	0	1	2
76	15:53:00	08:38:00	3.8	14.4	9.8	1990	1990-10-25	8121.55	4234.25	15	0	0	2
77	11:08:00	07:31:00	2.8	14.2	9.9	1990	1990-10-27	8116.35	4221.05	23	1	1	2
78	08:19:00	08:16:00	1.9	13.3	9.4	1990	1990-10-30	8106.15	4220.8	23	0	0	2
79	10:33:00	11:57:00	6	12.9	9.9	1990	1990-11-02	8108.6	4235.95	15	0	1	2
80	10:54:00	09:53:00	0.5	10.8	10.1	1990	1990-11-08	8053.53	4236.12	16	0	1	2
81	11:20:00	08:30:00	3.8	17.2	6.5	1990	1990-09-04	7909	4245.8	20	0	1	3
82	09:45:00	10:15:00	4	12	6.1	1990	1990-09-04	7918.65	4245.4	24	1	1	3
83	13:00:00	07:55:00	3	21.6	8.2	1990	1990-09-05	7924.1	4250.7	12	0	1	3
84	14:45:00	07:00:00	1.5	21.7	8	1990	1990-09-06	7913.75	4250.9	10	0	1	3
85	07:58:00	07:40:00	2	19.5	6.5	1990	1990-09-11	7933.75	4249.25	16	0	1	3
86	08:44:00	09:00:00	1.5	17.7	5.3	1990	1990-09-11	7928.95	4246.75	19	0	1	3
87	11:24:00	09:25:00	3.5	11.4	5.6	1990	1990-09-12	7931.4	4239.05	31	0	0	3
88	11:45:00	08:25:00	6	13.8	4.4	1990	1990-09-13	7936.6	4246.8	24	1	1	3
89	12:50:00	09:35:00	5	20.8	7.4	1990	1990-09-13	7946.55	4249.1	8	0	1	3
90	13:35:00	10:35:00	3.5	21	8.3	1990	1990-09-13	7941.35	4249.1	6	0	1	3
91	07:48:00	08:45:00	4	12.7	5.4	1990	1990-09-19	8021.3	4223.75	24	0	1	3
92	10:00:00	09:58:00	4	8.6	6.1	1990	1990-09-21	8003.6	4236.7	39	0	0	3
93	09:05:00	09:15:00	5	10	11.4	1990	1990-09-25	7946.5	4239.05	40	0	0	3
94	10:28:00	10:25:00	4.9	8.2	6.7	1990	1990-09-25	7951.25	4241	39	0	0	3
95	11:06:00	10:39:00	5	15.4	8.4	1990	1990-09-26	7953.05	4246.2	14	0	1	3
96	12:15:00	08:48:00	5	11.9	8.7	1990	1990-09-26	8001.4	4241.75	27	0	1	3
97	10:35:00	08:05:00	1.5	15.8	9.3	1991	1991-09-30	8258.52	4149.53	10	1	1	1
98	10:00:00	07:30:00	2	16.6	9.4	1991	1991-10-01	8232.24	4146.8	11	1	1	1
99	11:30:00	10:10:00	1.5	16.9	9.3	1991	1991-10-01	8253.91	4148.79	11	0	1	1
100	11:30:00	08:45:00	1.5	16.9	9.8	1991	1991-10-02	8243.49	4151.44	12	1	1	1
101	11:10:00	12:30:00	2	16.2	8.6	1991	1991-10-03	8250.63	4155.43	11	1	1	1
102	13:38:00	12:15:00	3	16.6	9.7	1991	1991-10-04	8248.76	4159.52	8	1	1	1
103	11:42:00	09:18:00	2	13.6	9.8	1991	1991-10-16	8233.46	4142.77	12	1	1	1
104	12:34:00	10:00:00	1.5	13.9	9.5	1991	1991-10-16	8230.89	4141.49	12	1	1	1
105	11:09:00	08:24:00	3.5	13.3	10	1991	1991-10-16	8228.76	4145	13	1	1	1
106	12:08:00	10:40:00	1.5	13.5	10	1991	1991-10-16	8234.91	4141.19	11	1	1	1
107	12:05:00	10:20:00	5	12.8	10.1	1991	1991-10-17	8236.57	4151.48	7	0	0	1
108	11:30:00	11:20:00	7	12.5	10.4	1991	1991-10-17	8235.54	4146.2	11	1	1	1
109	08:09:00	08:10:00	1.5	12.3	10.3	1991	1991-10-18	8252.99	4148.27	10	1	1	1
110	10:35:00	10:55:00	4	12.3	10.2	1991	1991-10-18	8249.21	4144.94	9	0	0	1
111	08:00:00	11:40:00	3	22	8.1	1991	1991-09-13	8213.88	4210.76	8	1	1	2
112	09:40:00	10:55:00	3.7	19.3	6.5	1991	1991-09-25	8157.94	4203.8	22	1	1	2
113	09:13:00	11:30:00	3.7	19.3	0.5	1991	1991-09-25	8157.11	4205.61	23	1	1	2
114	09:30:00	10:39:00	3.5	18.7	6.8	1991	1991-09-28	8151.32	4203.39	23	1	1	2
115	10:05:00	09:49:00	4	18.6	7	1991	1991-09-28	8151.5	4159.07	24	1	1	2
116	17:20:00	14:23:00	3.5	17	7.2	1991	1991-09-29	8156.4	4213.97	12	1	1	2
117	16:55:00	13:40:00	3.5	17.3	6.9	1991	1991-09-29	8158.71	4212.25	16	1	1	2
118	15:05:00	08:20:00	3.5	16.5	7.4	1991	1991-09-30	8150.99	4211	20	1	1	2
119	15:40:00	09:10:00	3	17.6	7	1991	1991-09-30	8146.35	4211.56	22	1	1	2
120	06:55:00	07:15:00	3	18.7	8.6	1991	1991-10-02	8138.59	4208.6	24	1	1	2
121	07:40:00	08:30:00	3	18.7	8.5	1991	1991-10-02	8136.29	4208.51	23	1	1	2
122	15:30:00	09:15:00	3.5	17.9	8.1	1991	1991-10-03	8146.22	4219.16	17	1	1	2
123	16:05:00	10:15:00	2.7	17.4	8.6	1991	1991-10-03	8149.74	4218.92	9	1	1	2
124	12:05:00	07:40:00	1	17.1	9	1991	1991-10-09	8134.49	4211.67	23	1	1	2
125	12:50:00	08:40:00	1.5	17.1	8.8	1991	1991-10-09	8137.4	4216.78	21	1	1	2
126	08:42:00	11:50:00	3	16.4	8.7	1991	1991-10-11	8158.56	4153.81	24	1	1	2
127	06:30:00	12:50:00	2.5	16.5	8.9	1991	1991-10-11	8204	4154.2	23	1	1	2
128	15:25:00	15:02:00	1.8	15	8.9	1991	1991-10-12	8219.25	4159.64	19	1	1	2
129	14:37:00	14:15:00	2	15	8.9	1991	1991-10-12	8216.24	4203.67	19	1	1	2
130	09:00:00	08:15:00	4	15.8	9.1	1991	1991-10-12	8203.83	4211.62	18	1	1	2
131	08:55:00	12:50:00	5	14.8	8.9	1991	1991-10-13	8208.4	4213.52	9	1	0	2
132	09:20:00	12:15:00	5	14.4	8.7	1991	1991-10-13	8206.22	4214.46	9	1	0	2
133	10:35:00	08:45:00	3	15.6	8.7	1991	1991-10-14	8206.48	4206.14	21	1	1	2
134	14:05:00	10:45:00	2	12.7	10.1	1991	1991-10-18	8225.84	4151.9	13	1	1	2
135	13:50:00	11:10:00	3.5	12.9	10	1991	1991-10-18	8225.9	4149.95	11	1	1	2
136	07:15:00	08:40:00	4	20.4	8.3	1991	1991-09-26	8123.83	4223.94	22	1	1	2
137	08:05:00	07:25:00	4	20.8	7.5	1991	1991-09-26	8121.36	4221.48	22	1	1	2
138	11:40:00	10:25:00	4	19.4	8.7	1991	1991-09-29	8128.42	4213.21	24	0	1	2
139	11:14:00	12:52:00	4	19.3	8.5	1991	1991-09-29	8126.05	4215.97	24	0	1	2
140	09:10:00	08:31:00	4	19.3	8.5	1991	1991-09-28	8114.26	4220.73	23	1	1	2
141	09:29:00	09:15:00	4	19.3	8.5	1991	1991-09-28	8113.81	4218.2	23	1	1	2
142	16:00:00	15:06:00	4	19.4	9.2	1991	1991-09-30	8131.34	4226.95	20	1	1	2
143	15:09:00	14:15:00	4	19.3	8.5	1991	1991-09-30	8133.59	4218.13	23	1	1	2
144	14:10:00	07:25:00	4	18.3	10.6	1991	1991-10-04	8106.58	4226.58	22	1	1	2
145	12:25:00	09:43:00	4	18.3	10.6	1991	1991-10-04	8103.93	4216.51	23	1	1	2
146	14:00:00	07:37:00	3	16.1	9.4	1991	1991-10-11	8106.59	4236.63	14	0	1	2
147	13:15:00	08:32:00	3	16.4	9.9	1991	1991-10-11	8106.66	4234.16	18	0	1	2
148	10:11:00	06:30:00	2.5	14.8	10.6	1991	1991-10-17	8041.47	4234.03	16	0	1	2
149	08:31:00	10:22:00	2.5	14.7	10.5	1991	1991-10-17	8038.91	4230.54	18	1	1	2
150	11:05:00	11:59:00	3.5	13.6	10	1991	1991-10-19	8051.5	4237.8	13	0	1	2
151	12:22:00	10:52:00	2	14	12.8	1991	1991-10-18	8051.53	4237.12	14	0	1	2
152	11:20:00	08:25:00	2	14.2	12	1991	1991-10-18	8046.4	4231.26	19	1	1	2
153	14:37:00	08:45:00	3.5	13.6	11.1	1991	1991-10-28	8109.29	4238.16	12	0	1	2
154	10:00:00	11:28:00	3	13.8	15	1991	1991-10-31	8056.22	4236.43	17	1	1	2
155	14:57:00	15:11:00	2	9	10.6	1991	1991-11-05	8123.56	4233.21	15	0	1	2
156	13:20:00	13:05:00	2	9	10.6	1991	1991-11-05	8136.31	4228.53	11	0	1	2
157	14:23:00	14:25:00	2	9	10.6	1991	1991-11-05	8128.54	4233.27	13	0	1	2
158	12:24:00	11:50:00	1.5	11.2	9.8	1991	1991-11-05	8138.24	4223.21	18	1	1	2
159	11:59:00	08:42:00	1.5	10.1	10.2	1991	1991-11-08	8103.91	4228.79	20	0	1	2
160	12:36:00	07:35:00	1.5	10.1	10.4	1991	1991-11-08	8058.86	4231.33	19	0	1	2
161	11:00:00	09:50:00	1.5	10.1	10.3	1991	1991-11-08	8101.64	4223.1	21	1	1	2
162	10:53:00	07:43:00	3	8.8	10.8	1991	1991-11-13	8048.3	4228.43	19	0	1	2
163	11:24:00	08:15:00	3	8.8	10.8	1991	1991-11-13	8051.59	4228.57	19	0	1	2
164	12:25:00	07:55:00	3	8.8	10.8	1991	1991-11-13	8047.91	4220.72	21	0	1	2
165	12:57:00	10:28:00	3	8.8	10.8	1991	1991-11-13	8043.47	4220.75	21	0	1	2
166	08:27:00	08:30:00	3	5.7	10	1991	1991-08-29	8005.98	4226.06	47	0	0	3
167	09:37:00	09:57:00	5	5.6	10.1	1991	1991-08-29	7958.67	4231.04	65	0	0	3
168	10:19:00	07:15:00	3.5	5.7	10.1	1991	1991-08-29	8001.21	4234.05	45	0	0	3
169	07:05:00	11:02:00	3.5	9.3	8.3	1991	1991-09-05	7933.79	4241.52	30	0	1	3
170	06:40:00	12:00:00	3.5	9.4	8.1	1991	1991-09-05	7931.2	4244.11	27	0	0	3
171	13:20:00	10:12:00	5	9.5	6.2	1991	1991-09-06	7924.31	4244.84	27	0	1	3
172	14:40:00	11:06:00	3.5	10.3	8.1	1991	1991-09-06	7919.11	4246.81	22	1	0	3
173	15:25:00	11:51:00	6	18.7	5.9	1991	1991-09-06	7921.45	4249.62	13	0	1	3
174	06:55:00	06:48:00	5.5	17.1	5.4	1991	1991-09-12	7933.55	4249.69	14	0	1	3
175	09:20:00	08:49:00	5	9.6	8.4	1991	1991-09-12	7943.97	4243.86	31	0	1	3
176	08:15:00	07:33:00	4.5	10	7.7	1991	1991-09-12	7936.39	4245.94	26	0	1	3
177	10:05:00	07:55:00	4	21	7.5	1991	1991-09-13	7948.66	4249.33	7	0	1	3
178	11:10:00	08:27:00	4	16	4	1991	1991-09-13	7943.76	4247.97	13	0	1	3
179	09:20:00	07:10:00	4	11.3	6.1	1991	1991-09-13	7943.98	4246.13	24	0	1	3
180	06:35:00	06:42:00	3.5	9.8	5.6	1991	1991-09-21	7951.06	4243.92	28	0	1	3
181	07:23:00	07:23:00	3.5	6.7	7	1991	1991-09-21	7949.03	4241.56	36	0	0	3
182	08:55:00	09:02:00	4	6	9.4	1991	1991-09-21	7943.77	4236.75	48	0	0	3
183	08:21:00	08:27:00	4	7.5	8	1991	1991-09-21	7943.78	4238.65	42	0	0	3
184	08:39:00	07:53:00	3.5	21.8	7.7	1991	1991-08-20	8031.52	4231.75	15	1	1	3
185	06:45:00	06:54:00	3.5	19.4	11.1	1991	1991-08-20	8023.99	4231.59	16	0	1	3
186	07:51:00	08:38:00	3.5	22	8	1991	1991-08-20	8031.48	4229.02	18	0	1	3
187	10:19:00	08:15:00	4.5	21.4	8.2	1991	1991-08-22	8013.94	4224.27	36	0	0	3
188	12:02:00	06:19:00	4.5	21.6	8.3	1991	1991-08-22	8011.56	4228.84	47	0	0	3
189	11:07:00	07:00:00	2.8	20.2	9	1992	1992-09-21	8229.2	4157.6	8	1	1	1
190	10:40:00	10:35:00	2.5	19.9	9.6	1992	1992-09-22	8241.32	4155.7	10	1	1	1
191	11:23:00	08:15:00	2.5	20	10.3	1992	1992-09-22	8241.46	4158.52	10	1	1	1
192	09:57:00	08:40:00	1.5	18.7	7.5	1992	1992-09-24	8248.99	4148.62	11	1	1	1
193	07:45:00	08:50:00	2	17	8.7	1992	1992-09-29	8254.68	4154.16	9	1	1	1
194	06:55:00	07:45:00	2	17	8.8	1992	1992-09-29	8258.72	4151.27	9	1	1	1
195	11:05:00	07:42:00	1.5	15.7	9.4	1992	1992-09-30	8303.72	4154.93	8	1	1	1
196	10:45:00	08:35:00	1	15.7	9.4	1992	1992-09-30	8301.6	4156.29	8	1	1	1
197	14:00:00	11:40:00	3.5	16.7	12.4	1992	1992-10-03	8243.98	4146.58	7	0	1	1
198	12:40:00	08:30:00	1.5	16.7	9.4	1992	1992-10-04	8246.39	4154.8	11	1	1	1
199	13:20:00	07:15:00	1.5	16.6	9.4	1992	1992-10-04	8250.23	4158.79	10	1	1	1
200	06:40:00	07:45:00	6	16.2	9.1	1992	1992-10-08	8234.04	4149.28	10	0	1	1
201	07:10:00	08:15:00	6	16.2	9.1	1992	1992-10-08	8236.78	4149.24	8	0	0	1
202	06:20:00	07:35:00	2.5	14.4	9.4	1992	1992-10-13	8236.56	4154	11	1	1	1
203	11:00:00	08:05:00	1	12	10	1992	1992-10-21	8228.75	4141.78	12	1	1	1
204	10:00:00	10:00:00	1.5	11.9	9.9	1992	1992-10-21	8234.5	4141.51	11	1	1	1
205	12:35:00	07:20:00	1.8	20.9	8.1	1992	1992-09-18	8226.7	4156.94	12	1	1	2
206	13:10:00	06:30:00	1.8	20.9	8	1992	1992-09-18	8225.48	4202.1	12	1	1	2
207	09:30:00	10:25:00	2.5	20.3	7.2	1992	1992-09-19	8216.8	4156.62	18	1	1	2
208	08:15:00	10:00:00	2.5	20.3	7.2	1992	1992-09-19	8219.04	4156.76	17	1	1	2
209	11:25:00	09:20:00	2.8	20.2	8.3	1992	1992-09-20	8212.25	4201.4	20	1	1	2
210	11:53:00	08:55:00	2.8	20.2	8.3	1992	1992-09-20	8217.5	4203.75	17	1	1	2
211	07:50:00	05:45:00	4.5	19.9	7.1	1992	1992-09-21	8158.98	4213.96	13	1	1	2
212	07:30:00	06:30:00	4.5	20.3	8	1992	1992-09-21	8201.74	4213.55	14	1	1	2
213	14:05:00	07:10:00	4	19	8.6	1992	1992-09-25	8209.2	4156.63	21	1	1	2
214	09:20:00	09:55:00	4	18.9	8.8	1992	1992-09-25	8206.3	4153.65	21	1	1	2
215	13:15:00	08:30:00	4	18.8	8.6	1992	1992-09-26	8201.6	4153.84	22	1	1	2
216	13:40:00	07:50:00	4	18.9	8.5	1992	1992-09-26	8201.41	4156.09	22	1	1	2
217	10:55:00	12:15:00	4	19	8.8	1992	1992-09-27	8158.99	4201.19	22	1	1	2
218	08:20:00	08:39:00	3.5	18.2	8.3	1992	1992-09-30	8154.6	4159.01	23	0	1	2
219	13:15:00	04:30:00	3.5	18.2	8.7	1992	1992-10-01	8206.5	4203.79	23	1	1	2
220	11:35:00	11:45:00	3	18	9	1992	1992-10-02	8151.9	4206.48	22	0	1	2
221	12:10:00	10:50:00	3	18	9	1992	1992-10-02	8159.28	4207.21	21	0	1	2
222	13:15:00	11:30:00	3.5	18	9.1	1992	1992-10-03	8146.72	4208.9	23	0	1	2
223	12:55:00	11:05:00	3	18	8.9	1992	1992-10-03	8146.74	4206.49	23	0	1	2
224	08:50:00	09:18:00	3.5	18.2	8.3	1992	1992-09-30	8154.2	4201.68	23	0	1	2
225	13:18:00	13:10:00	4	17.3	8.6	1992	1992-10-07	8135.84	4206.17	24	1	1	2
226	14:55:00	14:09:00	4	17.4	8.4	1992	1992-10-08	8136.65	4211.38	21	0	1	2
227	13:19:00	13:31:00	4	17.4	9.2	1992	1992-10-08	8140.16	4207.24	22	0	1	2
228	07:10:00	07:29:00	3.5	15.2	10	1992	1992-10-13	8146.25	4216.04	19	1	1	2
229	14:40:00	06:12:00	2	14.3	9.2	1992	1992-10-14	8225.84	4152.98	12	1	1	2
230	10:38:00	07:40:00	3	15.9	9.8	1992	1992-10-14	8143.5	4221.25	16	0	1	2
231	15:00:00	12:00:00	2	14.5	9.2	1992	1992-10-14	8221.63	4151.67	14	1	1	2
232	10:19:00	06:28:00	3	14.1	9.3	1992	1992-10-19	8141.68	4213.32	24	0	1	2
233	14:22:00	12:40:00	2.5	13.2	9.5	1992	1992-10-20	8151.57	4211.14	19	0	1	2
234	07:02:00	08:21:00	2.5	12.1	10.1	1992	1992-10-23	8203.7	4211.09	19	0	1	2
235	08:25:00	07:35:00	2.5	12.3	10.4	1992	1992-10-24	8215.29	4152.62	18	1	1	2
236	10:17:00	09:40:00	2.5	11.5	10.4	1992	1992-10-24	8216.28	4148.87	17	1	1	2
237	10:47:00	08:32:00	3	12	10.4	1992	1992-10-25	8211.53	4210.98	13	1	0	2
238	09:55:00	07:43:00	2	11	10.5	1992	1992-10-26	8224.17	4146.44	15	1	1	2
239	09:40:00	08:23:00	2	11	10.5	1992	1992-10-26	8221.64	4146.45	16	1	1	2
240	05:48:00	16:00:00	4	17.8	9.8	1992	1992-10-01	8113.61	4223.98	21	1	1	2
241	06:11:00	07:10:00	4	17.8	9.9	1992	1992-10-01	8111.51	4221.64	21	1	1	2
242	06:24:00	12:08:00	4	17.7	9.9	1992	1992-10-02	8108.93	4226.42	20	1	1	2
243	08:45:00	10:17:00	3	17.7	9.9	1992	1992-10-02	8106.38	4216.68	21	1	1	2
244	08:27:00	08:25:00	3	17.1	9.3	1992	1992-10-05	8128	4212.2	24	0	1	2
245	12:32:00	08:02:00	2.5	17.1	9.5	1992	1992-10-06	8131.53	4220.27	23	0	1	2
246	12:02:00	08:43:00	2.5	17.1	9.6	1992	1992-10-06	8131.5	4217.78	23	0	1	2
247	12:45:00	10:54:00	3	16.9	9.7	1992	1992-10-07	8121.29	4219.39	23	1	1	2
248	11:27:00	11:37:00	4	16.9	9.7	1992	1992-10-07	8120.99	4217.26	23	0	1	2
249	14:48:00	13:56:00	3.5	16.7	9.6	1992	1992-10-08	8112.5	4229.25	20	0	1	2
250	15:09:00	14:27:00	3.5	16.7	10	1992	1992-10-08	8111.25	4231.5	18	1	1	2
251	06:27:00	12:05:00	3.3	15.6	8.5	1992	1992-10-15	8128.5	4228.75	20	1	1	2
252	07:27:00	08:02:00	3.3	15.9	9.4	1992	1992-10-15	8131	4223.75	23	0	1	2
253	09:30:00	06:20:00	1.3	14.1	10.8	1992	1992-10-19	8041.25	4233.75	15	1	0	2
254	11:00:00	08:20:00	1.3	14.1	10.8	1992	1992-10-19	8038.5	4226	20	1	1	2
255	12:45:00	10:50:00	3	13.2	11	1992	1992-10-20	8048.75	4233.75	17	1	1	2
256	11:20:00	09:15:00	2	13.2	10.6	1992	1992-10-23	8048.84	4224.31	20	1	1	2
257	10:10:00	10:35:00	2.3	13.4	10.4	1992	1992-10-23	8043.89	4219.58	21	1	1	2
258	13:20:00	08:20:00	2	13.5	10.8	1992	1992-10-24	8106.11	4226.55	20	0	1	2
259	12:30:00	09:32:00	1.8	13.3	10.8	1992	1992-10-24	8101.14	4221.7	21	1	1	2
260	11:40:00	10:58:00	2	13.3	10.1	1992	1992-10-24	8053.44	4221.68	21	0	1	2
261	12:46:00	09:30:00	2.5	12.3	10.9	1992	1992-10-25	8056.18	4233.82	17	1	1	2
262	11:36:00	09:08:00	4.5	11.9	10	1992	1992-10-27	8140.78	4226.32	11	1	0	2
263	12:21:00	08:10:00	4.3	12.5	9.6	1992	1992-10-27	8135.73	4228.41	13	1	0	2
264	13:25:00	06:50:00	4	11.9	10.1	1992	1992-10-27	8128.24	4233.47	12	1	1	2
265	13:20:00	13:40:00	2	18.4	8	1992	1992-09-03	7916.15	4248.79	20	1	1	3
266	07:10:00	08:20:00	2	19.4	7.7	1992	1992-09-03	7931.34	4244.12	26	1	1	3
267	14:25:00	11:30:00	3	18.7	6.9	1992	1992-09-04	7911.3	4248.84	20	0	1	3
268	09:40:00	09:40:00	5	18	7.7	1992	1992-09-04	7923.9	4243.96	27	1	1	3
269	12:50:00	07:15:00	4.5	18	7.8	1992	1992-09-05	7923.86	4251.25	12	0	1	3
270	13:30:00	08:04:00	5.3	18	7.8	1992	1992-09-05	7928.93	4250.61	12	0	1	3
271	12:29:00	11:36:00	5	16.7	7.6	1992	1992-09-06	7946.63	4246.53	23	1	1	3
272	11:49:00	09:40:00	6.3	11.5	13.3	1992	1992-09-06	7946.44	4244.49	37	0	0	3
273	10:35:00	07:35:00	5	14.7	8.6	1992	1992-09-06	7934.27	4246.43	21	0	1	3
274	10:53:00	08:35:00	5	15.9	7.3	1992	1992-09-07	7951.33	4243.79	27	1	0	3
275	12:21:00	07:33:00	6.5	19.5	9.3	1992	1992-09-07	7949.07	4248.55	14	1	1	3
276	08:10:00	13:05:00	4.5	18.5	9.4	1992	1992-09-13	7956.07	4248.08	11	0	1	3
277	07:10:00	11:35:00	5.5	18.8	9.4	1992	1992-09-13	8001.44	4245.46	12	0	1	3
278	06:30:00	10:15:00	5.5	18.2	9.4	1992	1992-09-13	8006.81	4243.72	14	0	1	3
279	07:40:00	07:20:00	2	18.7	8.5	1992	1992-09-24	8028.83	4234.11	11	1	1	3
280	09:40:00	11:30:00	5	19.2	11.2	1992	1992-09-24	8022.81	4229.48	14	0	1	3
281	08:20:00	08:10:00	6.5	19.2	12.1	1992	1992-09-24	8032.88	4229.18	18	0	1	3
282	13:00:00	10:15:00	3	18.2	12.3	1992	1992-09-25	8013.9	4231.23	19	0	1	3
283	12:10:00	08:00:00	2.5	16.7	11.6	1992	1992-09-25	8018.96	4229.01	23	0	1	3
284	09:40:00	14:05:00	5	7.9	16.6	1992	1992-09-26	8013.93	4229.35	39	0	0	3
285	11:30:00	11:45:00	5	7.5	15.5	1992	1992-09-26	8011.79	4226.46	38	0	1	3
286	07:55:00	13:05:00	5	8.9	16.2	1992	1992-09-26	8016.25	4226	37	0	0	3
287	13:30:00	05:30:00	2	15.1	8.1	1993	1993-09-15	8229	4200	5	1	1	1
288	07:05:00	09:35:00	1	20.3	8.2	1993	1993-09-15	8251.25	4146.33	10	1	1	1
289	11:10:00	05:15:00	1	20.5	8.4	1993	1993-09-15	8248.78	4151.27	11	1	1	1
290	13:10:00	12:30:00	1.5	15.1	8.2	1993	1993-09-16	8235.8	4155.4	10	1	1	1
291	12:45:00	13:15:00	1.3	20	8.5	1993	1993-09-16	8235.8	4158.79	9	1	1	1
292	12:45:00	10:25:00	2	18.7	7.3	1993	1993-09-16	8243.75	4156.26	11	1	1	1
293	11:35:00	09:40:00	2	19.9	8.8	1993	1993-09-16	8241.24	4154.01	11	1	1	1
294	13:20:00	14:50:00	2.5	19.3	8.7	1993	1993-09-17	8243.85	4158.05	10	1	1	1
295	14:00:00	15:45:00	2	19.1	8.5	1993	1993-09-17	8241.78	4201.07	7	0	1	1
296	08:25:00	13:55:00	1.5	18	8.9	1993	1993-09-21	8301.5	4151.75	9	1	1	1
297	11:10:00	09:20:00	2.5	16.7	7.6	1993	1993-09-20	8233.94	4145.96	9	0	1	1
298	12:30:00	06:20:00	2	15.5	9.9	1993	1993-09-21	8251.25	4156	9	1	1	1
299	09:35:00	08:20:00	3	17.9	10.3	1993	1993-09-22	8257.01	4149.3	10	1	1	1
300	04:35:00	06:30:00	2.5	17.4	10	1993	1993-09-22	8253.78	4156.75	7	1	1	1
301	13:00:00	12:42:00	4	18.2	8.9	1993	1993-09-24	8244.44	4146.68	8	0	0	1
302	13:28:00	13:15:00	3	18.3	9.1	1993	1993-09-24	8244.29	4148.78	9	1	1	1
303	11:15:00	07:15:00	2	15.9	5.3	1993	1993-09-28	8301.16	4157.26	9	1	1	1
304	11:45:00	07:45:00	0.5	15.9	6.4	1993	1993-09-28	8257.64	4158.16	9	1	1	1
305	12:10:00	06:55:00	1.5	14.6	9.8	1993	1993-10-06	8237.38	4141.21	9	1	1	1
306	14:50:00	05:00:00	1.5	14	7.7	1993	1993-10-06	8228.87	4156.04	11	0	1	1
307	14:40:00	05:50:00	2	16.7	8.2	1993	1993-09-21	8226.07	4158.56	13	1	1	2
308	14:30:00	05:30:00	2.5	17.1	16.7	1993	1993-09-21	8223.49	4155.71	13	1	1	2
309	16:00:00	07:00:00	3	16.4	7.4	1993	1993-09-22	8218.62	4156.07	18	1	1	2
310	15:20:00	07:40:00	2.5	17.1	8.1	1993	1993-09-22	8221.1	4150.73	14	0	1	2
311	15:00:00	08:30:00	4	14.6	5	1993	1993-09-23	8213.46	4148.55	20	1	0	2
312	14:30:00	08:00:00	2.5	16.3	6.6	1993	1993-09-23	8216.02	4150.74	20	0	1	2
313	07:20:00	13:00:00	2.5	17.3	8.6	1993	1993-09-29	8136.13	4210.33	23	1	1	2
314	07:00:00	13:30:00	2.5	17	8.5	1993	1993-09-29	8138.62	4213.47	23	0	1	2
315	14:30:00	14:00:00	2	16.3	7.5	1993	1993-09-30	8141.11	4210.94	22	0	1	2
316	14:50:00	13:30:00	2	16.4	8.3	1993	1993-09-30	8143.53	4213.31	21	0	1	2
317	09:15:00	07:10:00	2.5	14.6	9.3	1993	1993-10-06	8201.27	4212.9	11	1	1	2
318	09:00:00	14:10:00	2.5	14.8	9.2	1993	1993-10-06	8153.74	4208.46	18	1	1	2
319	06:50:00	11:35:00	3.5	15.7	9.2	1993	1993-10-08	8135.47	4205.67	23	1	1	2
320	10:00:00	08:25:00	4.5	14.3	10.9	1993	1993-10-08	8221.26	4206.25	14	1	0	2
321	07:40:00	06:45:00	3	15.9	9.5	1993	1993-10-09	8146.29	4200.97	23	1	1	2
322	11:30:00	07:20:00	2.5	15.8	9.4	1993	1993-10-08	8151.18	4158.99	23	0	1	2
323	09:15:00	11:35:00	2.5	14.7	9.6	1993	1993-10-12	8201	4155.61	22	1	1	2
324	14:35:00	14:15:00	4	14	10.4	1993	1993-10-13	8204.82	4150.52	21	1	1	2
325	15:45:00	12:10:00	3.5	14.4	8.2	1993	1993-10-14	8201.16	4158.71	22	1	1	2
326	15:05:00	11:30:00	4	14.7	9	1993	1993-10-14	8158.56	4155.74	22	1	1	2
327	14:15:00	06:25:00	4	14.3	10.5	1993	1993-10-15	8159.23	4204.21	22	1	1	2
328	06:40:00	13:00:00	3.5	15.7	9.2	1993	1993-10-15	8203.55	4210.71	19	1	1	2
329	07:00:00	12:00:00	2.5	14	9.2	1993	1993-10-15	8203.45	4205.97	21	1	1	2
330	15:05:00	07:20:00	4.5	15.6	9.9	1993	1993-10-16	8208.56	4211.73	13	0	1	2
331	14:40:00	08:20:00	5.5	12.8	10.7	1993	1993-10-16	8210.82	4210.2	12	1	0	2
332	13:55:00	13:50:00	6	13.5	9.4	1993	1993-10-16	8157.55	4206.24	22	1	0	2
333	14:45:00	14:35:00	6	13.8	9.7	1993	1993-10-16	8143.71	4206.18	22	1	1	2
334	05:45:00	11:10:00	2.5	12.9	10.3	1993	1993-10-20	8148.71	4217.77	13	1	0	2
335	12:10:00	10:00:00	2	13.2	10	1993	1993-10-20	8210.78	4207.85	19	1	0	2
336	08:15:00	10:30:00	2	12.9	9.5	1993	1993-10-20	8213.53	4205.4	18	1	0	2
337	07:25:00	10:03:00	3.5	15.3	9.5	1993	1993-10-20	8143.59	4218.2	19	1	0	2
338	06:30:00	06:17:00	5.8	17.6	11.1	1993	1993-09-22	8038.99	4231.04	16	1	1	2
339	10:43:00	08:45:00	4.5	18.6	9.4	1993	1993-09-22	8041	4226.21	19	1	1	2
340	10:40:00	08:07:00	9	17.6	10.6	1993	1993-09-23	8048.84	4231.31	18	1	1	2
341	07:55:00	07:20:00	1.8	18	10	1993	1993-09-24	8051.24	4238.52	11	0	1	2
342	12:50:00	10:30:00	3.5	17	11.6	1993	1993-09-24	8046.46	4236.4	14	1	1	2
343	06:10:00	10:30:00	1.5	15.7	10.8	1993	1993-10-01	8119.41	4232.06	18	1	1	2
344	07:25:00	11:05:00	1.5	16.1	10.4	1993	1993-10-01	8111.48	4226.36	20	1	1	2
345	08:33:00	10:05:00	0.5	14.7	11	1993	1993-10-06	8108.98	4229.44	21	1	1	2
346	07:32:00	10:55:00	0.3	14.3	11.6	1993	1993-10-06	8101.45	4231.59	20	1	1	2
347		11:52:00	2.5	17	12.4	1993	1993-10-08	8118.72	4218.67	22	0	1	2
348	11:35:00	09:52:00	1.5	16	12.5	1993	1993-10-08	8108.8	4216.32	21	0	1	2
349	14:47:00	10:28:00	2.7	16	10.5	1993	1993-10-09	8128.92	4229.19	18	1	0	2
350	12:00:00	07:10:00	3	14.7	10.5	1993	1993-10-11	8131.25	4233.49	11	0	0	2
351	14:55:00	14:37:00	1.5	14.2	11.5	1993	1993-10-12	8118.32	4235.04	13	1	1	2
352	15:33:00	15:22:00	0.5	13.6	10.7	1993	1993-10-12	8118.99	4238.88	7	0	0	2
353	12:11:00	10:41:00	6	15.5	12.5	1993	1993-10-14	8128.68	4208.79	23	1	1	2
354	07:18:00	11:01:00	4.5	15.5	10.4	1993	1993-10-15	8118.38	4211.49	23	1	1	2
355	06:30:00	12:33:00	5	15	10.5	1993	1993-10-15	8121.32	4216.3	23	1	1	2
356	08:30:00	07:20:00	1	15.2	12.4	1993	1993-10-19	8103.76	4223.65	23	1	1	2
357	09:30:00	08:27:00	0.8	14.5	12.9	1993	1993-10-19	8101.32	4218.71	22	1	1	2
358	11:30:00	13:07:00	2	12.2	13.2	1993	1993-10-26	8123.54	4235.6	6	1	0	2
359	11:00:00	09:08:00	5	14.2	10.8	1993	1993-10-28	8139.42	4222.31	19	1	1	2
360	12:00:00	10:15:00	5.5	12.5	11.1	1993	1993-10-28	8141.13	4224.52	14	1	0	2
361	10:00:00	11:45:00	4.5	14.2	11.2	1993	1993-10-28	8131.29	4221.35	23	1	1	2
362	11:05:00	08:35:00	5	8.6	9.7	1993	1993-08-24	7936.24	4243.47	27	0	0	3
363	10:25:00	08:25:00	6	9.5	8.6	1993	1993-08-24	7936.26	4241.07	29	0	0	3
364	12:10:00	06:10:00	3	21.9	7.2	1993	1993-08-25	7941.16	4248.51	14	0	1	3
365	12:04:00	08:10:00	5.5	7.4	9.7	1993	1993-08-26	7948.66	4238.57	41	0	0	3
366	13:41:00	06:15:00	5.5	6.2	10.6	1993	1993-08-26	7941.56	4236.28	49	0	0	3
367	12:25:00	09:50:00	5	6.3	14.3	1993	1993-09-09	8003.74	4228.7	58	0	0	3
368	15:45:00	06:30:00	6	21.5	9.2	1993	1993-09-09	8016.58	4241.06	8	0	0	3
369	13:30:00	08:35:00	5	7.6	13	1993	1993-09-09	7958.63	4231.21	62	0	0	3
370	13:05:00	08:20:00	5	6.1	14.5	1993	1993-09-10	7958.73	4236.24	48	0	0	3
371	11:30:00	07:05:00	5	5.4	15.7	1993	1993-09-10	7956.18	4233.62	59	0	0	3
372	14:35:00	10:30:00	5	10.5	10	1993	1993-09-10	8001.51	4241.18	27	0	0	3
373	07:00:00	07:54:00	4	18.9	10.5	1993	1993-09-17	7928.95	4250.21	12	0	1	3
374	09:49:00	10:15:00	6.5	19.7	9.7	1993	1993-09-17	7926.4	4243.48	25	0	0	3
375	08:45:00	08:40:00	5.5	19	10.5	1993	1993-09-17	7926.87	4247.03	15	0	1	3
376	16:07:00	06:50:00	6.5	19.1	9	1993	1993-09-18	7923.16	4251.38	10	0	1	3
377	11:15:00	09:30:00	6.5	20.7	10.8	1993	1993-09-18	7919.29	4244.14	26	0	1	3
378	08:40:00	08:38:00	6.5	10.8	10.1	1993	1993-10-15	7959.57	4246.89	12	0	1	3
379	07:45:00	07:48:00	6.2	11	10.6	1993	1993-10-15	7951.7	4248.67	11	1	1	3
380	11:00:00	10:50:00	5	22.8	8.1	1993	1993-09-01	8028.75	4233.45	10	1	1	3
381	12:05:00	09:45:00	5.5	22.9	8.3	1993	1993-09-01	8021.31	4231.21	15	1	1	3
382	13:20:00	08:20:00	6	11.8	8.7	1993	1993-09-01	8016.37	4226.71	34	0	0	3
383	12:05:00	11:30:00	5.5	15	3.3	1993	1993-09-02	8026.16	4226.72	19	0	0	3
384	12:47:00	10:33:00	7.5	19.3	4.9	1993	1993-09-02	8023.79	4226.31	15	1	1	3
385	16:05:00	07:50:00	8.5	6.3	12.5	1993	1993-09-02	8011.22	4228.74	46	0	0	3
386	11:45:00	08:30:00	5.5	19.2	8.1	1993	1993-09-08	8021.12	4228.51	17	0	1	3
387	12:27:00	09:20:00	6.5	16.2	8.1	1993	1993-09-08	8023.79	4226.31	22	0	0	3
388	13:40:00	10:45:00	5.5	6.1	11.7	1993	1993-09-08	8011.18	4226.74	44	0	0	3
389	11:45:00	07:30:00	4.5	17.1	7.3	1994	1994-10-06	8132.95	4204.54	24	1	1	2
390	12:05:00	08:00:00	4.5	17.1	7.5	1994	1994-10-06	8132.95	4206.44	24	0	1	2
391	07:45:00	07:50:00	3	16	8.4	1994	1994-10-19	8143.56	4212.65	22	1	1	2
392	06:22:00	07:46:00	4	19.6	10.3	1994	1994-09-30	8041.67	4234.43	15	1	1	2
393	12:43:00	06:40:00	2	19.4	9.4	1994	1994-09-30	8052.84	4238.49	9	1	1	2
394	09:30:00	07:33:00	1.5	18.7	8.7	1994	1994-10-01	8044.47	4232.23	17	1	1	2
395	08:24:00	15:17:00	2	18.4	8.9	1994	1994-10-01	8051.7	4229.12	19	1	1	2
396	14:20:00	12:00:00	2	18.1	9.7	1994	1994-10-02	8046.62	4224.17	20	1	1	2
397	12:25:00	09:30:00	2	17.6	9.9	1994	1994-10-02	8039.94	4221.74	21	0	1	2
398	06:40:00	15:00:00	2.3	15.8	12	1994	1994-10-17	8118.89	4231.46	19	1	1	2
399	07:15:00	14:30:00	3	16.9	10.4	1994	1994-10-17	8121.41	4229.15	21	1	1	2
400	06:20:00	13:15:00	3.5	15.4	10.6	1994	1994-10-18	8123.75	4234.33	15	0	0	2
401	07:05:00	13:56:00	6	15.3	10.6	1994	1994-10-18	8118.76	4236.07	13	0	0	2
402	07:10:00	08:35:00	7	16.5	10.6	1994	1994-10-19	8109.29	4224.63	21	0	0	2
403	08:00:00	11:30:00	4	15.9	10.4	1994	1994-10-19	8111.76	4229.76	21	1	1	2
404	09:50:00	11:00:00	5	15.3	10.8	1994	1994-10-20	8106.36	4219.03	22	1	1	2
405	09:20:00	10:15:00	4.3	15.5	10.7	1994	1994-10-20	8106.67	4221.55	22	0	1	2
406	06:22:00	10:00:00	5	15.7	12.1	1994	1994-10-21	8106.83	4231.35	20	1	1	2
407	06:55:00	14:55:00	7	15.4	9.5	1994	1994-10-21	8104.26	4228.88	16	0	1	2
408	09:00:00	09:00:00	6	6.3	12.9	1994	1994-09-11	7951.66	4234.38	58	0	0	3
409	10:30:00	07:50:00	6	7.3	11.4	1994	1994-09-11	7956.71	4236.93	49	0	0	3
410	11:00:00	07:00:00	6	7.2	11.2	1994	1994-09-11	7959.29	4237.1	46	0	0	3
411	11:55:00	08:22:00	8	19.4	8	1994	1994-09-12	7958.88	4247.05	14	0	1	3
412	11:40:00	09:25:00	8	13.4	6.7	1994	1994-09-12	7951.67	4244.35	26	1	1	3
413	10:18:00	10:15:00	7	10.9	6.1	1994	1994-09-12	7951.45	4242.1	33	0	0	3
414	13:17:00	06:50:00	5	11.3	7.5	1994	1994-09-13	8008.83	4241.5	14	0	0	3
415	11:38:00	08:10:00	7.5	13.5	6	1994	1994-09-13	7958.12	4242.71	26	0	0	3
416	06:32:00	09:46:00	5	16.6	7.1	1994	1994-09-13	8006.41	4246.06	11	0	1	3
417	09:45:00	11:00:00	9	9.8	10.3	1994	1994-09-15	7945.05	4242.2	35	0	0	3
418	11:00:00	08:17:00	6	10.4	9.1	1994	1994-09-15	7938.83	4239.31	34	0	0	3
419	12:30:00	07:15:00	8.3	14.3	2.7	1994	1994-09-15	7933.84	4241.94	29	0	0	3
420	12:45:00	07:57:00	7.5	18	10.4	1994	1994-09-16	7941.24	4246.53	23	1	0	3
421	13:48:00	09:02:00	7.5	19.8	8.7	1994	1994-09-16	7936.43	4249.76	17	0	1	3
422	13:45:00	07:00:00	8	20.1	9.9	1994	1994-09-17	7914.14	4251.35	13	0	1	3
423	13:15:00	07:52:00	8.5	19.9	11	1994	1994-09-17	7915.27	4249.14	20	0	0	3
424	12:35:00	09:07:00	7	19.9	10.9	1994	1994-09-17	7918.5	4251.4	14	0	1	3
425	07:20:00	08:10:00	3	7.2	9.2	1994	1994-09-22	8001.58	4231.88	46	0	0	3
426	10:45:00	12:45:00	6.5	17.6	5.8	1994	1994-08-31	8031.44	4228.06	18	0	1	3
427	11:42:00	10:34:00	8	21.4	6.3	1994	1994-08-31	8026.3	4226.78	19	0	1	3
428	12:42:00	09:29:00	7	14	5.5	1994	1994-08-31	8023.8	4223.6	19	0	1	3
429	07:45:00	07:45:00	6	7.4	14.5	1994	1994-09-06	8011.89	4228.89	46	0	0	3
430	10:30:00	09:45:00	6	8.7	10.5	1994	1994-09-06	8016.6	4225.95	37	0	0	3
431	12:30:00	11:50:00	6.5	21.2	8.3	1994	1994-09-07	8018.88	4231.47	15	1	1	3
432	11:30:00	10:30:00	7	20.5	8.4	1994	1994-09-07	8023.8	4231.52	15	1	1	3
433	10:30:00	09:08:00	7	20.3	8.3	1994	1994-09-07	8021.3	4225.92	21	1	0	3
434	07:05:00	07:45:00	2	22	7.9	1995	1995-09-13	8253.38	4148.8	10	1	1	1
435	14:30:00		2	21.4	8.3	1995	1995-09-14	8251.02	4156.21	9	1	1	1
436	13:57:00		2	21.5	8.3	1995	1995-09-14	8248.49	4153.94	10	1	1	1
437	:		2	21.5	8.4	1995	1995-09-15	8243.75	4158.75	4	1	1	1
438	12:45:00	11:30:00	1.5	21.6	8.2	1995	1995-09-16	8243.75	4151	11	1	1	1
439	12:00:00	10:30:00	1.5	21.7	8.2	1995	1995-09-16	8245.4	4149.8	11	1	1	1
440	14:10:00	12:00:00	1.5	21.5	8.9	1995	1995-09-17	8251.22	4156.33	11	1	1	1
441	14:40:00	12:45:00	1.5	21.5	8.9	1995	1995-09-17	8241.25	4154.94	11	1	1	1
442	12:00:00	10:00:00	1	22	6.9	1995	1995-09-20	8246.25	4146	11	1	1	1
443	13:00:00	13:00:00	1.5	15.2	9	1995	1995-10-11	8301.12	4153.08	9	1	1	1
444	12:00:00	12:00:00	1.5	15.2	8.9	1995	1995-10-11	8258.96	4158.26	8	1	1	1
445	14:30:00	14:35:00	6	19.3	8.5	1995	1995-09-16	8221.11	4201.42	18	1	1	2
446	15:35:00	13:40:00	4.5	19.5	8.64	1995	1995-09-16	8220.98	4205.83	13	1	1	2
447	15:45:00	15:35:00	3.5	20.2	8.2	1995	1995-09-17	8225.86	4203.36	11	1	1	2
448	15:05:00	14:50:00	3.5	14.3	6.7	1995	1995-09-17	8225.93	4156.2	14	1	1	2
449	08:15:00	10:40:00	5	18.8	8.7	1995	1995-09-22	8203.3	4213.55	16	1	1	2
450	08:00:00	10:20:00	4	18.7	8.7	1995	1995-09-22	8203.74	4212.25	18	1	1	2
451	06:45:00	12:20:00	5	17.3	9	1995	1995-10-04	8154.08	4203.83	21	1	1	2
452	07:10:00	11:10:00	5	17.3	9	1995	1995-10-04	8154.32	4206.16	21	1	1	2
453	09:30:00	06:00:00	2	17.9	8.6	1995	1995-10-04	8205.62	4156.15	21	1	1	2
454	08:45:00		1.5	18	8.4	1995	1995-10-04	8213.81	4156.26	20	1	1	2
455	10:30:00		2	18.2	8	1995	1995-10-05	8213.41	4147.97	18	1	1	2
456	12:00:00		2	18.8	8	1995	1995-10-05	8211.29	4151	18	1	1	2
457	11:05:00	05:40:00	3	16.7	8.5	1995	1995-10-11	8156.84	4156.28	21	1	1	2
458	08:05:00	10:35:00	3	16.7	8.5	1995	1995-10-11	8200.97	4156.19	22	1	1	2
459	07:00:00		2.5	15.9	8.6	1995	1995-10-13	8130.37	4210.99	23	0	1	2
460	08:00:00		2.5	15.7	8.7	1995	1995-10-13	8139.04	4204.34	24	1	1	2
461	08:20:00	10:35:00	4	17	9	1995	1995-10-14	8143.49	4211.18	22	1	1	2
462	08:45:00	10:00:00	4	17	9	1995	1995-10-14	8143.54	4213.48	21	1	1	2
463	06:35:00	06:25:00	3.5	16.5	8.5	1995	1995-10-17	8147.66	4205.03	23	1	1	2
464	07:30:00	07:15:00	3.5	16.5	8.5	1995	1995-10-17	8146.07	4201.27	23	1	1	2
465	07:55:00	11:35:00	4	17	9	1995	1995-10-14	8141.04	4208.49	23	1	1	2
466	11:30:00	06:00:00	2	23	7.6	1996	1996-09-12	8256.17	4156.94	10	1	1	1
467	09:35:00	09:15:00	2	22.8	7.8	1996	1996-09-12	8301.02	4158.8	9	0	1	1
468	11:50:00	07:55:00	1.8	22.8	7.6	1996	1996-09-13	8254.03	4158.35	8	1	1	1
469	07:30:00	08:45:00	1.5	22.8	6.9	1996	1996-09-13	8255.93	4148.25	10	1	1	1
470	10:30:00	07:00:00	1.5	22.9	7.2	1996	1996-09-13	8252.54	4146.89	10	1	1	1
471	10:00:00	12:30:00	1.5	22.9	4.9	1996	1996-09-14	8254	4150.51	11	1	1	1
472	13:30:00	11:30:00	1.5	22.3	5.1	1996	1996-09-14	8258.64	4149.87	10	1	1	1
473	09:00:00	15:00:00	2	23	7.6	1996	1996-09-14	8246.41	4156.22	8	1	1	1
474	10:15:00	15:00:00	2	23	7.9	1996	1996-09-14	8244.64	4159.78	10	1	1	1
475	13:30:00	11:30:00	1	22.7	5.8	1996	1996-09-15	8244.15	4151.1	10	1	1	1
476	14:00:00	12:00:00	1	22.7	5.1	1996	1996-09-15	8242.52	4156.54	10	1	1	1
477	10:15:00	13:00:00	3	20.6	8.3	1996	1996-09-17	8244.44	4145.48	5	1	1	1
478	11:25:00	06:00:00	1	19.5	8.8	1996	1996-09-19	8227.55	4145.42	13	1	1	1
479	10:45:00	06:45:00	1	19.9	8.3	1996	1996-09-19	8227.31	4141.85	13	1	1	1
480		05:30:00	4	18.3	8.3	1996	1996-10-01	8234	4149	9	0	1	1
481	08:00:00	13:15:00	4	18.1	6.6	1996	1996-10-02	8236	4143	9	0	1	1
482	08:30:00	12:45:00	4	18.1	8.2	1996	1996-10-02	8236.5	4141	10	1	1	1
483	12:06:00	12:20:00	3	15.8	9.6	1996	1996-10-10	8235.5	4201	9	1	1	1
484	11:20:00	11:40:00	4	15.8	9.3	1996	1996-10-10	8235.5	4157.5	11	1	1	1
485	12:00:00	10:00:00	3	14.8	9.8	1996	1996-10-18	8242.77	4142.1	9	0	1	1
486	10:40:00	13:00:00	3	23	6.6	1996	1996-09-11	8226.06	4156.82	14	1	1	2
487	13:45:00	06:45:00	2.5	19.2	7.2	1996	1996-09-20	8223.3	4157.8	12	1	1	2
488	07:40:00	11:30:00	2.5	19.6	7.8	1996	1996-09-21	8221.5	4154.5	17	1	1	2
489	11:30:00	08:55:00	1	19.4	10	1996	1996-09-25	8208.31	4150.5	20	1	1	2
490	11:00:00	10:45:00	1	18.3	9.4	1996	1996-09-25	8213.87	4151.05	18	1	1	2
491	09:50:00	11:30:00	1.5	18.5	9.8	1996	1996-09-26	8205.39	4153.09	20	0	1	2
492	13:00:00	07:00:00	1.5	18.5	9.8	1996	1996-09-26	8215.64	4158.11	19	1	1	2
493	12:30:00	14:00:00	3.5	18	7.3	1996	1996-09-26	8216.5	4208.5	13	1	1	2
494	12:00:00	13:00:00	4	18.3	7.7	1996	1996-09-26	8219	4206.5	15	1	1	2
495	07:40:00	08:00:00	2.5	17.5	8.1	1996	1996-09-29	8205.47	4205.5	20	1	1	2
496	13:20:00		4	17.6	8	1996	1996-09-30	8211.28	4201.37	21	1	1	2
497	13:00:00	14:00:00	7	17.7	8.2	1996	1996-10-01	8221.49	4206.34	12	1	0	2
498	11:50:00	13:10:00	6	17.6	9.1	1996	1996-10-03	8204.71	4201.59	21	1	1	2
499	11:30:00	13:15:00	6	17.7	9.4	1996	1996-10-03	8204.76	4159.03	21	1	1	2
500	13:00:00	13:00:00	4	17.3	8.1	1996	1996-10-04	8201	4203.75	20	1	1	2
501	14:30:00	13:30:00	4	17.3	8.2	1996	1996-10-04	8201	4201.25	20	1	1	2
502	07:00:00	13:50:00	4	16.8	8.7	1996	1996-10-04	8146	4215.75	21	1	1	2
503	07:10:00	14:00:00	4	16.9	8.6	1996	1996-10-04	8143.5	4213.5	21	1	1	2
504	14:51:00	11:25:00	5	17	6.3	1996	1996-10-05	8159	4213.5	20	1	1	2
505	14:00:00	12:05:00	5	17	7.8	1996	1996-10-05	8152.5	4212.5	20	1	1	2
506	07:00:00	11:30:00	3	17.4	9.2	1996	1996-10-08	8153.75	4206	20	1	1	2
507	06:45:00	11:00:00	3	17.5	9.7	1996	1996-10-08	8153.75	4208.5	18	1	1	2
508	09:49:00	11:00:00	6	16.9	9.2	1996	1996-10-08	8158.76	4156.85	21	1	1	2
509	07:00:00	11:45:00	2	16.8	9.5	1996	1996-10-10	8144	4207	24	1	1	2
510	07:20:00	13:00:00	2	17.1	9.3	1996	1996-10-10	8140.75	4208	24	1	1	2
511	06:00:00	06:05:00	5	16	9.6	1996	1996-10-12	8221.5	4155	16	1	1	2
512	07:15:00	07:30:00	2	15.7	5	1996	1996-10-15	8209.5	4210.5	15	1	1	2
513	07:50:00	06:30:00	2	15.8	4	1996	1996-10-15	8203	4210.5	18	1	1	2
514	08:30:00	09:00:00	2	16.3	3.3	1996	1996-10-15	8147	4202	24	1	1	2
515	08:00:00	08:30:00	2.3	16.5	5.6	1996	1996-10-15	8146	4201.5	23	1	1	2
516	07:00:00	12:10:00	3.3	20.1	8.7	1997	1997-09-17	8228.41	4145.49	10	1	1	1
517	11:30:00	06:15:00	3	19.6	8.9	1997	1997-09-29	8226.19	4156.63	16	1	1	2
518	12:10:00	05:35:00	3.75	18.5	8.9	1997	1997-09-29	8225.75	4201.25	16	1	1	2
519	09:55:00	06:35:00	1.8	18.8	10.6	1997	1997-09-30	8218.2	4157.85	17	1	1	2
520	12:35:00	07:15:00	2	19.4	7.6	1997	1997-10-01	8213.49	4205.58	17	1	1	2
521	13:15:00	06:10:00	2	18.4	9	1997	1997-10-01	8218.28	4205.62	17	1	1	2
522	11:55:00	05:25:00	4	18.3	8.8	1997	1997-10-02	8207.71	4209.27	19	1	1	2
523	12:20:00	06:10:00	2.5	18	8	1997	1997-10-02	8205.75	4206	22	1	1	2
524	12:15:00	09:15:00	2.5	18	8.3	1997	1997-10-03	8203.25	4213.5	19	1	1	2
525	12:00:00	08:15:00	1.8	18.6	8.2	1997	1997-10-03	8201	4211.25	19	1	1	2
526	13:20:00	07:20:00	3	18.1	9.5	1997	1997-10-05	8213.94	4149.1	20	1	1	2
527	13:10:00	06:40:00	3.5	18.4	9.1	1997	1997-10-06	8213.45	4155.78	21	1	1	2
528	12:20:00	12:20:00	3.5	18.4	9.1	1997	1997-10-06	8208.25	4150.55	22	1	1	2
529	14:15:00	05:50:00	3	16.3	8.4	1997	1997-10-19	8143.22	4210.86	23	1	1	2
530	13:45:00	06:20:00	3	16.3	8.4	1997	1997-10-19	8154.59	4215.61	24	1	1	2
531	10:30:00	10:00:00	3	14	3.2	1997	1997-09-25	8135.99	4225.5	15	1	1	2
532	07:45:00	07:43:00	5	16.8	6.5	1997	1997-09-25	8055.96	4235.95	17	1	1	2
533	10:00:00	12:00:00	8.4	16.5	8.5	1997	1997-10-06	8043.55	4225.79	20	0	0	2
534	09:30:00	11:30:00	2.7	16.3	8.4	1997	1997-10-06	8044.05	4227.6	20	1	1	2
535	13:20:00	12:30:00	3.7	16.8	7.3	1997	1997-10-07	8048.28	4220.82	20	0	1	2
536	14:00:00	14:45:00	3.7	16.3	8.3	1997	1997-10-07	8053.18	4228.05	19	1	1	2
537	15:10:00	12:30:00	3.4	16.3	8.4	1997	1997-10-08	8055.85	4230.85	18	0	1	2
538	13:20:00	11:15:00	3	16.7	8.1	1997	1997-10-08	8053.3	4225.48	20	1	1	2
539	09:05:00	10:00:00	5.5	16.3	8.4	1997	1997-10-13	8103.47	4231.55	19	1	1	2
540	07:22:00	08:00:00	5.5	16	9	1997	1997-10-13	8106.22	4238.21	13	1	1	2
541	12:30:00	11:30:00	3	16	9.4	1997	1997-10-14	8105.84	4228.31	20	1	1	2
542	13:00:00	12:35:00	3.4	16.5	7.6	1997	1997-10-14	8107.89	4231.8	20	0	1	2
543	13:58:00	10:40:00	4.3	16.3	6.7	1997	1997-10-15	8116.38	4230.99	20	1	1	2
544	13:13:00	09:30:00	4	16	8.8	1997	1997-10-15	8111.25	4233.5	18	0	1	2
545	11:45:00	09:00:00	3	16.4	5.6	1997	1997-10-16	8120.87	4226.9	21	1	1	2
546	12:30:00	11:15:00	3	16.3	7.5	1997	1997-10-16	8117.98	4226.08	21	1	1	2
547	11:45:00	08:00:00	11	15.9	9	1997	1997-10-17	8108.75	4223.75	21	0	1	2
548	14:00:00	08:30:00	11	15.9	8	1997	1997-10-17	8105.53	4221.17	21	0	1	2
549	10:25:00	07:50:00	10	15.5	7.9	1997	1997-10-19	8058.08	4225.88	20	1	1	2
550	09:45:00	07:15:00	11	15.3	9.1	1997	1997-10-19	8100.93	4223.47	21	0	1	2
551	11:20:00	07:20:00	4	18.7	8.5	1998	1998-10-09	8158.54	4155.81	23	0	1	2
552	13:40:00	07:20:00	2.5	18.2	7	1998	1998-10-10	8213.44	4203.31	21	1	1	2
553	12:30:00	07:10:00	4	18.7	8.2	1998	1998-10-10	8208.5	4158.25	22	0	0	2
554	15:40:00	05:30:00	2.5	16	9.1	1998	1998-10-15	8153.28	4214	13	0	0	2
555	15:20:00	06:00:00	3	16.3	8.6	1998	1998-10-15	8153.29	4212.74	17	1	1	2
556	11:30:00	10:00:00	2.75	18.4	7.7	1998	1998-10-03	8053.75	4228.76	18	0	1	2
557	12:20:00	11:00:00	2.5	18.1	7.5	1998	1998-10-03	8058.75	4226.24	20	0	1	2
558	13:50:00	09:30:00	3	17.9	5.8	1998	1998-10-04	8053.24	4233.75	17	1	1	2
559	12:45:00	11:00:00	3	17.6	8.1	1998	1998-10-04	8101.24	4238.77	10	0	1	2
560	07:15:00	07:45:00	4	16.8	8.4	1998	1998-10-11	8118.92	4231.59	19	0	0	2
561	13:30:00	13:00:00	4.5	17.2	8.4	1998	1998-10-11	8116.29	4226.24	20	0	1	2
562	12:45:00	10:20:00	4.75	17.7	8.2	1998	1998-10-12	8111.19	4223.57	21	0	1	2
563	13:50:00	09:00:00	4.75	16.8	8.3	1998	1998-10-12	8113.69	4231.13	19	0	1	2
564	11:00:00	08:15:00	4.5	17.4	7.5	1998	1998-10-13	8108.79	4226.28	20	0	1	2
565	09:30:00	07:15:00	4.5	17.4	8.4	1998	1998-10-13	8106.33	4228.86	20	0	1	2
566	12:30:00	10:00:00	4.25	18.1	7.8	1998	1998-10-14	8054.25	4216.7	21	0	1	2
567	11:30:00	09:45:00	5	18.7	7.8	1998	1998-10-14	8056.2	4219.23	21	1	1	2
568	14:00:00	10:40:00	4.5	17.3	8	1998	1998-10-14	8116.09	4218.06	22	0	1	2
569	12:40:00	08:40:00	4.5	17.5	7.8	1998	1998-10-15	8114.16	4213.49	23	1	1	2
570	12:15:00	09:00:00	4.7	16.1	7.8	1998	1998-10-16	8126.25	4228.73	20	1	1	2
571	13:05:00	08:30:00	4.7	16.1	8	1998	1998-10-16	8123.75	4228.73	20	0	1	2
572	16:55:00	12:40:00	6.5	14.5	10	1998	1998-10-17	8113.74	4238.66	11	0	1	2
573	16:30:00	12:15:00	8	15.4	9.9	1998	1998-10-17	8116.29	4238.83	10	0	1	2
574	13:30:00	15:15:00	5.5	15.1	9.9	1998	1998-10-22	8111.28	4236.25	14	0	0	2
575	12:15:00	14:45:00	5.5	15.6	10	1998	1998-10-22	8106.24	4233.83	18	1	1	2
576	15:00:00	13:55:00	3	20.1	4.5	1998	1998-09-02	8006.42	4245.77	10	0	1	3
577	11:20:00	09:05:00	4	11.6	4.7	1998	1998-09-02	7953.82	4243.64	22	0	1	3
578	13:22:00	12:20:00	4.1	16	5.2	1998	1998-09-02	8008.6	4238.41	12	0	0	3
579	14:15:00	13:20:00	2.5	20.8	8.1	1998	1998-09-02	8010.84	4243.27	10	0	0	3
580	15:08:00	11:41:00	2	21	6.1	1998	1998-09-04	7949.41	4248.31	10	0	1	3
581	12:00:00	08:53:00	4	11.1	3.7	1998	1998-09-04	7933.5	4241.49	28	0	1	3
582	13:50:00	10:30:00	4	16.1	3.1	1998	1998-09-04	7943.19	4246.09	22	0	1	3
583	14:30:00	11:07:00	4	16.6	3.5	1998	1998-09-04	7946.59	4246.01	20	0	1	3
584	11:15:00	08:10:00	5	7.9	6.6	1998	1998-09-04	7934.96	4238.18	36	0	1	3
585	12:45:00	09:20:00	3	10.7	4.5	1998	1998-09-04	7936.82	4241.52	30	0	1	3
586	09:50:00	08:35:00	5	14.8	7.3	1998	1998-09-15	7931.86	4238.99	29	0	1	3
587	11:05:00	09:55:00	5	17.3	1.6	1998	1998-09-15	7924.15	4241.48	26	0	1	3
588	11:50:00	10:45:00	5	18	1.6	1998	1998-09-15	7921.86	4241.81	25	0	1	3
589	13:10:00	09:30:00	2.5	20.8	8.3	1998	1998-09-16	7926.95	4245.69	15	0	1	3
590	12:05:00	08:00:00	2.75	20.8	7.7	1998	1998-09-16	7931.31	4243.4	24	0	1	3
591	11:00:00	11:30:00	5.5	20.9	7.4	1998	1998-09-18	7906.77	4247.34	19	0	1	3
592	07:15:00	08:10:00	5	20.5	6.9	1998	1998-09-21	7920.97	4248.96	12	0	1	3
593	06:20:00	06:45:00	4.5	2.7	7.8	1998	1998-09-21	7922.85	4250.93	11	0	1	3
594	07:30:00	09:15:00	1	22.6	6.8	1998	1998-08-30	8031.24	4233.74	7	0	1	3
595	11:10:00	11:45:00	2.75	13.4	4.1	1998	1998-08-30	8023.7	4228.02	14	0	1	3
596	10:20:00	12:45:00	3	12.5	6.3	1998	1998-08-30	8021.03	4225.69	23	0	1	3
597	08:55:00	10:45:00	1.5	23	7.4	1998	1998-08-30	8030.98	4223.24	16	0	1	3
598	06:55:00	08:15:00	1.5	18	6.6	1998	1998-08-31	8013.64	4231.73	9	0	1	3
599	07:35:00	08:45:00	1	15.3	6.6	1998	1998-08-31	8018.98	4231.5	14	0	1	3
600	13:42:00	10:00:00	4.1	5.9	9	1998	1998-08-31	8013.33	4225.7	38	0	1	3
601	10:17:00	08:49:00	2.5	18.4	6.5	1999	1999-10-02	8218.76	4148.73	16	1	1	2
602	08:30:00	07:00:00	2.5	18.5	8.81	1999	1999-10-02	8221.56	4156.18	20	1	1	2
603	11:13:00	09:40:00	3	18.6	8.09	1999	1999-10-02	8210.46	4150.82	20	1	1	2
604	11:05:00	08:15:00	3	18.3	8.34	1999	1999-10-03	8208.46	4200.45	21	1	1	2
605	12:48:00	06:20:00	3	18.2	8.55	1999	1999-10-03	8217.85	4203.24	19	1	1	2
606	11:58:00	07:05:00	3	18.4	7.55	1999	1999-10-03	8213.38	4158.86	22	1	1	2
607	09:45:00	08:50:00	3	17.8	8.49	1999	1999-10-04	8201.39	4158.92	23	1	1	2
608	12:05:00	05:55:00	3.2	17.6	8.53	1999	1999-10-04	8157.01	4208.69	19	1	1	2
609	11:25:00	06:30:00	3.2	17.8	8.65	1999	1999-10-04	8201.24	4206.25	22	1	1	2
610	10:48:00	07:10:00	3.5	17.8	8.6	1999	1999-10-04	8201.69	4203.7	22	1	1	2
611	10:35:00	07:10:00	3	17.1	8.66	1999	1999-10-06	8148.72	4203.82	24	1	1	2
612	11:11:00	06:30:00	3	17.1	8.53	1999	1999-10-06	8143.87	4203.91	25	1	1	2
613	09:44:00	08:07:00	3	17.2	8.8	1999	1999-10-06	8150.36	4200.83	24	1	1	2
614	12:40:00	09:05:00	3	16.9	8.99	1999	1999-10-07	8157.01	4211.29	17	1	1	2
615	11:45:00	07:57:00	3	16.8	8.89	1999	1999-10-07	8201.68	4213.61	13	0	1	2
616	11:36:00	08:41:00	2.5	15.4	9.12	1999	1999-10-08	8146.2	4223.09	12	1	1	2
617	10:55:00	08:00:00	2	16	8.94	1999	1999-10-08	8145.49	4218.75	17	1	1	2
618	07:00:00	07:00:00	2.5	16.6	8.74	1999	1999-10-12	8136.25	4206.32	25	0	1	2
619	09:58:00	10:01:00	3	16	8.93	1999	1999-10-12	8133.91	4223.87	22	1	1	2
620	08:10:00	08:12:00	2.5	16.6	9.01	1999	1999-10-12	8131.16	4211.15	24	1	1	2
621	11:45:00	09:23:00	2	16.4	8.54	1999	1999-10-13	8116.83	4221.27	23	1	1	2
622	12:40:00	08:12:00	3	16.2	9.07	1999	1999-10-13	8114.52	4226.22	22	1	1	2
623	12:24:00	08:00:00	2.5	16	6.7	1999	1999-10-15	8118.68	4213.48	24	1	1	2
624	09:55:00	10:48:00	2	15.9	9.43	1999	1999-10-15	8104.1	4219.47	22	1	1	2
625	14:15:00	13:00:00	2	15.1	9.64	1999	1999-10-16	8114.11	4235.75	14	1	1	2
626	10:07:00	09:29:00	3	15.5	9.33	1999	1999-10-16	8101.6	4216.11	23	1	1	2
627	12:15:00	07:05:00	3	15.6	9.45	1999	1999-10-16	8100.87	4225.22	21	1	1	2
628	11:38:00	08:27:00	3	15.6	9.26	1999	1999-10-16	8101.74	4221.6	22	1	1	2
629	11:15:00	06:33:00	4	15.4	9.18	1999	1999-10-18	8136.25	4231.25	13	1	1	2
630	11:35:00	06:00:00	3	14.6	9.56	1999	1999-10-19	8059.23	4228.44	20	1	1	2
631	12:44:00	11:25:00	3	14.5	9	1999	1999-10-19	8046.48	4235.6	16	1	1	2
632	13:28:00	12:13:00	3	14	9.41	1999	1999-10-19	8053.38	4237.81	14	1	1	2
633	10:11:00	12:22:00	6	15	9.46	1999	1999-10-20	8038.07	4227.82	20	1	1	2
634	08:52:00	10:54:00	3	14.7	9.85	1999	1999-10-20	8046.17	4223.41	21	1	1	2
635	09:45:00	11:50:00	5	15	9.34	1999	1999-10-20	8038.37	4225.24	21	1	1	2
636	14:40:00	13:45:00	3.5	21.4	8.5	1999	1999-08-30	8008.68	4245.96	9	0	1	3
637	14:15:00	13:12:00	3.5	21.2	7.9	1999	1999-08-30	8008.76	4243.65	11	0	1	3
638	12:50:00	17:55:00	2.75	20.8	8.5	1999	1999-09-02	8003.8	4241.18	20	1	1	3
639	13:55:00	14:50:00	2.75	21.5	8	1999	1999-09-02	8013.74	4241.2	9	0	1	3
640	10:00:00	07:15:00	7	6.3	9.7	1999	1999-09-03	7948.69	4231.17	60	0	0	3
641	10:40:00	08:00:00	7	6.3	9.7	1999	1999-09-03	7948.7	4233.78	55	0	0	3
642	12:45:00	09:50:00	5	7.4	7.7	1999	1999-09-03	7958.68	4238.69	40	0	1	3
643	11:35:00	08:50:00	6	6.3	9	1999	1999-09-03	7951.37	4236.39	49	0	0	3
644	10:55:00	05:42:00	5	22.5	8	1999	1999-09-07	8003.11	4246.23	10	1	0	3
645	09:35:00	09:30:00	5	22.4	8.6	1999	1999-09-07	7948.8	4248.67	9	0	1	3
646	08:00:00	07:45:00	4	9.3	5.2	1999	1999-09-07	7953.68	4241.25	35	1	1	3
647	08:00:00	07:45:00	4	10.7	3.9	1999	1999-09-07	7951.01	4243.62	27	1	1	3
648	11:45:00	06:50:00	5	13.8	8.5	1999	1999-09-08	7931.66	4242.19	28	1	0	3
649	14:55:00	06:00:00	5	13.5	0.9	1999	1999-09-08	7930.86	4245.15	19	1	1	3
650	10:40:00	05:45:00	6	11.8	2.2	1999	1999-09-09	7918.85	4246.08	22	1	1	3
651	11:30:00	06:20:00	6	11.8	2.2	1999	1999-09-09	7916.37	4246.15	22	1	1	3
652	12:30:00	07:45:00	6	16.2	5.1	1999	1999-09-09	7903.96	4248.74	18	0	0	3
653	06:55:00	08:50:00	4.3	21.5	7.5	1999	1999-08-29	8034.2	4231.59	16	1	1	3
654	07:27:00	09:18:00	4.7	21.6	7.4	1999	1999-08-29	8031.75	4231.23	16	1	1	3
655	10:45:00	07:45:00	4.5	16.6	1.7	1999	1999-08-29	8031.25	4226.13	18	0	1	3
656	09:00:00	11:10:00	5.8	9.6	6.5	1999	1999-08-29	8018.89	4226.75	31	0	1	3
657	10:20:00	07:10:00	2.5	21.5	8	1999	1999-08-30	8021.45	4231.81	16	1	1	3
658	10:17:00	:	3.5	9.2	7.1	1999	1999-08-31	8011.2	4223.73	35	0	1	3
659	09:50:00	06:45:00	3.5	9.3	7.1	1999	1999-08-31	8016.32	4225.28	34	0	0	3
660	09:04:00	07:35:00	4	13.8	5.6	1999	1999-08-31	8018.82	4223.78	51	0	1	3
661	09:30:00	06:35:00	6.5	8.9	7.6	1999	1999-09-01	8008.44	4223.71	35	0	1	3
662	07:20:00	08:20:00	1.5	17.7	8.5	2000	2000-09-19	8306.27	4158.71	6	0	1	1
663	09:20:00	05:49:00	0.75	19.2	7.7	2000	2000-09-19	8251.24	4158.75	8	1	1	1
664	08:05:00	07:12:00	0.25	17.4	7.8	2000	2000-09-19	8301.26	4201.21	4	1	1	1
665	11:54:00	05:45:00	1.5	19.7	8	2000	2000-09-20	8246.28	4156.32	9	1	1	1
666	11:11:00	06:45:00	1	19.1	9.3	2000	2000-09-20	8251.28	4153.88	8	1	1	1
667	10:28:00	07:30:00	1	19.1	8.3	2000	2000-09-20	8253.77	4156.23	7	1	1	1
668	09:43:00	08:20:00	1	18.2	8.3	2000	2000-09-20	8258.75	4156.29	7	1	1	1
669	07:43:00	06:20:00	1.5	18.5	7.8	2000	2000-09-23	8256.25	4148.76	10	1	1	1
670	08:45:00	07:25:00	1.5	18.4	7.7	2000	2000-09-23	8248.74	4146.26	5	1	1	1
671	10:49:00	08:20:00	3	18.6	8.6	2000	2000-09-23	8243.8	4146.26	7	0	1	1
672	10:17:00	08:56:00	1.5	18.4	8.8	2000	2000-09-23	8241.28	4143.77	6	0	1	1
673	09:48:00	09:30:00	2	18.6	8.4	2000	2000-09-23	8241.29	4141.26	7	1	1	1
674	12:00:00	06:10:00	1	18.7	6	2000	2000-09-24	8243.77	4148.76	10	1	1	1
675	10:45:00	08:10:00	1	18.2	9.2	2000	2000-09-24	8238.81	4143.75	5	1	1	1
676	12:45:00	05:20:00	1	18.8	8.6	2000	2000-09-24	8243.76	4153.81	10	1	1	1
677	10:10:00	07:30:00	1.5	18.4	9.4	2000	2000-09-24	8238.75	4141.23	8	0	1	1
678	09:15:00	08:04:00	2	18.8	9.5	2000	2000-09-25	8231.28	4143.75	10	1	1	1
679	09:45:00	08:40:00	1	18.8	8.7	2000	2000-09-25	8228.94	4143.77	10	1	1	1
680	10:50:00	06:50:00	1	18.6	9.7	2000	2000-09-25	8231.21	4151.21	10	1	1	1
681	12:00:00	05:20:00	0.5	18.6	8.8	2000	2000-09-25	8233.78	4158.71	10	1	1	1
682	11:35:00	05:55:00	1	18.5	8.8	2000	2000-09-25	8233.71	4156.26	10	1	1	1
683	11:10:00	06:55:00	2	18.6	9	2000	2000-09-26	8221.31	4151.38	13	0	1	2
684	12:00:00	05:57:00	1.5	18.6	9	2000	2000-09-26	8221.28	4156.18	13	1	1	2
685	09:26:00	08:20:00	1.5	18.2	9.1	2000	2000-09-26	8226.33	4143.74	13	1	1	2
686	09:55:00	08:55:00	1.5	18.2	8.9	2000	2000-09-26	8223.63	4143.72	13	1	1	2
687	09:42:00	07:50:00	1	17.6	9.3	2000	2000-09-27	8221.13	4143.75	15	1	1	2
688	11:50:00	06:05:00	1.5	17.7	9.7	2000	2000-09-27	8226.27	4153.67	12	1	1	2
689	10:46:00	09:00:00	1.5	18	9.1	2000	2000-09-27	8218.71	4148.85	17	1	1	2
690	10:15:00	08:25:00	1.5	17.9	9	2000	2000-09-27	8218.73	4146.24	15	1	1	2
691	12:45:00	04:25:00	2	17.6	9.6	2000	2000-09-28	8226.21	4201.26	13	1	1	2
692	10:50:00	06:45:00	3.5	18.2	8.7	2000	2000-09-28	8216.23	4153.81	17	1	1	2
693	11:20:00	06:00:00	4	18.1	8.5	2000	2000-09-28	8214.03	4156.07	17	1	1	2
694	10:00:00	07:35:00	3.5	18.2	8.9	2000	2000-09-28	8211.19	4151.25	18	1	1	2
695	09:50:00	07:10:00	5	17.8	8.4	2000	2000-09-29	8156.28	4153.72	19	1	1	2
696	09:00:00	07:55:00	3	17.8	8.5	2000	2000-09-29	8201.34	4153.63	14	1	1	2
697	11:35:00	05:35:00	4	17.6	8.9	2000	2000-09-29	8208.71	4158.75	21	1	1	2
698	09:50:00	08:25:00	4	17	8.8	2000	2000-09-30	8208.76	4203.8	16	1	1	2
699	10:25:00	07:45:00	3	16	9.6	2000	2000-09-30	8211.23	4206.26	17	1	1	2
700	11:15:00	06:45:00	3	15.8	9	2000	2000-09-30	8208.77	4211.26	15	1	1	2
701	11:45:00	06:10:00	3.5	15.7	8.2	2000	2000-09-30	8206.72	4213.71	12	0	1	2
702	10:10:00	08:15:00	3	17.6	10.3	2000	2000-10-01	8156.28	4206.24	20	1	1	2
703	11:45:00	05:15:00	2.5	16.6	9.1	2000	2000-10-01	8153.87	4213.72	13	1	1	2
704	11:05:00	06:00:00	3	17.6	9.5	2000	2000-10-01	8158.7	4211.23	16	0	1	2
705	09:20:00	07:15:00	3	17.8	9.8	2000	2000-10-01	8203.8	4206.24	21	1	1	2
706	09:55:00	08:00:00	3	17.6	10.4	2000	2000-10-02	8151.24	4201.26	19	1	1	2
707	09:25:00	07:25:00	2.5	17.5	9.3	2000	2000-10-02	8153.81	4201.29	22	1	1	2
708	10:50:00	05:50:00	2.5	17.4	10.1	2000	2000-10-02	8151.28	4208.27	16	1	1	2
709	08:55:00	06:50:00	3	17.5	9.7	2000	2000-10-02	8153.83	4203.75	22	1	1	2
710	09:10:00	06:30:00	3.5	17.3	9.36	2000	2000-10-03	8143.87	4203.8	23	1	1	2
711	09:55:00	07:35:00	3	17.3	9.9	2000	2000-10-03	8141.29	4208.78	23	1	1	2
712	10:30:00	08:20:00	3	17.4	10.5	2000	2000-10-03	8143.77	4211.31	23	0	1	2
713	11:10:00	08:55:00	4	17.2	10.5	2000	2000-10-03	8143.73	4213.79	21	1	1	2
714	12:00:00	06:50:00	3	15.2	9.6	2000	2000-10-04	8143.68	4218.77	18	1	1	2
715	10:00:00	09:05:00	3	17.2	9.6	2000	2000-10-04	8136.18	4216.27	18	1	1	2
716	12:35:00	05:55:00	3.5	16.8	10	2000	2000-10-04	8148.67	4218.63	12	1	1	2
717	11:15:00	07:45:00	3	16.6	8.6	2000	2000-10-04	8141.24	4223.77	15	1	1	2
718	14:36:00	07:04:00	3	14.9	9.7	2000	2000-10-12	8108.37	4233.92	16	0	1	2
719	11:22:00	11:00:00	0.5	13.7	9.3	2000	2000-10-12	8046.09	4236.16	14	0	1	2
720	10:48:00	11:40:00	0.25	13	9.3	2000	2000-10-12	8043.83	4236.21	10	0	1	2
721	12:15:00	09:35:00	3.5	14.6	9.1	2000	2000-10-12	8051.29	4233.8	16	0	1	2
722	13:18:00	08:45:00	3.5	15.2	9.9	2000	2000-10-12	8058.46	4231.19	18	1	1	2
723	12:48:00	11:50:00	3.5	14.8	10	2000	2000-10-13	8048.4	4228.94	18	1	1	2
724	14:30:00	08:50:00	3.5	15.1	9.4	2000	2000-10-13	8056.36	4226.23	19	1	1	2
725	13:55:00	09:40:00	3.5	15.4	10.4	2000	2000-10-13	8053.12	4226.16	19	0	1	2
726	13:28:00	11:05:00	3.5	15.3	9.7	2000	2000-10-13	8051.1	4226.92	19	0	1	2
727	07:40:00	12:00:00	3.5	14.9	10	2000	2000-10-16	8111.29	4236.35	14	0	1	2
728	10:20:00	07:50:00	3.5	14.9	9.1	2000	2000-10-16	8101.5	4236.07	14	0	1	2
729	09:20:00	09:26:00	5	15.1	9.4	2000	2000-10-16	8104.01	4228	15	1	1	2
730	08:15:00	10:50:00	4	14.1	9.6	2000	2000-10-16	8113.7	4233.77	15	1	1	2
731	10:00:00	09:35:00	3.5	15.2	10	2000	2000-10-20	8121.62	4221.11	23	1	1	2
732	10:35:00	10:20:00	3.5	15.2	9.4	2000	2000-10-20	8118.83	4218.82	22	1	1	2
733	11:35:00	11:40:00	4	15.5	9.6	2000	2000-10-20	8126.27	4213.74	18	1	1	2
734	13:40:00	07:30:00	5	15.2	9.6	2000	2000-10-20	8123.84	4226.45	14	1	1	2
735	13:10:00	08:05:00	4.5	15.1	9.7	2000	2000-10-20	8126.23	4226.08	14	1	1	2
736	09:35:00	09:00:00	3.5	14.9	10.5	2000	2000-10-20	8123.61	4221.42	24	1	1	2
737	14:00:00	09:55:00	3.5	15.1	10.2	2000	2000-10-21	8133.66	4226.17	16	1	1	2
738	13:05:00	10:50:00	3.5	14.6	10.7	2000	2000-10-21	8131.01	4221.69	21	1	1	2
739	14:25:00	09:20:00	3	15.3	10.8	2000	2000-10-21	8131.63	4226.55	15	1	1	2
740	09:35:00	14:55:00	3	14.9	10	2000	2000-10-24	8108.04	4218.75	16	1	1	2
741	09:10:00	13:20:00	3.9	14.9	9.9	2000	2000-10-24	8111.5	4218.91	21	1	1	2
742	14:55:00	07:00:00	5	14.5	9.9	2000	2000-10-24	8121.35	4236.07	11	0	0	2
743	13:10:00	09:10:00	4	14.7	9.2	2000	2000-10-24	8133.42	4228.85	15	0	1	2
744	13:45:00	08:20:00	4	14.8	10	2000	2000-10-24	8131.41	4231.06	12	1	1	2
745	16:15:00	09:25:00	4	15	10	2000	2000-10-25	8103.36	4221.28	20	1	1	2
746	14:15:00	08:30:00	3.5	14.9	9.5	2000	2000-10-25	8106.41	4216.39	21	1	1	2
747	15:30:00	07:15:00	4	15	9.5	2000	2000-10-25	8108.8	4221.21	20	1	1	2
748	13:50:00	08:05:00	3	14.5	9.2	2000	2000-10-25	8108.35	4216.26	21	1	1	2
749	12:30:00	09:55:00	4	14.7	9.1	2000	2000-10-26	8043.73	4218.78	21	1	1	2
750	13:20:00	10:50:00	4	14.2	9.5	2000	2000-10-26	8046.32	4223.76	19	1	1	2
751	10:45:00	08:00:00	4	14.3	9.1	2000	2000-10-26	8053.73	4221.34	20	0	1	2
752	11:20:00	08:35:00	4	14.5	9.3	2000	2000-10-26	8051.32	4218.76	20	0	1	2
753	11:45:00	09:10:00	4	15.3	9.6	2000	2000-10-26	8048.79	4218.76	20	1	1	2
754	11:00:00	06:30:00	3	19.4	8.3	2000	2000-08-27	8006.27	4244.29	15	0	1	3
755	13:04:00	09:30:00	5	7.8	6.4	2000	2000-08-30	8006.41	4223.66	38	0	0	3
756	15:28:00	06:30:00	4.5	8.5	5.9	2000	2000-08-30	8001.11	4238.51	37	0	1	3
757	15:22:00	06:16:00	5	9.4	4.9	2000	2000-08-31	7958.77	4241.21	30	0	0	3
758	14:30:00	11:18:00	5	9.2	6.1	2000	2000-08-31	7948.93	4243.42	30	1	0	3
759	12:34:00	08:32:00	6.5	21.6	7	2000	2000-09-01	7946.19	4249.01	14	0	1	3
760	12:00:00	07:56:00	5	20.7	5.1	2000	2000-09-01	7948.69	4246.25	20	0	1	3
761	10:32:00	07:05:00	4	9.1	6.7	2000	2000-09-01	7943.9	4243.52	30	0	0	3
762	14:15:00	06:30:00	6	15.4	3.2	2000	2000-09-08	7931.17	4245.28	22	1	1	3
763	12:35:00	08:30:00	6	7.1	6.2	2000	2000-09-08	7928.78	4238.27	29	0	0	3
764	13:25:00	11:20:00	6	9.5	6.3	2000	2000-09-08	7933.78	4241.21	27	1	1	3
765	12:10:00	06:40:00	5	9.5	5.9	2000	2000-09-09	7936.18	4241.21	29	0	1	3
766	12:45:00	08:10:00	6.5	19.7	5.4	2000	2000-09-10	7913.82	4250.58	12	0	1	3
767	10:00:00	12:07:00	6.5	10.5	3.8	2000	2000-09-10	7921.05	4243.87	26	1	1	3
768	12:05:00	10:00:00	6.5	16.2	0.8	2000	2000-09-10	7908.86	4250.81	15	0	1	3
769	11:40:00	10:36:00	6	12.1	0.8	2000	2000-09-10	7911.21	4248.64	23	0	0	3
770	13:40:00	06:15:00	3.5	16.4	1.1	2000	2000-09-01	7938.72	4246.73	22	0	1	3
771	10:00:00	11:10:00	3	14.9	0.4	2000	2000-09-04	7913.72	4248.91	22	0	0	3
772	08:30:00	07:50:00	4	21.5	5.4	2000	2000-09-04	7918.71	4249.78	15	0	1	3
773	11:40:00	07:30:00	6	10.2	4.3	2000	2000-09-08	7923.76	4241.78	26	1	1	3
774	10:35:00	11:30:00	5.5	10.4	4	2000	2000-09-10	7918.72	4243.49	24	1	1	3
775	13:45:00	06:50:00	5.5	17.9	3	2000	2000-09-10	7923.8	4249.64	18	0	1	3
776	14:45:00	12:58:00	6	13.4	3.4	2000	2000-09-08	7933.8	4245.95	21	1	1	3
777	14:14:00	08:53:00	3	21.8	9.2	2000	2000-08-28	8021.21	4233.79	6	1	1	3
778	15:07:00	07:45:00	4	20	7.8	2000	2000-08-28	8016.23	4231.19	15	0	1	3
779	14:51:00	08:00:00	5.5	20.6	7.1	2000	2000-08-28	8018.81	4232.22	13	1	1	3
780	13:00:00	10:00:00	4.5	19.6	5.4	2000	2000-08-28	8033.37	4231.79	16	1	1	3
781	12:00:00	11:23:00	4	15.6	0.2	2000	2000-08-28	8031.09	4223.65	23	1	1	3
782	12:20:00	11:25:00	5	20.5	5.3	2000	2000-08-29	8023.72	4221.21	18	1	1	3
783	14:01:00	09:41:00	5	7.7	7.5	2000	2000-08-29	8013.71	4223.76	34	0	1	3
784	13:18:00	10:25:00	4.5	8.5	7	2000	2000-08-29	8016.26	4223.01	32	1	1	3
785	08:50:00	09:00:00	5	7	8.2	2000	2000-08-30	8008.8	4226.38	47	0	0	3
786	08:54:00	06:30:00	1.5	22.5	8.7	2001	2001-09-09	8256.26	4156.03	9	0	1	1
787	09:59:00	05:20:00	1	22.7	8.7	2001	2001-09-09	8245.66	4158.59	9	1	1	1
788	07:04:00	08:30:00	2	22.7	8.2	2001	2001-09-09	8301.25	4150.93	10	0	1	1
789	10:34:00	07:10:00	1.5	22.9	8.5	2001	2001-09-10	8253.75	4154.69	9	0	1	1
790	09:40:00	08:15:00	2	22.9	8.4	2001	2001-09-10	8253.76	4148.11	9	0	1	1
791	11:36:00	05:45:00	1.5	22.9	8.6	2001	2001-09-10	8248.75	4154.7	10	0	1	1
792	11:02:00	06:30:00	1.5	22.9	8.6	2001	2001-09-11	8251.25	4156.02	9	0	1	1
793	10:35:00	06:00:00	1.5	22.8	8.5	2001	2001-09-11	8243.75	4156.25	10	0	1	1
794	09:30:00	07:15:00	1	22.9	8.5	2001	2001-09-11	8243.75	4150.6	10	0	1	1
795	10:10:00	06:26:00	1.5	22.8	8.4	2001	2001-09-11	8243.8	4154.7	10	1	1	1
796	11:09:00	05:12:00	1	22.8	8.7	2001	2001-09-11	8241.25	4158.77	9	0	1	1
797	08:50:00	08:05:00	2	22.6	8.7	2001	2001-09-12	8238.85	4154.37	5	0	1	1
798	09:30:00	07:20:00	1.5	22.8	8.4	2001	2001-09-12	8236.23	4143.12	8	0	1	1
799	10:10:00	06:45:00	1	22.5	8.6	2001	2001-09-13	8233.6	4156.24	9	0	1	1
800	11:25:00	05:05:00	1.5	22.5	8.3	2001	2001-09-13	8241.25	4200.92	8	0	1	1
801	10:50:00	05:50:00	1	22.4	8.4	2001	2001-09-13	8238.75	4158.76	10	1	1	1
802	07:30:00	07:25:00	2	20.7	7	2001	2001-09-13	8233.61	4154.41	10	0	1	1
803	09:00:00	08:50:00	3	22.7	7.7	2001	2001-09-14	8229.7	4144.4	11	1	1	1
804	11:00:00	05:13:00	2	15.5	6.4	2001	2001-09-14	8228.64	4200.61	9	1	1	1
805	08:00:00	06:45:00	2	19.7	5.6	2001	2001-09-14	8231.25	4151.88	9	1	1	1
806	10:02:00	10:15:00	4.5	17.8	8.3	2001	2001-10-02	8211.26	4154.5	20	0	1	2
807	08:10:00	08:05:00	3.5	17.7	10.4	2001	2001-10-02	8218.66	4143.14	15	1	1	2
808	09:00:00	09:00:00	4.5	17.8	9.3	2001	2001-10-02	8213.76	4146.88	17	1	1	2
809	11:20:00	08:20:00	3.5	17.9	9.5	2001	2001-10-03	8213.75	4201.25	20	0	1	2
810	12:50:00	06:35:00	2.5	17.3	9.9	2001	2001-10-03	8226.49	4158.79	13	0	1	2
811	12:15:00	07:20:00	3	17.6	10	2001	2001-10-03	8221.46	4158.74	13	0	1	2
812	11:10:00	06:15:00	3	16.9	9.2	2001	2001-10-04	8215.52	4206.66	17	0	1	2
813	09:35:00	09:20:00	3	17.1	9.6	2001	2001-10-04	8203.75	4206.23	20	0	1	2
814	10:15:00	07:10:00	3	17.3	9.8	2001	2001-10-04	8208.75	4208	20	0	1	2
815	11:45:00	05:35:00	3.5	17	8.8	2001	2001-10-04	8218.6	4205.6	16	0	1	2
816	11:10:00	09:00:00	4	18	5.2	2001	2001-10-05	8201.02	4154.41	22	1	1	2
817	07:55:00	05:55:00	2.5	17.4	11.8	2001	2001-10-05	8206.27	4211.18	16	0	1	2
818	08:55:00	07:00:00	3	17.2	12.4	2001	2001-10-05	8201.29	4208.7	19	0	1	2
819	10:20:00	08:05:00	3	17.8	12.3	2001	2001-10-05	8201.26	4200.4	22	0	1	2
820	08:30:00	06:30:00	3	17.4	11.1	2001	2001-10-05	8203.86	4208.71	20	0	1	2
821	07:55:00	09:10:00	3	16.3	9.1	2001	2001-10-09	8153.77	4204.4	22	0	1	2
822	09:00:00	05:10:00	4	15.9	10.6	2001	2001-10-09	8156.26	4212.52	14	0	1	2
823	11:10:00	08:45:00	3	16.4	8.6	2001	2001-10-10	8150.75	4156.57	23	1	1	2
824	12:50:00	05:30:00	4	15.4	7.9	2001	2001-10-10	8149.02	4210.01	20	1	1	2
825	12:15:00	06:20:00	3	15.9	8.7	2001	2001-10-10	8149.02	4205.51	23	0	1	2
826	10:40:00	08:10:00	3	16.3	7.7	2001	2001-10-10	8153.75	4158.54	23	1	1	2
827	10:30:00	08:35:00	2.5	16.2	8.2	2001	2001-10-11	8136.25	4203.71	24	0	1	2
828	11:00:00	09:20:00	2.5	16.1	8.6	2001	2001-10-11	8134.01	4206.27	24	1	1	2
829	11:50:00	07:35:00	3	15.9	7.8	2001	2001-10-11	8141.25	4208.27	23	0	1	2
830	10:15:00	09:25:00	1.5	14.5	9.8	2001	2001-10-21	8116.33	4218.78	21	0	1	2
831	11:10:00	08:10:00	1	14.5	9.8	2001	2001-10-21	8113.9	4223.67	20	0	1	2
832	08:40:00	15:45:00	1	14.4	12.4	2001	2001-10-21	8123.75	4223.79	21	0	1	2
833	09:15:00	15:00:00	1	14.4	9.5	2001	2001-10-21	8123.78	4221.26	21	0	1	2
834	02:00:00	09:20:00	1.5	14.6	9.6	2001	2001-10-22	8126.37	4213.72	23	1	1	2
835	11:20:00	08:25:00	1	14.5	10.1	2001	2001-10-22	8118.89	4213.74	22	0	1	2
836	10:20:00	07:25:00	1	14.7	11.1	2001	2001-10-22	8113.73	4216.28	22	0	1	2
837	01:00:00	10:25:00	1.5	14.5	9.7	2001	2001-10-22	8131.26	4208.79	22	0	1	2
838	11:50:00	09:30:00	3	14.5	12	2001	2001-10-23	8131.33	4218.73	22	0	1	2
839	13:35:00	08:25:00	2	14.5	12	2001	2001-10-23	8126.28	4221.29	21	1	1	2
840	13:45:00	07:40:00	2.5	14.5	10.9	2001	2001-10-23	8126.27	4223.81	21	1	1	2
841	01:10:00	10:35:00	2.5	14.6	11.3	2001	2001-10-23	8128.75	4223.76	20	0	1	2
842	03:25:00	10:10:00	0.5	13.1	10.1	2001	2001-10-24	8111.17	4238.73	9	0	1	2
843	12:45:00	07:00:00	1	14	11.1	2001	2001-10-24	8123.59	4233.53	14	0	1	2
844	01:55:00	08:30:00	1	14.4	10.4	2001	2001-10-24	8113.82	4233.75	14	0	1	2
845	03:55:00	09:35:00	0.5	13.7	10	2001	2001-10-24	8108.7	4238.59	9	0	1	2
846	10:45:00	10:50:00	0.5	12.4	9.8	2001	2001-10-29	8051.27	4233.7	16	0	1	2
847	09:35:00	09:25:00	0.5	12.8	9.6	2001	2001-10-29	8058.65	4231.28	17	1	1	2
848	09:02:00	08:40:00	0.5	12.7	9.8	2001	2001-10-29	8056.36	4228.79	18	0	1	2
849	07:48:00	07:10:00	0.5	12.8	10.8	2001	2001-10-29	8103.62	4228.77	20	0	1	2
850	11:25:00	02:15:00	0.5	12	9.9	2001	2001-10-29	8051.28	4236.3	14	0	1	2
851	03:25:00	06:15:00	0.25	11.1	10.6	2001	2001-10-30	8058.76	4238.73	8	0	1	2
852	01:30:00	07:50:00	0.25	12	10.5	2001	2001-10-30	8046.22	4233.78	17	0	1	2
853	01:05:00	08:25:00	0.25	11.8	10.6	2001	2001-10-30	8043.75	4233.68	16	0	1	2
854	12:15:00	10:20:00	0.5	12.4	10.1	2001	2001-10-31	8038.8	4218.79	20	0	1	2
855	01:35:00	07:35:00	0.5	12.4	10.4	2001	2001-10-31	8048.74	4223.73	20	0	1	2
856	11:10:00	09:00:00	0.5	12.3	10.5	2001	2001-10-31	8041.3	4226.19	19	0	1	2
857	09:00:00	09:20:00	0.5	11.7	12.1	2001	2001-11-03	8136.22	4223.8	20	0	1	2
858	11:15:00	06:55:00	0.5	12.2	10.7	2001	2001-11-03	8128.78	4228.68	19	1	1	2
859	09:50:00	08:25:00	0.5	11.9	12.2	2001	2001-11-03	8136.21	4226.22	16	0	1	2
860	02:00:00	06:40:00	0.5	12.3	10.3	2001	2001-11-04	8053.85	4216.26	21	0	1	2
861	01:35:00	07:20:00	0.5	12.3	10.5	2001	2001-11-04	8056.35	4216.17	21	1	1	2
862	01:10:00	07:55:00	0.5	12.3	13.1	2001	2001-11-04	8058.85	4216.23	21	1	1	2
863	04:25:00	06:45:00	2	18.3	8.8	2001	2001-08-27	8006.49	4236.58	13	1	1	3
864	07:20:00	09:25:00	4.5	20.5	9.7	2001	2001-08-28	8003.8	4234.01	20	0	1	3
865	03:07:00	06:20:00	6	18.3	7	2001	2001-08-28	8006.4	4241.17	17	0	1	3
866	04:00:00	03:50:00	8.5	21.5	11	2001	2001-08-28	8013.8	4244.15	9	0	1	3
867	12:05:00	08:20:00	6.5	15.9	4.7	2001	2001-08-30	7956.27	4244.32	19	0	1	3
868	12:35:00	07:20:00	6	19.8	5.7	2001	2001-08-30	7956.31	4246.69	14	1	1	3
869	01:40:00	06:20:00	6	21.5	6.8	2001	2001-08-30	8006.3	4246.54	9	0	1	3
870	04:20:00	02:40:00	3.5	22.2	8.7	2001	2001-08-29	8013.4	4246.3	5	0	1	3
871	11:15:00	09:36:00	7.5	5.8	11	2001	2001-08-31	7938.52	4238.18	50	0	0	3
872	12:55:00	08:00:00	6.5	9.1	6.4	2001	2001-08-31	7938.7	4242.22	32	0	1	3
873	01:57:00	07:00:00	7.5	9.9	6.9	2001	2001-08-31	7946	4244.63	30	0	1	3
874	02:55:00	01:34:00	6.5	15.9	3.1	2001	2001-08-31	7938.73	4246.85	23	0	1	3
875	01:03:00	06:35:00	6.5	9.9	6.8	2001	2001-09-01	7938.6	4244.55	28	0	1	3
876	01:10:00	06:30:00	5.5	21.9	7.1	2001	2001-09-02	7926.3	4251.5	9	0	1	3
877	10:30:00	09:05:00	6	5.3	11.1	2001	2001-09-02	7923.63	4241.65	27	0	1	3
878	12:20:00	06:30:00	7	22	7.1	2001	2001-09-03	7926.33	4246.55	17	1	1	3
879	10:00:00	07:30:00	6	13.2	4.1	2001	2001-09-03	7918.68	4244.02	25	1	1	3
880	11:10:00	08:37:00	6	21.9	7.3	2001	2001-09-04	7910.8	4251.25	8	0	1	3
881	10:20:00	09:35:00	4.5	22	7.6	2001	2001-09-04	7903.88	4248.8	19	1	1	3
882	01:07:00	06:57:00	5	22	7.5	2001	2001-09-04	7918.77	4251.34	11	0	1	3
883	12:20:00	07:42:00	6.5	22	7.6	2001	2001-09-04	7913.88	4249.2	16	1	1	3
884	12:01:00	10:25:00	6.5	8.1	8.7	2001	2001-08-31	7933.72	4239.41	31	0	1	3
885	11:00:00	08:43:00	6	8.4	8.1	2001	2001-09-01	7931.31	4239.34	29	0	0	3
886	11:45:00	09:34:00	6.5	8.9	7.7	2001	2001-09-01	7928.75	4239.5	30	0	1	3
887	08:50:00	07:32:00	5.5	9.7	7.9	2001	2001-09-01	7938.8	4239.5	32	0	1	3
888	12:50:00	07:00:00	7.5	19.4	2.2	2001	2001-09-02	7926.21	4249.41	20	1	1	3
889	11:42:00	07:45:00	6	11.4	5.4	2001	2001-09-02	7931.1	4244.1	27	0	1	3
890	10:40:00	08:57:00	7	13.7	3.3	2001	2001-09-03	7916.18	4246.67	24	1	1	3
891	11:20:00	08:07:00	7	13.2	3.2	2001	2001-09-03	7918.8	4246.9	23	0	1	3
892	11:50:00	08:12:00	5.5	19.3	3.8	2001	2001-09-04	7911.28	4248.22	20	1	1	3
893	11:39:00	10:00:00	7.5	10.5	8.8	2001	2001-08-26	8028.75	4221.3	20	1	1	3
894	08:20:00	06:15:00	3.8	18.6	7.5	2001	2001-08-26	8034.02	4231.56	14	0	1	3
895	09:09:00	07:15:00	2	21	7.7	2001	2001-08-26	8028.42	4233.52	11	0	1	3
896	10:30:00	09:00:00	5.5	12.7	8	2001	2001-08-26	8031.3	4228.78	17	1	1	3
897	09:45:00	08:00:00	2.5	20	7.7	2001	2001-08-26	8026.27	4231.31	15	0	1	3
898	02:00:00	10:45:00	7.5	6.2	13	2001	2001-08-27	8008.32	4226.47	41	0	0	3
899	12:20:00	09:15:00	6	7.3	13.3	2001	2001-08-27	8013.63	4229.04	36	0	0	3
900	03:00:00	08:20:00	3.5	17.9	8.8	2001	2001-08-27	8008.68	4231.35	12	1	1	3
901	09:45:00	11:25:00	2.5	23.9	7.3	2002	2002-09-10	8243.82	4146.26	8	0	1	1
902	08:05:00	09:10:00	3	23.7	7.7	2002	2002-09-10	8231.26	4143.64	12	1	1	1
903	06:15:00	06:30:00	3.5	23.1	6.2	2002	2002-09-10	8228.74	4158.75	11	1	1	1
904	08:35:00	08:25:00	3	23.5	6.4	2002	2002-09-11	8228.75	4146.23	12	1	1	1
905	10:50:00	10:10:00	2.5	23.9	6.6	2002	2002-09-11	8246.27	4143.27	10	1	1	1
906	07:15:00	06:30:00	3.5	23.1	6.8	2002	2002-09-11	8228.74	4156.19	10	1	1	1
907	11:25:00	10:30:00	1.5	24.1	9.1	2002	2002-09-12	8243.99	4148.8	9	1	1	1
908	11:25:00	11:05:00	1.5	23.6	8.5	2002	2002-09-13	8246.22	4155.38	11	1	1	1
909	09:40:00	08:30:00	1.5	23.6	8.2	2002	2002-09-13	8251.14	4148.48	7	0	1	1
910	11:45:00	11:45:00	1.5	23.4	8.1	2002	2002-09-14	8242	4156.19	11	1	1	1
911	09:35:00	08:00:00	1.5	23.4	8.2	2002	2002-09-14	8256.25	4148.77	10	1	1	1
912	10:30:00	08:55:00	1.5	23.4	7.9	2002	2002-09-14	8251.27	4153.78	10	1	1	1
913	11:45:00	09:25:00	1.5	23.8	8.2	2002	2002-09-15	8233.99	4158.68	9	1	1	1
914	10:00:00	07:55:00	1.5	23.4	8.1	2002	2002-09-15	8248.75	4157.99	9	0	1	1
915	09:30:00	07:25:00	1.5	23.4	8.1	2002	2002-09-15	8248.77	4155.61	10	1	1	1
916	08:55:00	06:00:00	1.5	21.8	8.3	2002	2002-09-18	8303.6	4156.13	8	0	1	1
917	09:30:00	06:35:00	1.5	21	8.6	2002	2002-09-18	8306.27	4158.79	6	1	1	1
918	07:50:00	07:50:00	1.5	22.6	7.8	2002	2002-09-18	8253.78	4158.75	6	1	1	1
919	07:50:00	08:20:00	2	19.5	9.4	2002	2002-10-09	8223.74	4158.74	16	1	1	2
920	08:20:00	09:45:00	2	19.4	9.6	2002	2002-10-09	8226.23	4156.21	14	1	1	2
921	09:10:00	10:30:00	2	19.3	9.6	2002	2002-10-09	8226.24	4151.24	12	1	1	2
922	07:10:00	06:45:00	3	19.5	9.8	2002	2002-10-09	8223.73	4203.73	14	1	1	2
923	11:55:00	10:20:00	2	19.1	9.6	2002	2002-10-10	8221.27	4143.71	15	1	1	2
924	09:00:00	08:45:00	2.5	19	9.5	2002	2002-10-10	8223.76	4153.71	14	1	1	2
925	07:25:00	06:30:00	2	19.3	9.7	2002	2002-10-10	8221.21	4203.78	16	1	1	2
926	11:00:00	11:50:00	2	18.7	9.5	2002	2002-10-11	8221.2	4143.71	15	1	1	2
927	12:25:00	07:45:00	3	19.3	9.5	2002	2002-10-11	8213.73	4156.3	20	1	1	2
928	08:00:00	07:15:00	2	19.4	9.6	2002	2002-10-11	8216.24	4156.2	19	1	1	2
929	07:30:00	06:45:00	2	19.4	9.4	2002	2002-10-11	8216.24	4158.69	20	1	1	2
930	10:30:00	09:45:00	2.5	18.8	8.6	2002	2002-10-11	8211.3	4151.2	21	1	1	2
931	10:55:00	09:05:00	2.5	18.8	8.9	2002	2002-10-12	8211.29	4148.53	20	1	1	2
932	09:45:00	07:05:00	3	19.1	8.5	2002	2002-10-12	8203.69	4151.18	22	1	1	2
933	08:40:00	07:00:00	2.5	19.2	8.7	2002	2002-10-12	8208.19	4158.74	22	1	1	2
934	09:15:00	09:05:00	2.5	18.6	8.8	2002	2002-10-15	8206.28	4201.28	22	1	1	2
935	08:15:00	07:50:00	2.5	18.6	8.9	2002	2002-10-15	8203.71	4156.23	22	1	1	2
936	08:45:00	08:30:00	3	18.6	8.8	2002	2002-10-15	8203.78	4158.78	22	1	1	2
937	07:45:00	07:10:00	2	18.6	8.9	2002	2002-10-15	8206.19	4158.74	21	1	1	2
938	12:45:00	09:15:00	2.5	18.3	8.9	2002	2002-10-16	8203.72	4211.29	18	1	1	2
939	12:00:00	08:30:00	3	17.6	9	2002	2002-10-16	8208.73	4211.19	16	1	1	2
940	11:20:00	07:55:00	2	18.2	8.8	2002	2002-10-16	8208.72	4208.77	20	1	1	2
941	10:30:00	06:55:00	2.5	17.2	8.8	2002	2002-10-16	8216.28	4208.79	12	0	1	2
942	10:05:00	06:25:00	2	18.1	8.8	2002	2002-10-17	8158.69	4211.23	17	1	1	2
943	11:30:00	07:55:00	2.5	18.3	8.9	2002	2002-10-17	8158.98	4201.24	23	1	1	2
944	09:05:00	08:45:00	2	18.1	14.7	2002	2002-10-18	8147.41	4157.85	24	0	1	2
945	10:05:00	07:45:00	2.5	17.6	10.1	2002	2002-10-18	8151.25	4203.78	23	1	1	2
946	07:15:00	06:50:00	2.5	17.3	14.5	2002	2002-10-18	8158.72	4208.69	19	1	1	2
947	08:25:00	08:25:00	1	15.8	12.9	2002	2002-10-21	8143.81	4213.76	22	1	1	2
948	07:35:00	07:35:00	1	15.5	10.4	2002	2002-10-21	8143.6	4218.57	19	1	1	2
949	09:13:00	11:40:00	1	15.8	11.3	2002	2002-10-21	8148.78	4208.72	22	1	1	2
950	07:05:00	06:50:00	1.5	15	11.6	2002	2002-10-21	8148.62	4221.2	11	1	1	2
951	09:55:00	09:45:00	2	16.7	11.6	2002	2002-10-22	8141.25	4203.74	25	1	1	2
952	09:10:00	07:25:00	2	16.2	13.1	2002	2002-10-22	8143.73	4208.71	24	1	1	2
953	10:35:00	08:50:00	2.5	16.7	10.5	2002	2002-10-22	8143.72	4159.7	25	1	1	2
954	12:25:00	06:30:00	2.5	16	11.5	2002	2002-10-22	8153.79	4208.76	19	1	1	2
955	09:15:00	07:40:00	1.5	15.7	9	2002	2002-10-24	8133.7	4223.73	21	1	1	2
956	11:30:00	06:00:00	1.5	15.2	9.2	2002	2002-10-24	8126.2	4231.26	16	1	1	2
957	08:40:00	08:15:00	1.5	15.5	9.2	2002	2002-10-24	8136.21	4223.74	20	1	1	2
958	07:00:00	10:00:00	1.5	16.3	9.2	2002	2002-10-24	8131.2	4211.23	23	1	1	2
959	01:15:00	07:20:00	2	14.9	8.6	2002	2002-10-25	8123.7	4226.27	21	1	1	2
960	12:00:00	08:45:00	2	15.7	9.1	2002	2002-10-25	8121.24	4216.3	23	1	1	2
961	11:30:00	09:25:00	2	15.8	9.1	2002	2002-10-25	8118.69	4213.73	23	1	1	2
962	06:40:00	06:15:00	1.5	14.6	9.2	2002	2002-10-25	8128.73	4231.28	16	1	1	2
963	12:25:00	06:25:00	1.5	14.4	9.4	2002	2002-10-26	8118.73	4228.78	18	1	1	2
964	11:20:00	07:40:00	1.5	14.9	6.8	2002	2002-10-26	8111.2	4223.76	21	1	1	2
965	10:30:00	11:10:00	1.5	15.3	9.2	2002	2002-10-26	8113.71	4218.77	22	1	1	2
966	01:00:00	06:50:00	1.5	14.5	9.4	2002	2002-10-26	8116.23	4228.73	20	1	1	2
967	08:55:00	06:30:00	2	15	9.3	2002	2002-10-27	8103.99	4221.19	21	1	1	2
968	08:30:00	05:50:00	2	15	9.3	2002	2002-10-27	8106.2	4221.24	21	1	1	2
969	10:05:00	08:40:00	2	15.1	9.3	2002	2002-10-27	8103.79	4216.27	22	1	1	2
970	09:40:00	09:10:00	2	15	9.3	2002	2002-10-27	8101.22	4216.21	22	1	1	2
971	09:55:00	07:10:00	2	14.6	9.4	2002	2002-10-28	8056.25	4218.76	22	1	1	2
972	08:00:00	06:25:00	2	14.7	9.3	2002	2002-10-28	8101.28	4218.72	21	1	1	2
973	07:15:00	05:35:00	2	14.6	9.3	2002	2002-10-28	8102.56	4224.67	21	1	1	2
974	10:35:00	09:35:00	2	14.5	9.4	2002	2002-10-28	8056.22	4221.27	21	1	1	2
975	08:35:00	08:20:00	2	14.3	10	2002	2002-10-29	8046.18	4218.75	21	1	1	2
976	10:30:00	05:35:00	2	14.1	10.1	2002	2002-10-29	8056.19	4226.27	20	1	1	2
977	08:10:00	07:45:00	2	14.3	10.2	2002	2002-10-29	8048.68	4218.74	21	1	1	2
978	11:25:00	12:05:00	1.5	13.4	10.4	2002	2002-10-29	8056.3	4233.76	17	1	1	2
979	10:20:00	09:45:00	1	12.3	11	2002	2002-10-30	8041.21	4233.77	16	1	1	2
980	06:10:00	06:10:00	1	13.9	10.5	2002	2002-10-30	8053.73	4226.23	20	1	1	2
981	06:40:00	06:45:00	2.5	13.9	10.5	2002	2002-10-30	8051.21	4226.25	20	1	1	2
982	10:50:00	09:10:00	1	12.8	10.9	2002	2002-10-30	8043.81	4233.74	16	1	1	2
983	08:00:00	05:50:00	1	11.9	11	2002	2002-10-31	8048.69	4233.76	17	1	1	2
984	08:25:00	06:15:00	0.5	10.2	11.2	2002	2002-10-31	8048.78	4236.26	15	0	1	2
985	11:00:00	07:00:00	0.5	10.3	10.3	2002	2002-10-31	8053.78	4238.73	9	0	1	2
986	11:30:00	06:30:00	0.5	10.2	10.4	2002	2002-10-31	8056.31	4238.71	10	1	1	2
987	08:10:00	06:25:00	1	10.7	7.4	2002	2002-11-01	8068.71	4236.2	15	1	1	2
988	08:50:00	07:15:00	1.5	11.8	7.6	2002	2002-11-01	8103.79	4233.76	17	1	1	2
989	11:50:00	08:30:00	2	12.4	5.9	2002	2002-11-01	8113.79	4236.26	12	1	1	2
990	12:30:00	09:20:00	1	10.9	5.2	2002	2002-11-01	8118.77	4238.77	7	1	1	2
991	01:15:00	12:50:00	6.5	10.9	5.6	2002	2002-08-27	8006.75	4238.65	21	0	1	3
992	12:50:00	06:15:00	7.5	12.5	5	2002	2002-08-27	8005.5	4236.36	18	0	1	3
993	11:30:00	09:20:00	4	19	6.5	2002	2002-08-27	8006.48	4231.39	15	1	1	3
994	02:05:00	05:20:00	4	22.4	8.5	2002	2002-08-28	8008.78	4246.2	8	0	1	3
995	07:05:00	06:45:00	4.5	11.8	7.2	2002	2002-08-28	8003.57	4236.1	24	0	1	3
996	10:15:00	09:55:00	4.5	6.1	9.6	2002	2002-08-28	8004.01	4226.19	41	0	0	3
997	11:20:00	08:50:00	3.5	6.2	9	2002	2002-08-28	8003.81	4231.23	39	0	0	3
998	11:30:00	09:30:00	7	5.8	10.4	2002	2002-08-29	7948.62	4231.22	56	0	0	3
999	01:00:00	06:50:00	5	5.9	9.7	2002	2002-08-29	7956.27	4233.73	50	0	0	3
1000	11:50:00	06:50:00	6	7	8.8	2002	2002-08-30	8001.37	4238.85	35	0	1	3
1001	12:50:00	05:50:00	4.5	22.6	8.7	2002	2002-08-30	8003.68	4246.3	11	1	1	3
1002	01:25:00	05:15:00	5	22.8	8.7	2002	2002-08-30	8006.3	4246.26	10	1	1	3
1003	10:50:00	08:55:00	6.5	5.9	8.4	2002	2002-08-30	7956.24	4236.28	48	0	0	3
1004	09:30:00	06:05:00	4	22.9	8.4	2002	2002-09-02	7956.3	4246.26	13	0	1	3
1005	10:05:00	06:45:00	6	14.7	4.9	2002	2002-09-02	7950.75	4242.74	20	1	1	3
1006	07:10:00	08:05:00	5.5	7.3	8.4	2002	2002-09-02	7951.1	4236.22	37	0	0	3
1007	08:05:00	08:55:00	3	6.5	8.9	2002	2002-09-02	7946.19	4238.68	38	0	1	3
1008	12:10:00	07:25:00	4	11.6	5	2002	2002-09-03	7946.28	4246.34	20	0	1	3
1009	12:40:00	06:50:00	4	14.5	5.1	2002	2002-09-03	7948.81	4246.22	18	0	1	3
1010	12:35:00	09:10:00	5.5	7.5	8.7	2002	2002-09-04	7931.19	4238.77	30	0	1	3
1011	11:55:00	09:55:00	5	8.1	7.6	2002	2002-09-04	7928.69	4238.76	29	0	1	3
1012	09:10:00	07:40:00	4	9.9	6.6	2002	2002-09-04	7936.22	4243.8	28	0	1	3
1013	08:25:00	08:20:00	6	9.4	6.9	2002	2002-09-05	7933.69	4243.75	27	0	1	3
1014	06:25:00	06:20:00	4	12.2	4.2	2002	2002-09-05	7938.72	4248.76	17	1	1	3
1015	10:00:00	06:30:00	5	10.7	5.5	2002	2002-09-06	7918.69	4243.72	25	0	1	3
1016	09:35:00	09:20:00	5	22.6	8.8	2002	2002-09-07	7901.25	4251.29	9	0	0	3
1017	11:45:00	07:00:00	5	13.7	2.9	2002	2002-09-07	7913.78	4248.74	21	1	1	3
1018	10:10:00	10:40:00	6	6.3	9.8	2002	2002-09-03	7938.72	4236.21	49	0	0	3
1019	08:25:00	07:00:00	4.5	10.9	5.5	2002	2002-09-04	7938.75	4246.3	23	0	1	3
1020	11:25:00	07:40:00	5	11	5.7	2002	2002-09-05	7933.75	4246.24	22	1	1	3
1021	12:00:00	07:00:00	5	10.4	6.2	2002	2002-09-05	7936.28	4246.28	23	1	1	3
1022	12:40:00	04:50:00	5	13.8	2.7	2002	2002-09-06	7926.26	4248.73	20	1	1	3
1023	10:30:00	07:15:00	5	12.9	3.2	2002	2002-09-06	7918.79	4246.27	21	0	1	3
1024	11:10:00	12:15:00	5.5	14.1	2.8	2002	2002-09-06	7916.21	4248.77	20	1	1	3
1025	10:30:00	10:25:00	5.5	22.5	8.9	2002	2002-09-07	7908.62	4251.36	7	0	1	3
1026	08:50:00	08:40:00	5	16.1	2.7	2002	2002-09-07	7903.76	4248.8	18	1	0	3
1027	11:05:00	07:40:00	5.5	14.4	3.2	2002	2002-09-07	7911.25	4248.71	20	1	1	3
1028	10:15:00	06:30:00	4	16.6	6.1	2002	2002-08-25	8033.9	4231.43	16	0	1	3
1029	07:25:00	07:15:00	4.5	18	8	2002	2002-08-25	8026.46	4221.41	19	0	1	3
1030	08:45:00	10:20:00	3.5	12.7	6.7	2002	2002-08-25	8021.4	4223.98	23	0	1	3
1031	08:00:00	08:15:00	6.5	23.5	8.4	2002	2002-08-25	8023.85	4221.41	15	1	1	3
1032	12:00:00	07:45:00	6	18	7.2	2002	2002-08-26	8021.44	4231.43	16	0	1	3
1033	12:55:00	06:40:00	4.5	20.9	8.3	2002	2002-08-26	8013.84	4231.19	14	1	1	3
1034	09:55:00	08:45:00	5.5	9.9	7.8	2002	2002-08-26	8018.95	4223.94	28	0	1	3
1035	11:00:00	09:30:00	6	7	8.6	2002	2002-08-26	8016.42	4226.41	35	0	1	3
1036	10:40:00	:	5.5	6.1	9.2	2002	2002-08-27	8011.33	4228.98	44	0	0	3
1037	08:54:00	09:41:00	1	21.6	8.8	2003	2003-09-10	8238.71	4141.21	10	0	1	1
1038	06:52:00	07:00:00	3.5	21.4	8.1	2003	2003-09-10	8228.67	4146.19	12	1	1	1
1039	07:30:00	07:50:00	3.5	21.5	7.7	2003	2003-09-10	8233.73	4146.22	11	0	1	1
1040	08:20:00	09:05:00	1	21.5	8.3	2003	2003-09-10	8238.66	4143.7	6	0	1	1
1041	11:25:00	10:56:00	2	21.8	7.8	2003	2003-09-11	8241.74	4151.11	11	0	1	1
1042	10:42:00	10:00:00	2.5	21.8	7.8	2003	2003-09-11	8243.83	4146.76	7	0	1	1
1043	07:30:00	06:35:00	2	21.4	7.6	2003	2003-09-11	8231.3	4145.8	11	0	1	1
1044	08:37:00	07:22:00	1.5	21.6	8.3	2003	2003-09-11	8236.25	4143.5	10	1	1	1
1045	08:55:00	09:08:00	1.5	21.5	6.2	2003	2003-09-12	8251.39	4146.01	10	0	1	1
1046	09:34:00	08:00:00	2	21.6	7.8	2003	2003-09-12	8246.2	4146.44	9	1	1	1
1047	10:30:00	07:30:00	2.5	21.8	8.1	2003	2003-09-12	8243.47	4149.16	10	0	1	1
1048	11:55:00	12:07:00	1.5	21.9	8.2	2003	2003-09-12	8236.37	4153.49	11	0	1	1
1049	09:47:00	08:36:00	1	21.4	8.6	2003	2003-09-13	8253.77	4148.25	10	0	1	1
1050	10:22:00	11:58:00	1.5	21.1	9.1	2003	2003-09-13	8256.25	4150.9	10	0	1	1
1051	08:34:00	07:50:00	1.5	21.4	9	2003	2003-09-13	8248.75	4148.77	10	0	1	1
1052	09:55:00	07:41:00	1	20.8	8.3	2003	2003-09-14	8301.09	4155.8	9	0	1	1
1053	10:25:00	06:30:00	0.5	20.8	8.5	2003	2003-09-14	8303.52	4158.33	8	0	1	1
1054	11:00:00	07:05:00	1.5	20.8	8.2	2003	2003-09-14	8301.14	4158.68	8	0	1	1
1055	12:50:00	08:45:00	2	21.3	8.5	2003	2003-09-13	8250.88	4154.15	11	0	1	1
1056	09:40:00	06:55:00	2	21.1	8.4	2003	2003-09-15	8246.23	4158.57	11	0	1	1
1057	10:45:00	07:30:00	1.5	21.4	8.5	2003	2003-09-15	8236.23	4158.75	10	0	1	1
1058	11:15:00	08:50:00	1.5	21.6	8.3	2003	2003-09-15	8236.24	4156.21	10	0	1	1
1059	10:55:00	06:33:00	1.5	17.8	9.36	2003	2003-10-02	8221.38	4201.18	17	0	1	2
1060	07:30:00	09:01:00	1.5	17.7	8.76	2003	2003-10-02	8211.2	4153.7	21	0	1	2
1061	08:00:00	09:35:00	1.5	17.8	9.22	2003	2003-10-02	8213.71	4153.7	21	0	1	2
1062	08:45:00	07:20:00	2	17.8	9.36	2003	2003-10-02	8216.26	4158.75	19	0	1	2
1063	10:35:00	08:40:00	1.5	17.4	10.9	2003	2003-10-03	8216.33	4148.72	18	0	1	2
1064	11:25:00	09:40:00	1.5	16.6	10.9	2003	2003-10-03	8218.81	4143.67	17	0	1	2
1065	12:05:00	10:35:00	1.5	16.3	11.1	2003	2003-10-03	8223.72	4141.23	13	0	1	2
1066	12:40:00	11:30:00	1	16.2	10.8	2003	2003-10-03	8226.3	4143.8	13	0	1	2
1067	11:43:00	07:25:00	1.5	14.1	10.4	2003	2003-10-23	8058.74	4233.8	17	0	1	2
1068	10:20:00	08:41:00	2	14.4	9.8	2003	2003-10-23	8056	4226.24	20	1	1	2
1069	12:13:00	06:46:00	1.5	13.9	10.3	2003	2003-10-23	8056.25	4236.31	16	0	1	2
1070	12:44:00	06:06:00	0.5	13.3	10.1	2003	2003-10-23	8058.8	4238.7	10	0	1	2
1071	10:45:00	07:48:00	3	13.9	13.8	2003	2003-10-24	8046.23	4223.81	20	0	1	2
1072	10:12:00	08:25:00	3.5	13.9	12.5	2003	2003-10-24	8043.68	4221.23	20	1	1	2
1073	12:23:00	10:38:00	2	12.9	10.8	2003	2003-10-25	8048.85	4233.73	17	1	1	2
1074	11:01:00	09:13:00	2.5	13.4	10.2	2003	2003-10-25	8036.23	4228.73	19	1	1	2
1075	09:45:00	07:51:00	2	13.6	10.7	2003	2003-10-25	8038.71	4218.75	21	0	1	2
1076	09:05:00	07:03:00	3	13.7	9.86	2003	2003-10-25	8043.75	4218.75	22	0	1	2
1077	14:15:00	06:20:00	6	7.7	4.8	2003	2003-08-27	8003.85	4235.57	29	0	0	3
1078	14:25:00	06:15:00	5.5	22.2	5.8	2003	2003-08-28	8008.75	4238.74	13	0	1	3
1079	13:00:00	07:30:00	5	11.4	8.5	2003	2003-08-28	8001.05	4231.23	54	0	1	3
1080	14:15:00	06:10:00	8	18.2	4	2003	2003-08-29	8001.29	4241.21	28	0	1	3
1081	14:30:00	06:15:00	6	19	8.2	2003	2003-08-30	7956.2	4241.25	33	0	1	3
1082	07:30:00	10:30:00	3.5	21.7	8.6	2003	2003-09-02	8003.75	4246.23	10	0	1	3
1083	06:50:00	07:15:00	4	21.4	8.9	2003	2003-09-02	8007.75	4246.24	8	0	1	3
1084	06:10:00	06:20:00	2.5	21.9	10	2003	2003-09-02	8013.65	4245.26	4	0	1	3
1085	08:10:00	09:15:00	4.5	18.2	3.6	2003	2003-09-02	7958.81	4245.79	20	0	1	3
1086	09:12:00	08:10:00	4.5	19.2	4.2	2003	2003-09-02	8006.28	4241.26	17	0	1	3
1087	13:00:00	06:50:00	5	21.6	10.4	2003	2003-09-03	7948.75	4246.21	19	1	1	3
1088	11:37:00	07:00:00	7	21.3	7.6	2003	2003-09-04	7943.74	4248.74	9	1	1	3
1089	11:38:00	06:24:00	5	21.2	7.8	2003	2003-09-06	7928.76	4246.27	17	1	1	3
1090	10:35:00	08:40:00	5	7.9	6	2003	2003-09-06	7938.78	4238.96	29	0	1	3
1091	12:09:00	06:57:00	5.5	13.6	2.6	2003	2003-09-06	7931.27	4246.31	19	1	1	3
1092	11:00:00	10:04:00	4	7.6	3.6	2003	2003-09-07	7916.25	4248.79	21	0	1	3
1093	07:11:00	06:03:00	5.5	21.1	8.5	2003	2003-09-08	7921.22	4248.76	15	0	1	3
1094	10:55:00	07:50:00	5.5	20.8	7.1	2003	2003-09-04	7938.68	4246.27	23	1	1	3
1095	07:54:00	07:50:00	5.5	8.4	5.5	2003	2003-09-06	7933.66	4243.8	27	0	1	3
1096	10:10:00	08:18:00	4.5	9.4	5.5	2003	2003-09-07	7918.74	4243.73	26	0	1	3
1097	11:35:00	07:36:00	5	13.4	3	2003	2003-09-07	7918.77	4248.79	18	0	1	3
1098	06:04:00	06:04:00	5	20.6	4	2003	2003-09-07	7931.24	4248.74	17	1	1	3
1099	11:45:00	07:12:00	6	21.4	8.7	2003	2003-09-08	7911.22	4251.22	8	0	1	3
1100	11:25:00	08:13:00	4.5	14.1	5.4	2003	2003-09-08	7913.75	4248.7	20	1	1	3
1101	10:45:00	07:41:00	5.5	13.5	4	2003	2003-09-08	7911.25	4248.75	21	1	1	3
1102	08:40:00	08:56:00	4	10.6	6.6	2003	2003-09-08	7913.75	4246.22	23	0	1	3
1103	10:30:00	09:00:00	3.5	13.8	3.3	2003	2003-08-26	8033.73	4223.77	20	0	1	3
1104	07:45:00	06:40:00	1	21	5.5	2003	2003-08-26	8031.25	4233.75	8	0	1	3
1105	08:20:00	07:12:00	0.5	21.1	5.7	2003	2003-08-26	8028.75	4233.75	9	1	1	3
1106	09:30:00	08:15:00	3.5	17.8	3.7	2003	2003-08-26	8028.63	4226.27	19	0	1	3
1107	10:45:00	10:20:00	3.5	23.2	5.7	2003	2003-08-27	8020.01	4223.41	26	0	0	3
1108	12:05:00	08:55:00	4	19	4.9	2003	2003-08-27	8016.28	4231.16	15	0	1	3
1109	13:00:00	19:50:00	3.5	13.2	5.2	2003	2003-08-27	8008.97	4231.14	16	0	1	3
1110	11:15:00	10:10:00	6	11.5	5.8	2003	2003-08-28	8013.52	4223.82	35	0	0	3
1111	11:15:00	10:10:00	5	14.4	5.5	2003	2003-08-28	8013.52	4223.82	36	0	1	3
1112	07:55:00	07:46:00	2	22.2	8.5	2004	2004-09-14	8236.29	4141.26	11	1	1	1
1113	08:30:00	08:45:00	1	22.2	8.4	2004	2004-09-14	8241.28	4141.25	7	1	1	1
1114	07:00:00	06:40:00	1.5	22.2	9.8	2004	2004-09-14	8229.18	4146.3	12	1	1	1
1115	07:40:00	06:40:00	1.5	21.9	7.7	2004	2004-09-15	8231.99	4151.26	10	1	1	1
1116	09:44:00	08:30:00	1.25	22.1	9	2004	2004-09-15	8246.27	4146.25	9	1	1	1
1117	11:00:00	07:38:00	1.5	22	8.8	2004	2004-09-15	8239.02	4151.29	10	1	1	1
1118	09:43:00	07:31:00	1.5	21.8	7.8	2004	2004-09-16	8251.23	4151.24	10	1	1	1
1119	10:50:00	08:51:00	2	21.9	7.5	2004	2004-09-16	8258.7	4151.24	10	1	1	1
1120	10:22:00	08:46:00	1.5	21.9	7.8	2004	2004-09-16	8256.33	4151.22	10	1	1	1
1121	10:00:00	09:30:00	1.5	21.7	8.4	2004	2004-09-17	8303.74	4158.76	10	1	1	1
1122	11:15:00	07:18:00	2	22	8.5	2004	2004-09-17	8258.78	4156.28	10	1	1	1
1123	10:49:00	08:00:00	1.5	21.7	8.2	2004	2004-09-17	8301.26	4156.22	10	1	1	1
1124	08:17:00	08:17:00	1.5	20.2	9.1	2004	2004-09-21	8251.2	4158.77	10	1	1	1
1125	07:46:00	07:54:00	1.5	20.1	9	2004	2004-09-21	8253.6	4156.22	10	1	1	1
1126	07:00:00	07:00:00	2	20	9.2	2004	2004-09-21	8258.76	4158.79	10	1	1	1
1127	09:44:00	07:45:00	2	20	7.6	2004	2004-09-22	8246.11	4158.77	10	1	1	1
1128	08:23:00	06:54:00	1.5	20.2	7.5	2004	2004-09-22	8251.29	4153.73	10	1	1	1
1129	10:40:00	08:45:00	2.5	20.2	7.6	2004	2004-09-22	8238.66	4156.24	10	1	1	1
1130	10:25:00	07:40:00	2	20.3	7.9	2004	2004-09-23	8236.23	4201.04	10	1	1	1
1131	09:30:00	06:40:00	1.5	20.3	9.9	2004	2004-09-23	8238.75	4153.68	10	1	1	1
1132	08:43:00	07:30:00	1.5	20.6	9.4	2004	2004-09-24	8233.72	4156.21	10	1	1	1
1133	09:35:00	06:41:00	3	20.2	8.5	2004	2004-09-24	8228.67	4153.77	10	1	1	1
1134	08:00:00	07:30:00	3	19.5	8.9	2004	2004-10-03	8211.19	4156.23	21	1	1	2
1135	07:13:00	08:40:00	2	19.3	8	2004	2004-10-03	8206.15	4156.24	21	1	1	2
1136	08:56:00	06:30:00	3	19.6	9.1	2004	2004-10-03	8218.74	4158.78	18	1	1	2
1137	10:00:00	09:20:00	3	19.1	9.3	2004	2004-10-04	8216.3	4146.24	17	1	1	2
1138	11:20:00	08:20:00	3.5	19.4	9.1	2004	2004-10-04	8223.84	4143.75	14	1	1	2
1139	10:02:00	09:12:00	2	18.9	8.9	2004	2004-10-05	8216.17	4148.77	16	1	1	2
1140	11:58:00	06:45:00	3	18.8	9.1	2004	2004-10-05	8226.27	4156.22	13	1	1	2
1141	11:25:00	07:26:00	2	18.5	9.1	2004	2004-10-05	8223.8	4153.76	14	1	1	2
1142	10:00:00	09:10:00	3	18.4	11.2	2004	2004-10-06	8208.69	4148.73	20	1	1	2
1143	08:00:00	06:35:00	3	18.5	11.5	2004	2004-10-06	8221.23	4153.72	15	1	1	2
1144	08:24:00	07:20:00	3	18.4	11.4	2004	2004-10-06	8221.28	4151.47	14	1	1	2
1145	09:55:00	09:12:00	2.5	18.3	10.6	2004	2004-10-07	8208.7	4151.31	21	1	1	2
1146	08:25:00	09:20:00	2.5	18.2	10.7	2004	2004-10-07	8213.69	4148.71	19	1	1	2
1147	11:35:00	06:40:00	2.5	18.2	10.3	2004	2004-10-07	8218.72	4201.28	18	1	1	2
1148	11:44:00	06:45:00	4	18.2	8.7	2004	2004-10-08	8211.23	4206.28	20	1	1	2
1149	10:24:00	08:18:00	4	18.2	9.2	2004	2004-10-08	8208.75	4158.75	21	1	1	2
1150	09:35:00	07:39:00	4	17.7	11.2	2004	2004-10-12	8151.21	4213.72	16	1	1	2
1151	09:10:00	06:34:00	4	17.4	11.1	2004	2004-10-12	8153.68	4213.71	13	0	1	2
1152	11:47:00	06:25:00	3	17.9	9	2004	2004-10-13	8201.3	4158.75	22	1	1	2
1153	10:13:00	07:50:00	3	17.9	9.4	2004	2004-10-13	8156.25	4158.74	23	1	1	2
1154	11:07:00	07:10:00	3	17.9	9.8	2004	2004-10-13	8158.75	4156.2	23	1	1	2
1155	11:19:00	10:55:00	3	17.8	8.9	2004	2004-10-14	8143.75	4211.27	22	1	1	2
1156	08:57:00	06:26:00	3	17.9	8.9	2004	2004-10-14	8151.87	4156.2	24	1	1	2
1157	09:58:00	07:39:00	3	17.9	8.8	2004	2004-10-14	8143.68	4201.25	24	1	1	2
1158	09:41:00	07:13:00	3	17.6	8.6	2004	2004-10-15	8134.26	4208.72	24	1	1	2
1159	08:44:00	06:10:00	2.5	17.6	8.9	2004	2004-10-15	8138.67	4206.27	24	1	1	2
1160	09:54:00	06:40:00	3	16.2	7.7	2004	2004-10-16	8146.31	4223.73	7	0	1	2
1161	09:16:00	08:36:00	3	17	8.3	2004	2004-10-16	8141.31	4223.79	15	1	1	2
1162	07:40:00	08:49:00	0.5	15.4	8.7	2004	2004-10-19	8051.31	4231.23	16	1	1	2
1163	07:05:00	13:00:00	0.5	15.2	9	2004	2004-10-19	8048.67	4233.74	16	1	1	2
1164	08:45:00	07:18:00	1	15.6	8.7	2004	2004-10-19	8101.27	4231.22	17	1	1	2
1165	11:50:00	10:04:00	1	14.5	9.3	2004	2004-10-20	8038.84	4231.21	15	1	1	2
1166	10:14:00	10:52:00	1	14.8	9.5	2004	2004-10-20	8041.27	4228.79	18	0	1	2
1167	11:17:00	09:28:00	1	14.6	9.5	2004	2004-10-20	8036.24	4228.73	16	0	1	2
1168	13:20:00	12:10:00	1.5	14.7	8.9	2004	2004-10-21	8106.27	4233.76	17	0	1	2
1169	07:46:00	09:06:00	1	15.4	8.6	2004	2004-10-21	8041.22	4218.75	20	1	1	2
1170	08:14:00	08:26:00	1	15.1	8.6	2004	2004-10-21	8041.28	4221.28	17	1	1	2
1171	06:10:00	09:50:00	1.5	15.2	8.2	2004	2004-10-22	8058.72	4221.21	21	1	1	2
1172	10:00:00	08:00:00	1.5	15.9	8.7	2004	2004-10-22	8046.25	4218.74	20	1	1	2
1173	12:40:00	02:10:00	1.5	14.6	8.4	2004	2004-10-22	8108.81	4233.74	17	1	1	2
1174	13:15:00	08:28:00	1	14.8	8.7	2004	2004-10-23	8116.23	4228.76	20	1	1	2
1175	11:20:00	07:40:00	0.5	14.9	8.9	2004	2004-10-23	8108.8	4223.72	20	1	1	2
1176	10:55:00	06:42:00	0.5	14.9	9.1	2004	2004-10-23	8106.24	4223.73	20	1	1	2
1177	12:30:00	09:21:00	1	14.9	8.9	2004	2004-10-23	8121.29	4226.26	20	1	1	2
1178	12:11:00	06:55:00	2	13.9	8.1	2004	2004-10-24	8108.73	4236.23	14	1	1	2
1179	11:25:00	07:41:00	2	13.9	8.5	2004	2004-10-24	8113.73	4236.26	12	1	1	2
1180	09:49:00	09:51:00	2	14.7	8.4	2004	2004-10-24	8121.27	4228.78	20	1	1	2
1181	10:25:00	09:00:00	2	14.6	8.3	2004	2004-10-24	8118.01	4231.28	19	1	1	2
1182	11:33:00	08:40:00	1	14.8	8.9	2004	2004-10-25	8136.19	4221.21	21	1	1	2
1183	11:55:00	09:30:00	1.5	15.1	7.9	2004	2004-10-26	8118.71	4216.26	22	1	1	2
1184	09:50:00	07:20:00	1.5	15	8.6	2004	2004-10-26	8128.76	4213.71	22	1	1	2
1185	10:56:00	08:10:00	1.5	15.1	8.8	2004	2004-10-26	8123.73	4211.24	22	1	1	2
1186	10:25:00	06:05:00	3	14.8	7.9	2004	2004-10-27	8108.75	4218.78	21	1	1	2
1187	10:43:00	06:39:00	3	14.8	8.5	2004	2004-10-27	8108.79	4216.26	21	1	1	2
1188	11:27:00	07:40:00	2.5	14.4	8	2004	2004-10-27	8102.29	4216.26	21	1	1	2
1189	12:05:00	08:32:00	3.5	14.3	8.5	2004	2004-10-27	8058.76	4216.24	21	1	1	2
1190	12:41:00	08:57:00	0.5	13.5	8.4	2004	2004-10-28	8106.37	4238.73	10	1	1	2
1191	12:00:00	07:50:00	0.5	13.3	8.3	2004	2004-10-28	8058.81	4238.75	9	0	1	2
1192	11:05:00	07:10:00	2	13.1	8.5	2004	2004-10-28	8053.76	4238.76	9	0	1	2
1193	13:10:00	12:53:00	4	19.7	8.9	2004	2004-08-27	8006.29	4236.83	20	0	1	3
1194	13:37:00	13:58:00	3.5	20.1	8.2	2004	2004-08-28	8006.21	4241.21	17	0	1	3
1195	11:30:00	08:23:00	3.5	5.1	10.5	2004	2004-08-29	8000.29	4226.23	45	0	0	3
1196	13:20:00	11:00:00	3.5	20.2	8.6	2004	2004-08-30	8005.86	4243.53	15	1	1	3
1197	12:42:00	06:45:00	3.5	20.9	8.6	2004	2004-08-31	8010.91	4245.7	6	1	1	3
1198	11:33:00	07:56:00	3	20.5	8.1	2004	2004-08-31	8003.66	4243.67	10	1	1	3
1199	10:50:00	09:25:00	5	6.7	10	2004	2004-08-31	7958.8	4241.26	32	1	0	3
1200	07:25:00	06:10:00	5	20.3	8.5	2004	2004-09-01	8006.22	4246.24	10	0	1	3
1201	11:13:00	08:30:00	6	9.5	10.1	2004	2004-09-01	7948.7	4243.77	30	0	0	3
1202	08:43:00	07:05:00	5	21.8	8.5	2004	2004-09-01	8001.33	4246.01	5	0	1	3
1203	09:50:00	07:45:00	4	7.2	9.5	2004	2004-09-02	7948.73	4241.2	35	0	1	3
1204	10:30:00	06:45:00	4	5.8	10.3	2004	2004-09-02	7948.75	4238.78	39	0	0	3
1205	09:00:00	08:40:00	4	8.1	9.8	2004	2004-09-02	7946.19	4243.81	29	0	0	3
1206	09:40:00	06:00:00	4	22	8.6	2004	2004-09-06	7941.32	4248.74	6	1	1	3
1207	07:53:00	08:30:00	5	7.8	8.6	2004	2004-09-06	7938.68	4241.24	32	0	1	3
1208	11:42:00	06:48:00	4	10.9	9.4	2004	2004-09-07	7933.71	4246.27	29	0	1	3
1209	11:41:00	07:35:00	0.5	22.2	8.2	2004	2004-09-08	7926.18	4251.25	11	0	1	3
1210	12:50:00	08:40:00	3	21.4	8.8	2004	2004-09-08	7926.18	4246.21	16	1	1	3
1211	12:14:00	08:12:00	3	19.6	8.7	2004	2004-09-08	7926.26	4248.69	20	0	1	3
1212	07:44:00	08:30:00	5	20.9	8.2	2004	2004-09-11	7903.77	4251.17	10	0	1	3
1213	10:05:00	09:43:00	4.5	14.8	5.4	2004	2004-09-11	7916.26	4246.21	23	1	1	3
1214	08:52:00	07:13:00	4.5	17.5	8.7	2004	2004-09-11	7916.31	4248.73	21	1	1	3
1215	07:00:00	07:19:00	4	13.7	5.6	2004	2004-09-06	7938.77	4246.27	23	0	1	3
1216	11:03:00	07:42:00	3.5	9.7	8.1	2004	2004-09-07	7931.31	4238.71	30	0	0	3
1217	09:47:00	09:00:00	4	10.5	5.6	2004	2004-09-07	7938.69	4236.22	40	0	0	3
1218	10:30:00	08:28:00	4	6.2	9.7	2004	2004-09-07	7933.68	4236.29	41	0	0	3
1219	10:46:00	06:17:00	4.5	19.8	9.4	2004	2004-09-08	7931.27	4246.24	18	0	1	3
1220	11:16:00	07:00:00	4	21.4	8.4	2004	2004-09-08	7928.71	4248.72	19	0	1	3
1221	08:12:00	07:55:00	4.5	20.1	8.4	2004	2004-09-11	7911.32	4248.73	19	1	1	3
1222	10:15:00	08:32:00	4	13.2	6.1	2004	2004-09-12	7918.81	4246.24	22	0	1	3
1223	11:12:00	06:30:00	5	10	7.4	2004	2004-09-12	7921.3	4243.77	27	0	1	3
1224	12:25:00	10:10:00	5	15.8	7	2004	2004-09-12	7931.31	4248.77	17	0	1	3
1225	09:30:00	08:00:00	2.5	17.2	6.8	2004	2004-08-26	8031.23	4230.13	17	0	1	3
1226	08:35:00	09:25:00	2	19.7	8.3	2004	2004-08-26	8026.25	4233.75	10	1	1	3
1227	08:00:00	08:40:00	3	20.1	8.2	2004	2004-08-26	8031.35	4233.63	9	0	1	3
1228	10:10:00	07:20:00	3.5	14.3	6.8	2004	2004-08-26	8031.33	4226.24	19	0	1	3
1229	11:00:00	08:21:00	3	19.6	8.6	2004	2004-08-27	8018.96	4228.96	20	0	1	3
1230	10:30:00	08:54:00	3.5	20.7	8.9	2004	2004-08-27	8023.73	4228.75	15	0	1	3
1231	09:52:00	08:57:00	4	6.7	9.4	2004	2004-08-28	8018.76	4223.72	28	0	0	3
1232	07:50:00	07:40:00	4	7.2	9.1	2004	2004-08-28	8016.2	4225.76	31	0	1	3
1233	10:34:00	09:35:00	5	6.2	9.5	2004	2004-08-28	8016.29	4223.75	33	0	1	3
1234	06:30:00	06:35:00	2	22.8	3.9	2005	2005-09-08	8228.77	4201.23	8	0	1	1
1235	08:15:00	08:40:00	2	23.2	4	2005	2005-09-08	8231.24	4146.2	11	0	1	1
1236	08:45:00	09:15:00	2	23.2	4	2005	2005-09-08	8233.79	4143.22	11	0	1	1
1237	09:20:00	10:05:00	3	23.4	4.8	2005	2005-09-08	8236.28	4146.27	10	0	1	1
1238	12:13:00	05:50:00	2	23.5	7.4	2005	2005-09-09	8236.26	4158.79	10	0	1	1
1239	11:30:00	06:50:00	2	23.5	6.35	2005	2005-09-09	8238.72	4153.77	11	0	1	1
1240	10:30:00	07:50:00	2	23.5	8.6	2005	2005-09-09	8233.79	4148.79	10	0	1	1
1241	07:38:00	08:50:00	2	16	1.4	2005	2005-09-09	8228.73	4153.68	10	0	1	1
1242	10:35:00	06:25:00	2	23.6	5.1	2005	2005-09-10	8238.82	4201.24	8	0	1	1
1243	11:00:00	05:50:00	2	23.5	6	2005	2005-09-10	8241.29	4201.23	9	0	1	1
1244	09:55:00	07:10:00	2	23.5	6	2005	2005-09-10	8233.76	4158.76	9	0	1	1
1245	08:50:00	07:40:00	2	23.3	4.8	2005	2005-09-11	8243.75	4148.71	11	0	1	1
1246	09:30:00	07:05:00	2	23.2	5.1	2005	2005-09-11	8245.95	4151.3	11	0	1	1
1247	10:15:00	06:25:00	2	23.2	4.1	2005	2005-09-11	8243.8	4153.77	11	0	1	1
1248	11:00:00	09:30:00	2	22.6	6.6	2005	2005-09-12	8301.29	4158.76	8	0	1	1
1249	10:04:00	08:30:00	2	22.6	5	2005	2005-09-12	8301.25	4151.24	9	0	1	1
1250	09:25:00	06:30:00	2	22.7	6.5	2005	2005-09-12	8256.26	4148.77	10	0	1	1
1251	08:40:00	05:45:00	2.5	23	3.5	2005	2005-09-12	8251.15	4146.18	10	0	1	1
1252	07:40:00	08:10:00	2	22.8	6.4	2005	2005-09-13	8253.7	4151.25	10	0	1	1
1253	10:30:00	06:55:00	2	22.6	9.5	2005	2005-09-13	8253.78	4156.28	10	0	1	1
1254	10:55:00	07:30:00	2	22.8	8.1	2005	2005-09-13	8251.2	4153.74	11	0	1	1
1255	11:20:00	06:25:00	2	22.7	8.2	2005	2005-09-13	8251.24	4156.28	11	0	1	1
1256	10:50:00	09:31:00	3	17.5	9	2005	2005-10-18	8158.75	4156.25	23	0	1	2
1257	11:30:00	08:50:00	3	17.4	9.2	2005	2005-10-18	8203.78	4156.26	23	0	1	2
1258	12:20:00	07:55:00	3	16.8	8.9	2005	2005-10-18	8211.27	4156.25	21	0	1	2
1259	14:25:00	05:25:00	2.5	16.6	9.8	2005	2005-10-18	8226.3	4203.72	11	0	1	2
1260	06:00:00	05:40:00	2.5	16.3	8.7	2005	2005-10-19	8223.75	4201.22	16	0	1	2
1261	10:20:00	08:55:00	2.5	17.5	8.6	2005	2005-10-19	8206.3	4151.23	21	0	1	2
1262	11:25:00	09:45:00	2.5	17.4	8.7	2005	2005-10-19	8208.75	4148.77	20	0	1	2
1263	12:06:00	08:00:00	2.5	17.3	8.8	2005	2005-10-19	8211.26	4151.29	20	0	1	2
1264	12:40:00	07:20:00	2.5	16.8	9.1	2005	2005-10-19	8216.25	4153.77	19	1	1	2
1265	06:25:00	06:00:00	3	16.1	9.7	2005	2005-10-20	8221.2	4158.75	17	0	1	2
1266	10:43:00	09:00:00	3	17.2	8.8	2005	2005-10-20	8213.77	4146.23	18	1	1	2
1267	11:10:00	08:30:00	3	17.1	9.1	2005	2005-10-20	8216.3	4146.28	17	0	1	2
1268	11:55:00	07:55:00	3	16.6	9	2005	2005-10-20	8221.24	4146.26	15	0	1	2
1269	12:15:00	07:20:00	3	16.5	9.1	2005	2005-10-20	8221.29	4148.26	14	0	1	2
1270	14:20:00	05:25:00	3	15.7	9.5	2005	2005-10-21	8156.17	4213.69	16	0	1	2
1271	13:25:00	06:40:00	3	15.9	9.5	2005	2005-10-21	8201.24	4213.71	15	0	0	2
1272	13:05:00	07:10:00	3	15.9	9.4	2005	2005-10-21	8203.69	4213.75	15	1	1	2
1273	13:49:00	05:55:00	3	15.9	9.4	2005	2005-10-21	8158.67	4213.67	15	0	0	2
1274	11:40:00	08:25:00	3	15.8	9.5	2005	2005-10-21	8213.69	4208.66	16	0	1	2
1275	09:50:00	07:35:00	2	16.6	9.5	2005	2005-10-22	8206.25	4201.21	21	0	1	2
1276	13:20:00	16:00:00	3	15.5	11.2	2005	2005-10-22	8151.24	4213.73	17	0	1	2
1277	11:05:00	06:35:00	2	16.6	9.4	2005	2005-10-22	8201.18	4203.68	21	0	1	2
1278	10:20:00	08:11:00	2	16.8	9.4	2005	2005-10-22	8203.72	4201.23	24	0	1	2
1279	12:10:00	05:25:00	3	15.8	11	2005	2005-10-22	8158.75	4211.23	17	0	1	2
1280	13:10:00	07:10:00	2.5	17.1	10.4	2005	2005-10-23	8146.29	4206.27	24	0	1	2
1281	12:40:00	06:25:00	2.5	17	10.1	2005	2005-10-23	8143.27	4206.26	24	0	1	2
1282	12:10:00	07:55:00	2.5	17.2	10.6	2005	2005-10-23	8141.27	4203.75	23	0	1	2
1283	11:35:00	09:25:00	2.5	17	10.7	2005	2005-10-23	8136.22	4203.75	24	1	1	2
1284	10:45:00	08:30:00	2.5	17	10.7	2005	2005-10-23	8141.28	4201.22	24	0	1	2
1285	11:25:00	08:35:00	2.5	16.5	11.5	2005	2005-10-24	8133.75	4211.27	24	0	1	2
1286	13:30:00	10:15:00	2.5	15.5	11.4	2005	2005-10-24	8146.28	4221.22	15	0	1	2
1287	12:45:00	11:05:00	2.5	15.2	11.5	2005	2005-10-24	8141.33	4221.08	20	0	1	2
1288	06:00:00	06:00:00	2.5	15.9	10.9	2005	2005-10-24	8143.73	4208.73	23	0	1	2
1289	10:20:00	07:00:00	2.5	16.8	10.5	2005	2005-10-24	8138.72	4208.78	24	0	1	2
1290	11:00:00	07:55:00	2.5	16.7	10.7	2005	2005-10-24	8133.69	4208.75	24	0	1	2
1291	14:40:00	12:25:00	2.5	15.6	12.4	2005	2005-10-25	8126.23	4228.73	20	0	1	2
1292	12:35:00	08:45:00	2	16	11.2	2005	2005-10-25	8131.21	4221.23	22	0	1	2
1293	15:45:00	05:55:00	2.5	14.3	13.3	2005	2005-10-25	8121.25	4236.25	14	0	1	2
1294	13:50:00	07:25:00	2.5	15.6	11.5	2005	2005-10-25	8133.7	4228.33	16	0	1	2
1295	13:20:00	07:55:00	2	15.6	11.4	2005	2005-10-25	8133.27	4226.19	20	0	1	2
1296	11:45:00	08:00:00	2.5	15.3	8.8	2005	2005-10-26	8123.65	4223.78	24	0	1	2
1297	10:15:00	10:15:00	2	15.3	8.9	2005	2005-10-26	8126.22	4216.25	24	0	1	2
1298	13:35:00	06:30:00	2.5	15.1	8.8	2005	2005-10-26	8116.35	4231.06	20	0	1	2
1299	11:00:00	08:45:00	2	15.3	8.7	2005	2005-10-26	8126.22	4221.26	22	0	1	2
1300	09:40:00	09:40:00	2	15.5	8.9	2005	2005-10-26	8128.76	4216.24	23	1	1	2
1301	10:55:00	09:35:00	3	15	9.6	2005	2005-10-27	8123.71	4213.74	23	0	1	2
1302	12:25:00	08:45:00	3	14.8	9.8	2005	2005-10-27	8121.23	4218.76	23	0	1	2
1303	13:25:00	06:45:00	3	14.6	9.8	2005	2005-10-27	8113.72	4223.77	21	0	1	2
1304	11:30:00	10:15:00	3	15.5	8.5	2005	2005-10-27	8121.21	4211.27	23	0	1	2
1305	14:45:00	14:35:00	3	13.9	9.9	2005	2005-10-27	8108.75	4236.26	14	0	1	2
1306	13:25:00	12:00:00	2.5	14	10.5	2005	2005-10-28	8103.98	4236.79	19	0	1	2
1307	12:05:00	09:15:00	2.5	14.8	9.8	2005	2005-10-28	8106.21	4216.26	22	0	1	2
1308	11:30:00	08:30:00	2.5	14.8	10.2	2005	2005-10-28	8111.23	4216.25	22	0	1	2
1309	07:55:00	07:45:00	2.5	14.6	10.2	2005	2005-10-28	8113.79	4218.76	21	0	1	2
1310	07:20:00	07:00:00	2.5	14.5	10.2	2005	2005-10-28	8111.23	4221.16	21	0	1	2
1311	11:05:00	06:55:00	2.5	13.9	10.5	2005	2005-10-29	8101.15	4226.12	20	0	1	2
1312	10:15:00	07:45:00	2.5	14.2	10.6	2005	2005-10-29	8058.71	4221.25	21	0	1	2
1313	13:05:00	12:35:00	2.5	13.1	10.5	2005	2005-10-29	8108.57	4238.32	12	0	0	2
1314	11:30:00	10:35:00	2.5	13.9	10.5	2005	2005-10-29	8101.42	4228.52	20	0	1	2
1315	09:15:00	08:00:00	3	14	10.9	2005	2005-10-30	8053.7	4221.22	20	0	1	2
1316	11:55:00	12:30:00	3	12.8	10.9	2005	2005-10-30	8101.68	4238.39	14	0	0	2
1317	08:41:00	08:35:00	3	14.1	10.7	2005	2005-10-30	8051.19	4218.74	21	0	1	2
1318	09:35:00	07:30:00	3	14	10.9	2005	2005-10-30	8053.97	4233.52	20	0	1	2
1319	08:40:00	07:25:00	3.5	14.1	10.4	2005	2005-10-31	8041.25	4218.77	21	0	1	2
1320	11:40:00	13:20:00	3	12.8	10.6	2005	2005-10-31	8058.88	4236.17	15	1	1	2
1321	10:00:00	08:50:00	3.5	13.9	10.5	2005	2005-10-31	8046.33	4226.16	20	0	1	2
1322	09:40:00	08:20:00	3.5	13.9	10.5	2005	2005-10-31	8046.21	4223.74	17	0	1	2
1323	11:00:00	09:20:00	2	12.2	10.2	2005	2005-11-01	8036.24	4233.76	14	0	1	2
1324	09:35:00	07:10:00	2	13.1	10.2	2005	2005-11-01	8048.76	4231.27	18	0	1	2
1325	10:10:00	08:00:00	2	13.3	10.2	2005	2005-11-01	8043.72	4231.24	18	0	1	2
1326	11:25:00	08:45:00	2	12.2	10.2	2005	2005-11-01	8038.72	4233.75	14	0	1	2
1327	15:30:00	14:55:00	5.5	9.9	8.5	2005	2005-08-27	8006.31	4238.74	26	0	1	3
1328	14:50:00	06:30:00	4	5.8	12.3	2005	2005-08-27	8001.34	4236.3	43	0	1	3
1329	15:40:00	05:47:00	5	22.9	9.4	2005	2005-08-28	8011.33	4241.27	11	0	1	3
1330	07:20:00	12:22:00	5	5.1	14.4	2005	2005-08-28	7958.75	4236.24	46	0	0	3
1331	15:40:00	07:50:00	5.5	6	13.4	2005	2005-08-28	8003.68	4226.24	43	0	0	3
1332	12:50:00	08:35:00	5.5	17	11.3	2005	2005-08-28	8006.18	4226.26	44	0	0	3
1333	13:48:00	06:00:00	6	12	9.8	2005	2005-08-29	8003.77	4241.3	20	0	1	3
1334	14:20:00	12:45:00	7	23	9.5	2005	2005-08-29	8001.22	4243.78	17	0	1	3
1335	14:46:00	13:15:00	7	23.3	10.5	2005	2005-08-29	8003.26	4245.76	11	0	1	3
1336	13:09:00	06:35:00	6	6.8	11.8	2005	2005-08-29	8001.3	4238.8	35	0	1	3
1337	11:55:00	06:50:00	5.5	23.4	10.5	2005	2005-08-30	7953.2	4246.25	12	0	1	3
1338	11:25:00	06:18:00	5.5	23.3	10.9	2005	2005-08-30	7956.93	4246.26	14	1	1	3
1339	10:30:00	07:25:00	5	15.7	8.9	2005	2005-08-30	7948.79	4243.77	29	0	1	3
1340	09:50:00	08:12:00	5	7.7	13.8	2005	2005-08-30	7943.97	4241.3	35	0	0	3
1341	08:50:00	09:20:00	6.5	5.2	11.2	2005	2005-08-30	7943.73	4233.82	57	0	0	3
1342	09:40:00	07:30:00	5	8	14.5	2005	2005-09-02	7936.18	4241.27	30	0	1	3
1343	08:45:00	09:30:00	4.5	16.6	6.1	2005	2005-09-02	7943.68	4238.76	38	0	1	3
1344	07:30:00	10:30:00	5	8.35	14.7	2005	2005-09-02	7946.2	4243.75	29	0	1	3
1345	06:50:00	11:20:00	5	22.8	11	2005	2005-09-02	7951.21	4246.25	15	0	1	3
1346	08:45:00	09:20:00	5	6.8	12	2005	2005-09-03	7938.74	4238.71	33	0	0	3
1347	08:15:00	08:45:00	4.5	7	12.4	2005	2005-09-03	7938.83	4241.25	31	0	1	3
1348	06:50:00	12:03:00	5	9.1	14.5	2005	2005-09-03	7936.21	4246.25	23	0	1	3
1349	10:30:00	06:10:00	4.5	11.1	11.1	2005	2005-09-02	7933.7	4246.26	23	0	1	3
1350	10:45:00	11:10:00	3.5	14	10.9	2005	2005-08-26	8023.77	4231.26	15	0	1	3
1351	10:10:00	10:40:00	4	12.2	10.6	2005	2005-08-26	8026.22	4228.77	17	0	1	3
1352	09:30:00	10:00:00	4.5	11.3	10.5	2005	2005-08-26	8028.29	4226.27	18	0	1	3
1353	07:55:00	07:55:00	6	12.2	7.5	2005	2005-08-26	8028.71	4221.23	21	0	1	3
1354	08:37:00	08:40:00	4.5	13	8.3	2005	2005-08-26	8023.7	4221.23	17	0	1	3
1355	13:05:00	09:00:00	5.5	5.4	12.7	2005	2005-08-27	8011.24	4226.24	41	0	1	3
1356	12:30:00	09:35:00	6	5.8	11.6	2005	2005-08-27	8013.77	4226.25	6	0	0	3
1357	09:25:00	10:50:00	5	21.1	9.9	2005	2005-08-27	8023.77	4226.28	13	0	1	3
1358	12:11:00	09:20:00	6	6.8	14.1	2005	2005-08-28	8011.2	4223.72	34	0	0	3
1359	07:00:00	06:10:00	2	21.7	8.8	2006	2006-09-10	8228.8	4141.23	13	0	1	1
1360	07:35:00	08:50:00	1.5	21.4	9	2006	2006-09-10	8233.8	4141.27	13	1	1	1
1361	08:47:00	10:07:00	3	22.1	9.3	2006	2006-09-10	8236.3	4151.27	10	1	1	1
1362	10:10:00	06:20:00	1.5	21.5	8.7	2006	2006-09-10	8228.76	4158.74	12	0	1	1
1363	12:15:00	08:30:00	2	21.5	6.4	2006	2006-09-11	8236.2	4156.25	11	1	1	1
1364	11:15:00	07:40:00	2	21.6	6.7	2006	2006-09-11	8241.21	4153.74	12	1	1	1
1365	10:35:00	07:00:00	2	21.7	6.7	2006	2006-09-11	8238.77	4151.27	11	1	1	1
1366	11:10:00	06:30:00	1.5	17.5	9	2006	2006-10-02	8226.29	4201.26	14	0	1	2
1367	07:55:00	05:45:00	2.5	17.4	9.1	2006	2006-10-02	8221.29	4143.74	16	1	1	2
1368	08:35:00	05:10:00	2	17.4	9.2	2006	2006-10-02	8226.27	4143.77	13	1	1	2
1369	09:35:00	08:07:00	1.5	16.9	9.3	2006	2006-10-02	8226.21	4151.3	12	0	1	2
1370	09:55:00	07:50:00	1	16.8	9.5	2006	2006-10-02	8223.73	4151.27	13	1	1	2
1371	11:15:00	05:20:00	2.5	17.9	9.7	2006	2006-10-03	8211.36	4148.66	20	0	1	2
1372	12:20:00	06:50:00	1.5	17.4	9.7	2006	2006-10-03	8221.27	4158.77	17	0	1	2
1373	10:34:00	08:27:00	2.5	17.6	10.2	2006	2006-10-03	8216.25	4146.11	17	0	1	2
1374	13:20:00	06:00:00	3	17.7	9.5	2006	2006-10-03	8221.14	4203.77	16	1	1	2
1375	13:52:00	13:15:00	2.5	17.2	9.2	2006	2006-10-03	8221.28	4206.25	13	1	1	2
1376	05:55:00	10:30:00	2.5	17.6	10.4	2006	2006-10-04	8208.69	4148.65	20	0	1	2
1377	12:25:00	07:55:00	2.5	17.8	10.2	2006	2006-10-04	8216.04	4205.48	20	1	1	2
1378	12:50:00	06:15:00	2.5	17.6	10.1	2006	2006-10-04	8218.73	4206.23	15	0	1	2
1379	12:05:00	10:05:00	1.5	17.9	9.9	2006	2006-10-05	8208.74	4156.24	21	1	1	2
1380	12:46:00	08:15:00	2	18.1	10.6	2006	2006-10-05	8211.23	4201.25	21	0	1	2
1381	07:30:00	07:15:00	2	17.3	9.6	2006	2006-10-05	8216.28	4208.75	13	0	1	2
1382	08:30:00	06:20:00	1	14.1	10.3	2006	2006-10-16	8121.21	4233.74	15	1	1	2
1383	14:30:00	13:35:00	4	22.5	7.8	2006	2006-08-28	8006.31	4236.26	12	1	1	3
1384	13:30:00	06:54:00	4	8.4	7.9	2006	2006-08-28	8003.87	4231.34	38	1	1	3
1385	07:35:00	07:10:00	4	14	8	2006	2006-08-29	8006.12	4231.2	23	1	1	3
1386	12:58:00	12:14:00	4	6.7	9.2	2006	2006-08-29	8001.31	4236.26	42	0	0	3
1387	14:05:00	13:30:00	4	22.7	8.1	2006	2006-08-29	8008.77	4238.77	13	1	1	3
1388	11:37:00	08:40:00	6	6	10.2	2006	2006-08-29	8006.18	4226.26	43	0	0	3
1389	14:04:00	05:35:00	1.5	22.7	8.1	2006	2006-08-30	8008.74	4241.25	13	1	1	3
1390	11:36:00	08:17:00	4	7.2	10.2	2006	2006-08-30	7953.69	4231.24	40	0	1	3
1391	11:00:00	08:55:00	3	7.2	10.2	2006	2006-08-30	7951.23	4231.25	40	0	0	3
1392	13:00:00	06:53:00	4	10	8.2	2006	2006-08-30	8003.71	4238.75	32	1	1	3
1393	11:00:00	08:45:00	4	7.1	9	2006	2006-08-31	7953.54	4236.47	47	0	0	3
1394	10:15:00	05:17:00	3	7	8.8	2006	2006-08-31	7948.71	4238.75	40	0	0	3
1395	11:35:00	08:30:00	4	7.1	9	2006	2006-08-31	7952.85	4238.73	44	0	0	3
1396	13:20:00	05:13:00	4	22.2	8.4	2006	2006-08-31	8011.22	4245.8	8	0	1	3
1397	10:43:00	09:15:00	3.5	22.2	8.7	2006	2006-09-01	7948.74	4248.78	8	0	1	3
1398	11:05:00	05:45:00	3.5	21.7	8.5	2006	2006-09-01	7951.23	4248.71	7	0	1	3
1399	08:15:00	07:40:00	4.5	6.8	9.7	2006	2006-09-05	7936.27	4241.27	30	1	1	3
1400	09:50:00	07:10:00	4.5	10	8.2	2006	2006-09-05	7933.69	4243.78	27	1	1	3
1401	12:17:00	12:57:00	5	14	9.5	2006	2006-09-05	7928.28	4246.29	17	1	1	3
1402	10:30:00	07:42:00	5	7.6	9.2	2006	2006-09-06	7933.64	4236.21	44	0	0	3
1403	11:25:00	07:15:00	5	7.7	11.3	2006	2006-09-07	7918.79	4246.24	23	1	1	3
1404	12:35:00	12:47:00	7	11.5	10.1	2006	2006-09-07	7926.32	4246.2	16	1	1	3
1405	12:10:00	06:26:00	5	9	10.5	2006	2006-09-07	7926.3	4248.75	20	1	1	3
1406	10:10:00	07:55:00	4	8.3	11	2006	2006-09-07	7913.79	4246.25	22	1	1	3
1407	10:17:00	05:40:00	6	9.6	7	2006	2006-09-08	7908.77	4248.74	19	1	1	3
1408	09:30:00	08:20:00	6.5	13.3	9.7	2006	2006-09-08	7901.63	4250.98	12	1	1	3
1409	09:05:00	08:55:00	6	9.7	9.3	2006	2006-09-08	7903.74	4248.79	18	1	1	3
1410	11:40:00	10:30:00	6	9.3	10.8	2006	2006-09-08	7915.77	4248.77	21	1	1	3
1411	10:55:00	07:20:00	7	10.5	9.2	2006	2006-09-08	7913.83	4250.53	12	0	1	3
1412	07:55:00	09:40:00	4.5	5.9	10	2006	2006-09-05	7938.78	4236.27	50	0	0	3
1413	08:40:00	08:47:00	4.5	6.4	11	2006	2006-09-05	7933.78	4238.79	32	0	0	3
1414	10:25:00	06:00:00	4.5	10.4	7.9	2006	2006-09-05	7936.24	4246.26	24	1	1	3
1415	11:10:00	08:28:00	5.5	6.8	9.8	2006	2006-09-06	7928.78	4238.75	30	1	1	3
1416	08:15:00	06:48:00	6	8.9	10.3	2006	2006-09-06	7933.72	4241.27	29	1	1	3
1417	10:47:00	11:15:00	4.5	8.3	10.8	2006	2006-09-07	7913.77	4248.77	21	1	1	3
1418	07:40:00	07:25:00	4	14.5	2.3	2006	2006-08-27	8033.69	4226.2	19	1	1	3
1419	10:12:00	09:10:00	3.5	23	8.5	2006	2006-08-27	8023.84	4233.75	9	1	1	3
1420	10:40:00	08:38:00	4	23	8.5	2006	2006-08-27	8026.34	4233.72	10	0	1	3
1421	08:40:00	10:45:00	4	15.3	4.2	2006	2006-08-27	8023.8	4226.22	14	1	1	3
1422	09:40:00	09:35:00	3	23	8.3	2006	2006-08-27	8023.79	4231.26	16	1	1	3
1423	10:10:00	09:30:00	5	23.5	8.3	2006	2006-08-28	8021.33	4228.72	18	0	1	3
1424	12:30:00	08:13:00	6	6.2	9.4	2006	2006-08-28	8011.25	4228.79	46	0	0	3
1425	11:45:00	10:10:00	5	7.7	8.6	2006	2006-08-28	8016.27	4226.3	35	0	0	3
1426	11:10:00	08:05:00	6	6	9.9	2006	2006-08-29	8008.7	4226.22	25	0	0	3
1427	05:50:00	06:20:00	1	23.5	7.8	2007	2007-09-04	8258.75	4158.75	9	1	1	1
1428	06:20:00	06:50:00	1	23.5	7.9	2007	2007-09-04	8301.25	4157.65	9	1	1	1
1429	06:52:00	07:31:00	1.5	22.9	8.1	2007	2007-09-04	8303.73	4156.25	9	1	1	1
1430	07:35:00	08:19:00	1.5	22.6	7.9	2007	2007-09-04	8306.25	4158.85	7	1	1	1
1431	10:55:00	06:37:00	2	23.3	8.2	2007	2007-09-05	8256.25	4151.25	10	1	1	1
1432	09:40:00	07:21:00	2	23.3	8.3	2007	2007-09-05	8301.5	4151.35	10	1	1	1
1433	10:24:00	08:13:00	2	23.3	8.4	2007	2007-09-05	8256.3	4148.3	10	1	1	1
1434	10:20:00	07:26:00	2	24	7.8	2007	2007-09-06	8238.75	4143.1	5	0	0	1
1435	10:49:00	08:03:00	2	23.7	8.1	2007	2007-09-06	8236.25	4143.7	9	0	1	1
1436	11:20:00	08:37:00	2.75	23.3	8.2	2007	2007-09-06	8233.75	4141.25	12	1	1	1
1437	09:26:00	06:21:00	1.75	23.8	8.2	2007	2007-09-06	8246.25	4143.5	11	1	1	1
1438	12:00:00	09:29:00	2.5	22.9	8.2	2007	2007-09-06	8228.86	4143.6	12	1	1	1
1439	11:12:00	07:20:00	2	24	8.3	2007	2007-09-07	8237.02	4153.45	11	1	1	1
1440	07:32:00	04:57:00	2.5	22.6	6.9	2007	2007-09-09	8228.3	4200.65	10	0	1	1
1441	09:10:00	05:19:00	3	18.5	8.33	2007	2007-10-14	8226.2	4158.24	14	1	1	2
1442	07:12:00	07:44:00	2.5	18.6	8.41	2007	2007-10-14	8223.75	4145.7	14	1	1	2
1443	08:26:00	08:26:00	2.3	18.5	8.42	2007	2007-10-14	8226.6	4154.07	12	0	1	2
1444	06:37:00	08:21:00	2.5	18.5	8.64	2007	2007-10-14	8226.27	4143.85	14	1	1	2
1445	09:43:00	08:14:00	2.5	18.2	8.68	2007	2007-10-15	8216.25	4146.25	18	1	1	2
1446	11:28:00	05:55:00	2.3	18.4	8.81	2007	2007-10-15	8220.45	4153.42	16	1	1	2
1447	10:36:00	07:45:00	2.5	18.3	8.76	2007	2007-10-15	8216.3	4148	18	1	1	2
1448	10:13:00	08:55:00	2.5	18.2	8.61	2007	2007-10-15	8214.42	4147.52	19	1	1	2
1449	10:39:00	08:40:00	3	18.4	9.17	2007	2007-10-16	8206.46	4153.25	22	0	1	2
1450	11:21:00	09:40:00	2.5	18.1	9.05	2007	2007-10-16	8201.39	4153.58	22	0	1	2
1451	15:00:00	06:10:00	2.75	18.4	9.63	2007	2007-10-16	8218.53	4156.75	19	1	1	2
1452	10:06:00	07:48:00	2.5	18.5	9.02	2007	2007-10-16	8208.75	4152.08	21	1	1	2
1453	12:27:00	08:54:00	1.75	18.2	9.18	2007	2007-10-17	8206.72	4205.43	22	1	1	2
1454	11:13:00	07:32:00	2	18.4	8.9	2007	2007-10-17	8210.1	4201.17	21	1	1	2
1455	11:54:00	08:15:00	2	18.5	9.14	2007	2007-10-17	8208.35	4203.9	22	1	1	2
1456	10:12:00	08:24:00	3	18	8.78	2007	2007-10-18	8201.75	4212.96	15	0	1	2
1457	11:41:00	06:35:00	2.75	17.5	9.61	2007	2007-10-18	8211.7	4210.5	15	0	1	2
1458	11:00:00	07:11:00	3.5	17.7	9.28	2007	2007-10-18	8208.78	4210.53	19	1	1	2
1459	06:46:00	10:30:00	2	17.3	9.11	2007	2007-10-23	8141.25	4213.15	23	1	1	2
1460	08:21:00	09:09:00	1.5	17.3	9.29	2007	2007-10-23	8143.67	4223.14	14	1	1	2
1461	09:00:00	08:23:00	1	17.1	9.57	2007	2007-10-23	8147.07	4221.22	14	1	1	2
1462	12:40:00	07:50:00	2	17.7	9.41	2007	2007-10-24	8150.97	4201.58	24	1	1	2
1463	14:04:00	06:16:00	2	17.8	9.51	2007	2007-10-24	8151.32	4208.77	19	1	1	2
1464	11:36:00	11:00:00	2	17.7	9.21	2007	2007-10-24	8144.15	4207.04	24	1	1	2
1465	13:23:00	06:49:00	2.5	17.9	9.45	2007	2007-10-24	8152.96	4206.3	22	1	1	2
1466	08:35:00	08:49:00	2.5	16.9	9.47	2007	2007-10-26	8138.73	4206.21	24	1	1	2
1467	09:43:00	09:50:00	2.5	17	9.59	2007	2007-10-26	8131.25	4208.78	24	1	1	2
1468	08:00:00	08:05:00	2	16.9	9.6	2007	2007-10-26	8141.21	4207.73	24	1	1	2
1469	14:45:00	10:43:00	1	15.3	10.3	2007	2007-10-27	8128.71	4233.71	11	0	1	2
1470	13:24:00	09:10:00	2	16.3	10	2007	2007-10-27	8133.75	4228.72	15	1	1	2
1471	12:19:00	08:10:00	2	16.6	9.79	2007	2007-10-27	8128.71	4226.3	21	1	1	2
1472	14:15:00	10:02:00	0.5	15.2	10.6	2007	2007-10-27	8131.21	4233.75	6	0	1	2
1473	12:41:00	07:28:00	1.5	16.3	10	2007	2007-10-27	8128.76	4228.78	20	1	1	2
1474	12:55:00	09:35:00	1	16.2	10	2007	2007-10-28	8113.79	4233.64	16	0	1	2
1475	11:11:00	06:25:00	1.5	15.6	10.3	2007	2007-10-28	8126.29	4233.74	14	1	1	2
1476	12:24:00	10:09:00	1.5	16.3	10.1	2007	2007-10-28	8113.83	4231.24	19	1	1	2
1477	13:22:00	08:55:00	1	16.3	9.87	2007	2007-10-28	8116.3	4233.75	17	1	1	2
1478	11:40:00	07:00:00	1.5	16.2	9.62	2007	2007-10-29	8106.3	4226.23	21	1	1	2
1479	13:00:00	14:01:00	1.75	15.6	9.71	2007	2007-10-29	8101.22	4233.67	18	1	1	2
1480	12:15:00	07:38:00	1.5	16.2	9.54	2007	2007-10-29	8103.77	4228.81	21	1	1	2
1481	10:12:00	08:44:00	1.5	15.2	9.75	2007	2007-10-30	8038.82	4228.76	19	1	1	2
1482	09:44:00	09:17:00	1.75	15.4	9.64	2007	2007-10-30	8041.23	4228.76	19	1	1	2
1483	11:50:00	07:36:00	0.3	14.2	10	2007	2007-10-30	8043.88	4236.29	10	0	1	2
1484	13:17:00	08:08:00	0.5	14.3	10.4	2007	2007-10-30	8058.91	4238.72	10	1	1	2
1485	10:07:00	08:48:00	1.5	15.4	9.74	2007	2007-10-31	8043.8	4223.71	20	0	1	2
1486	10:38:00	09:23:00	1	15.3	9.81	2007	2007-10-31	8041.27	4221.23	21	1	1	2
1487	11:18:00	10:11:00	1.3	15.6	9.7	2007	2007-10-31	8046.31	4218.76	21	1	1	2
1488	12:41:00	07:14:00	2	15.5	9.79	2007	2007-10-31	8051.29	4226.23	20	1	1	2
1489	12:05:00	08:00:00	2	15.5	9.73	2007	2007-10-31	8048.75	4223.76	21	1	1	2
1490	13:25:00	10:50:00	1.5	15.7	9.84	2007	2007-11-01	8111.32	4216.18	22	1	1	2
1491	13:01:00	09:25:00	2.5	15.7	9.97	2007	2007-11-01	8108.8	4216.24	22	1	1	2
1492	14:12:00	07:11:00	1.5	15.7	9.97	2007	2007-11-01	8108.78	4221.25	21	1	1	2
1493	11:58:00	08:16:00	2	15.6	10.1	2007	2007-11-01	8101.27	4218.79	21	1	1	2
1494	12:36:00	07:49:00	1.5	15.4	9.93	2007	2007-11-02	8118.75	4221.29	22	1	1	2
1495	12:06:00	09:00:00	1.3	15.5	9.94	2007	2007-11-02	8116.28	4218.77	22	1	1	2
1496	11:33:00	09:28:00	1.5	15.5	9.98	2007	2007-11-02	8113.79	4218.8	22	1	1	2
1497	10:13:00	10:20:00	2	15.5	9.47	2007	2007-11-02	8113.76	4213.74	23	1	1	2
1498	12:51:00	09:59:00	2.5	15.3	9.67	2007	2007-11-03	8131.3	4218.76	23	1	1	2
1499	11:31:00	08:36:00	2.5	15.4	10.1	2007	2007-11-03	8123.79	4213.22	23	0	1	2
1500	08:27:00	07:45:00	2	15.3	9.96	2007	2007-11-03	8121.29	4218.69	22	1	1	2
1501	12:04:00	09:10:00	1.75	15.3	10.1	2007	2007-11-03	8126.22	4216.13	23	1	1	2
1502	11:22:00	07:12:00	3	4.7	10.4	2007	2007-08-25	8001.26	4231.26	45	0	0	3
1503	08:40:00	08:45:00	3	6.3	9.7	2007	2007-08-26	8006.26	4223.72	38	0	0	3
1504	08:12:00	09:15:00	4.5	6.1	9.3	2007	2007-08-26	8006.25	4226.23	27	0	0	3
1505	14:21:00	06:25:00	3	17	7.3	2007	2007-08-26	8006.27	4236.29	12	0	1	3
1506	12:45:00	11:21:00	5	8.2	8.6	2007	2007-08-27	7946.27	4241.26	35	0	1	3
1507	11:40:00	08:33:00	5	5.1	10.5	2007	2007-08-27	7943.73	4233.75	47	0	0	3
1508	10:24:00	07:16:00	4	4.9	10.4	2007	2007-08-27	7956.19	4228.76	49	0	0	3
1509	13:49:00	13:04:00	4	11.5	8	2007	2007-08-27	7956.26	4243.76	21	1	1	3
1510	11:51:00	07:17:00	4.5	9.2	8.6	2007	2007-08-28	7948.79	4243.78	28	0	0	3
1511	10:25:00	09:40:00	5.5	9.4	8.8	2007	2007-08-28	7936.25	4241.24	30	0	1	3
1512	09:40:00	10:25:00	6	5.5	11.3	2007	2007-08-28	7933.7	4236.26	45	0	0	3
1513	12:29:00	06:35:00	5	21	7.8	2007	2007-08-28	7953.78	4246.23	13	1	1	3
1514	12:20:00	07:57:00	2	21.5	8.1	2007	2007-08-29	7933.78	4248.75	17	1	1	3
1515	08:09:00	06:34:00	6	21.4	7.8	2007	2007-08-29	7944.48	4248.33	12	0	1	3
1516	12:57:00	14:18:00	6	20	8.5	2007	2007-08-29	7928.71	4248.75	19	1	1	3
1517	11:39:00	08:37:00	4.75	21.7	8.4	2007	2007-08-29	7928.67	4246.26	17	1	1	3
1518	08:36:00	07:02:00	4.5	21.7	7.9	2007	2007-08-29	7941.22	4248.74	6	0	1	3
1519	12:53:00	11:07:00	4	22.7	8.4	2007	2007-08-30	7913.41	4251.03	8	0	1	3
1520	10:19:00	08:45:00	6	14.1	8.9	2007	2007-08-30	7913.77	4246.26	22	1	1	3
1521	09:28:00	07:30:00	6	12.4	5.8	2007	2007-08-30	7921.22	4243.75	27	1	1	3
1522	11:40:00	09:40:00	4	22.8	8.2	2007	2007-08-30	7900.78	4249.52	9	0	1	3
1523	09:00:00	10:30:00	4	6.9	9	2007	2007-08-25	8016.25	4223.73	33	0	0	3
1524	07:52:00	11:35:00	5	20.7	8.1	2007	2007-08-25	8026.26	4228.72	17	0	1	3
1525	10:09:00	12:30:00	4.5	19.3	8	2007	2007-08-25	8013.76	4231.24	15	0	1	3
1526	09:10:00	08:06:00	3.5	5.8	9.2	2007	2007-08-26	8008.69	4226.29	43	0	1	3
1527	07:55:00	06:50:00	1.6	21.2	8.38	2008	2008-09-11	8303.75	4158.6	8	1	1	1
1528	06:50:00	08:10:00	2.1	22	8.25	2008	2008-09-11	8258.75	4151.25	10	1	1	1
1529	05:30:00	05:30:00	1.5	22.1	8.29	2008	2008-09-11	8253.3	4155.75	10	1	1	1
1530	06:10:00	09:00:00	1.6	22.1	8.31	2008	2008-09-11	8253.75	4151.7	11	1	1	1
1531	09:46:00	07:53:00	1.4	21.7	8.34	2008	2008-09-12	8251.26	4148.29	11	1	1	1
1532	10:16:00	07:17:00	1.3	21.8	8.51	2008	2008-09-12	8248.75	4148.42	11	1	1	1
1533	11:25:00	05:50:00	1.7	21.8	8.35	2008	2008-09-12	8248.75	4154.8	11	1	1	1
1534	10:46:00	06:40:00	1.9	21.8	8.49	2008	2008-09-12	8248.75	4151.15	11	1	1	1
1535	11:15:00	05:30:00	1.1	21.8	8.43	2008	2008-09-13	8243.68	4200.28	9	1	1	1
1536	09:42:00	06:40:00	1.8	21.8	8.57	2008	2008-09-13	8236.25	4148.75	9	0	1	1
1537	05:13:00	05:26:00	0.4	21.9	8.31	2008	2008-09-13	8243.75	4154.98	11	1	1	1
1538	06:15:00	06:10:00	0.5	21.5	7.79	2008	2008-09-16	8228.5	4155.15	11	1	1	1
1539	07:10:00	04:50:00	2.2	21.4	7.78	2008	2008-09-16	8228.25	4200.85	10	1	1	1
1540	06:32:00	05:35:00	2.2	21.5	7.76	2008	2008-09-16	8228.5	4156.75	10	1	1	1
1541	09:34:00	05:04:00	1.4	21.3	8.03	2008	2008-09-17	8236.27	4158.77	11	1	1	1
1542	08:55:00	05:55:00	2.1	21.3	7.86	2008	2008-09-17	8233.75	4154.11	11	1	1	1
1543	08:10:00	06:53:00	1.8	21.3	8.02	2008	2008-09-17	8233.25	4148.8	10	1	1	1
1544	07:45:00	07:30:00	2.3	21.3	7.9	2008	2008-09-17	8233.3	4146.27	10	1	1	1
1545	09:17:00	08:05:00	1.7	21.1	8.64	2008	2008-09-18	8238	4140.73	11	1	1	1
1546	08:00:00	06:20:00	2	21.2	8.27	2008	2008-09-18	8231.71	4146.15	11	1	1	1
1547	08:55:00	07:35:00	2	21.3	8.18	2008	2008-09-18	8236.26	4141.77	11	1	1	1
1548	08:25:00	06:50:00	1.8	21.2	8.64	2008	2008-09-18	8233.75	4144.1	11	1	1	1
1549	10:06:00	06:30:00	3.6	17.1	9.75	2008	2008-10-16	8153.26	4206.26	21	0	1	2
1550	05:22:00	07:10:00	3.6	16.8	9.06	2008	2008-10-16	8150.72	4206.24	22	1	1	2
1551	08:12:00	16:05:00	2.5	15.3	5.96	2008	2008-10-16	8141.25	4206.25	24	1	1	2
1552	07:05:00	08:50:00	1.4	16.7	7.94	2008	2008-10-16	8146.25	4203.71	24	1	1	2
1553	13:15:00	05:50:00	3	17.2	9.98	2008	2008-10-17	8151.24	4213.76	16	1	1	2
1554	11:50:00	07:35:00	2.5	16.8	9.63	2008	2008-10-17	8138.76	4211.26	24	1	1	2
1555	11:00:00	08:40:00	3	16.8	9.56	2008	2008-10-17	8136.25	4209.73	24	1	1	2
1556	11:00:00	09:50:00	3	16.6	9.45	2008	2008-10-18	8142.24	4216.36	22	1	1	2
1557	10:10:00	08:30:00	3.9	16.7	9.41	2008	2008-10-18	8138.77	4216.22	22	1	1	2
1558	12:10:00	06:15:00	3	16.8	9.29	2008	2008-10-18	8146.28	4211.33	21	1	1	2
1559	09:30:00	07:35:00	4	16.7	9.47	2008	2008-10-18	8136.24	4213.76	23	1	1	2
1560	07:35:00	07:50:00	3.5	15.3	10.1	2008	2008-10-21	8141.27	4226.27	10	0	1	2
1561	08:10:00	08:30:00	4.2	15.7	9.72	2008	2008-10-21	8141.27	4223.75	15	1	1	2
1562	12:20:00	08:40:00	2	15.9	10.5	2008	2008-10-22	8206.25	4213.25	15	1	1	2
1563	13:15:00	06:50:00	3.8	15.5	10.4	2008	2008-10-22	8158.74	4213.79	13	0	0	2
1564	11:53:00	07:50:00	2.2	16.1	10.4	2008	2008-10-22	8206.22	4211.29	18	1	1	2
1565	11:20:00	06:55:00	2	16.1	10.3	2008	2008-10-22	8203.94	4211.26	18	1	1	2
1566	11:43:00	06:00:00	5.1	15.3	10.1	2008	2008-10-23	8153.57	4211.48	18	0	1	2
1567	09:40:00	08:00:00	1.3	15.8	10.1	2008	2008-10-23	8208.74	4208.76	21	1	1	2
1568	10:20:00	07:25:00	2	15.8	10	2008	2008-10-23	8206.25	4208.75	21	1	1	2
1569	09:15:00	09:50:00	2.4	12.9	10.4	2008	2008-10-31	8208.79	4201.25	22	1	1	2
1570	08:35:00	08:45:00	2.6	12.8	10.5	2008	2008-10-31	8206.25	4158.79	22	1	1	2
1571	07:25:00	07:30:00	1.5	12.9	10.6	2008	2008-10-31	8156.26	4153.77	23	1	1	2
1572	13:20:00	07:10:00	3	12.1	10.8	2008	2008-11-01	8216.33	4207.93	15	0	1	2
1573	11:30:00	10:05:00	1.8	12.7	10.8	2008	2008-11-01	8213.76	4158.75	20	1	1	2
1574	10:50:00	09:25:00	1.6	12.6	10.6	2008	2008-11-01	8211.25	4158.37	21	1	1	2
1575	12:25:00	08:30:00	2.1	12.7	10.9	2008	2008-11-01	8211.28	4203.73	21	1	1	2
1576	13:05:00	06:20:00	4.2	11.7	10.9	2008	2008-11-02	8226.28	4201.29	13	0	1	2
1577	12:15:00	08:40:00	2.1	12.3	11.1	2008	2008-11-02	8221.25	4156.29	17	1	1	2
1578	11:35:00	07:45:00	2.2	12.6	10.9	2008	2008-11-02	8218.73	4158.77	19	1	1	2
1579	11:40:00	07:05:00	1.8	10.7	11.5	2008	2008-11-03	8226.29	4151.24	12	1	1	2
1580	09:55:00	09:25:00	2.4	11.2	11.7	2008	2008-11-03	8221.28	4146.27	14	1	1	2
1581	10:40:00	08:27:00	2.3	10.9	11.6	2008	2008-11-03	8223.72	4141.36	14	1	1	2
1582	11:23:00	07:40:00	2	12.6	10.4	2008	2008-11-04	8211.33	4151.23	20	1	1	2
1583	07:45:00	07:35:00	1	10.7	10.7	2008	2008-11-06	8121.22	4236.25	12	1	1	2
1584	08:50:00	08:00:00	1.6	10.9	10.7	2008	2008-11-06	8118.64	4236.97	12	0	1	2
1585	09:50:00	10:40:00	3	11.6	10.5	2008	2008-11-06	8111.24	4235.08	15	1	1	2
1586	06:35:00	06:20:00	1	10.9	10.7	2008	2008-11-06	8130.5	4233.34	8	0	1	2
1587	08:20:00	07:05:00	3.5	11.3	10.4	2008	2008-11-07	8118.75	4236.25	13	1	1	2
1588	09:55:00	08:20:00	3	11.8	10.3	2008	2008-11-07	8113.74	4231.25	19	1	1	2
1589	08:50:00	07:35:00	3.5	11.8	10.3	2008	2008-11-07	8116.24	4233.76	16	0	1	2
1590	11:20:00	07:30:00	1	10.9	10.8	2008	2008-11-07	8113.75	4238.74	10	0	1	2
1591	11:00:00	05:35:00	2	11.4	10.5	2008	2008-11-08	8111.09	4233.03	17	0	1	2
1592	10:35:00	06:00:00	2	11.5	10.5	2008	2008-11-08	8108.49	4232.5	19	1	1	2
1593	08:50:00	06:55:00	3.5	11.3	10.4	2008	2008-11-08	8108.77	4228.77	20	1	1	2
1594	11:25:00	07:20:00	0.5	11.4	14	2008	2008-11-09	8046.32	4231.26	18	1	1	2
1595	10:35:00	08:05:00	1	12.1	10.5	2008	2008-11-09	8041.24	4227.53	20	1	1	2
1596	09:55:00	09:05:00	1	11.9	10.4	2008	2008-11-09	8043.78	4223.73	20	1	1	2
1597	08:35:00	10:30:00	2.5	12.3	10	2008	2008-11-09	8056.25	4223.76	18	1	1	2
1598	12:55:00	09:30:00	1	11.9	13.2	2008	2008-11-10	8108.74	4221.26	21	1	1	2
1599	12:20:00	08:35:00	1	11.8	13.4	2008	2008-11-10	8106.26	4218.77	22	1	1	2
1600	11:40:00	07:50:00	1	12.1	13.5	2008	2008-11-10	8101.25	4218.75	22	1	1	2
1601	13:05:00	06:00:00	1	11.3	13.1	2008	2008-11-11	8123.69	4229.73	18	1	1	2
1602	12:05:00	13:05:00	1	11.3	13.4	2008	2008-11-11	8125.62	4223.69	22	1	1	2
1603	11:05:00	08:20:00	1	11.3	12.9	2008	2008-11-11	8116.3	4223.72	21	1	1	2
1604	12:20:00	07:55:00	1.5	11.2	12	2008	2008-11-12	8126.11	4218.03	22	1	1	2
1605	09:25:00	08:35:00	1.5	11.2	12.9	2008	2008-11-12	8121.02	4216.25	22	1	1	2
1606	11:10:00	10:20:00	1.5	11.5	12.4	2008	2008-11-12	8131.26	4208.75	23	1	1	2
1607	10:35:00	09:35:00	2	11.5	12.3	2008	2008-11-12	8128.76	4208.72	23	1	1	2
1608	12:40:00	10:05:00	2	10.8	11.2	2008	2008-11-13	8133.6	4226.3	20	1	1	2
1609	12:15:00	09:40:00	2	10.5	10.6	2008	2008-11-13	8133.25	4222.9	21	1	1	2
1610	07:25:00	06:45:00	2	10.9	10.5	2008	2008-11-13	8126.26	4221.22	22	1	1	2
1611	11:35:00	07:45:00	2	11.1	11.2	2008	2008-11-13	8131.21	4218.72	22	1	1	2
1612	10:40:00	10:45:00	2.5	10.7	9.2	2008	2008-11-14	8133.65	4228.39	16	1	1	2
1613	09:05:00	09:00:00	2	10.6	10.3	2008	2008-11-14	8131.25	4223.76	21	1	1	2
1614	08:35:00	08:25:00	1.5	10.9	10.2	2008	2008-11-14	8128.6	4223.37	21	1	1	2
1615	13:30:00	06:55:00	3.5	7.2	7	2008	2008-08-27	8003.72	4231.29	31	1	1	3
1616	12:00:00	09:10:00	3.5	8.8	9.5	2008	2008-08-27	8006.17	4223.76	37	0	1	3
1617	13:25:00	06:20:00	3	22.2	8.5	2008	2008-08-28	8008.85	4243.06	12	1	1	3
1618	06:45:00	05:40:00	3.5	22.1	8.2	2008	2008-08-29	8008.73	4241.2	13	1	1	3
1619	12:55:00	06:30:00	3.5	11.4	7.5	2008	2008-08-29	8001.3	4241.26	27	1	1	3
1620	12:05:00	07:30:00	4	9.4	7.9	2008	2008-08-29	7953.74	4241.23	33	0	0	3
1621	11:15:00	08:25:00	3.5	6.3	9.6	2008	2008-08-29	7951.22	4236.15	50	0	1	3
1622	06:40:00	08:20:00	3.5	22	8.8	2008	2008-09-02	7956.22	4246.25	13	1	1	3
1623	07:05:00	07:40:00	4	22.4	8.8	2008	2008-09-02	7953.72	4246.27	12	0	1	3
1624	08:05:00	06:35:00	5	22.1	8.6	2008	2008-09-02	7948.73	4248.78	8	0	1	3
1625	07:30:00	07:10:00	4	21.9	8.4	2008	2008-09-02	7951.22	4246.27	15	1	1	3
1626	11:10:00	06:05:00	4.5	22.4	8.6	2008	2008-09-03	7941.23	4248.75	6	1	1	3
1627	10:40:00	07:05:00	5	10.3	5.2	2008	2008-09-03	7948.76	4243.78	28	1	1	3
1628	10:25:00	08:50:00	3	10.2	7.5	2008	2008-09-03	7943.72	4243.77	29	0	1	3
1629	10:40:00	06:45:00	5.5	14.2	6.2	2008	2008-09-04	7933.7	4246.27	22	1	1	3
1630	08:15:00	07:10:00	4.5	9.5	8.1	2008	2008-09-05	7938.72	4241.27	31	0	0	3
1631	11:50:00	10:55:00	2.2	22.9	8.5	2008	2008-09-06	7924.3	4250.2	13	1	1	3
1632	11:20:00	11:25:00	6	20	9.4	2008	2008-09-06	7926.39	4248.58	20	1	1	3
1633	10:15:00	11:15:00	2.2	22.5	8.3	2008	2008-09-07	7918.23	4251.27	11	1	1	3
1634	09:15:00	07:40:00	4	13.5	6.9	2008	2008-09-07	7916.25	4246.28	23	1	1	3
1635	10:25:00	09:25:00	3.5	22.2	7.4	2008	2008-09-08	7911.15	4251.03	9	0	1	3
1636	08:15:00	07:05:00	5	13.2	7.1	2008	2008-09-08	7913.71	4246.25	22	1	1	3
1637	11:15:00	05:50:00	4.5	20.1	9.1	2008	2008-09-04	7936.26	4248.81	19	1	1	3
1638	09:35:00	07:30:00	5	9.4	5.21	2008	2008-09-04	7938.7	4243.77	28	0	1	3
1639	10:15:00	08:35:00	5.5	8.6	8.65	2008	2008-09-05	7933.74	4238.78	31	0	0	3
1640	09:00:00	07:55:00	4.5	9.1	7.82	2008	2008-09-05	7938.75	4238.79	33	0	1	3
1641	09:45:00	09:20:00	4.5	6	9.22	2008	2008-09-05	7933.74	4236.25	46	0	0	3
1642	10:05:00	07:05:00	6.7	7.51	10.6	2008	2008-09-06	7928.78	4238.73	29	0	1	3
1643	08:30:00	06:55:00	4	12.1	8.37	2008	2008-09-07	7918.73	4243.76	25	0	1	3
1644	08:50:00	11:40:00	4.4	22	8.14	2008	2008-09-07	7918.76	4248.79	18	1	1	3
1645	10:00:00	09:00:00	5	22	8.1	2008	2008-09-08	7910.87	4248.71	19	0	1	3
1646	09:15:00	08:10:00	4.5	21.1	8.7	2008	2008-09-08	7903.77	4248.77	18	1	1	3
1647	09:45:00	07:20:00	3	19.8	8.2	2008	2008-08-25	8033.72	4228.75	17	1	1	3
1648	08:55:00	09:46:00	2.4	20.5	7.9	2008	2008-08-25	8026.25	4228.71	18	0	1	3
1649	08:05:00	08:55:00	1.3	23.1	8.4	2008	2008-08-25	8026.28	4233.74	10	1	1	3
1650	07:15:00	08:07:00	2	22.8	8.4	2008	2008-08-25	8033.68	4233.74	10	1	1	3
1651	11:00:00	09:25:00	4	22.2	8.6	2008	2008-08-26	8021.07	4228.77	17	0	1	3
1652	10:21:00	09:55:00	4.5	22.3	8.6	2008	2008-08-26	8023.77	4226.29	13	1	1	3
1653	11:35:00	08:30:00	5	7	7.2	2008	2008-08-26	8016.22	4228.76	32	1	1	3
1654	11:05:00	08:10:00	4	7.8	10.9	2008	2008-08-27	8013.72	4226.25	38	0	1	3
1655	08:25:00	09:28:00	3	22.1	8.9	2009	2009-09-08	8236.26	4148.79	8	0	1	1
1656	07:55:00	08:52:00	3.5	22	9	2009	2009-09-08	8236.23	4146.2	10	1	1	1
1657	07:25:00	06:16:00	4	21.2	8.7	2009	2009-09-08	8228.72	4153.73	10	1	1	1
1658	06:55:00	07:51:00	4	20.5	8.3	2009	2009-09-08	8228.76	4141.22	14	1	1	1
1659	11:48:00	08:14:00	3	22.3	9.6	2009	2009-09-09	8246.27	4148.77	11	1	1	1
1660	10:47:00	07:05:00	3	22.3	9.7	2009	2009-09-09	8243.75	4148.73	11	1	1	1
1661	11:13:00	07:35:00	3	22.1	8.9	2009	2009-09-09	8243.76	4146.22	8	0	1	1
1662	10:23:00	06:35:00	3	22.2	8.5	2009	2009-09-09	8243.77	4151.23	11	1	1	1
1663	10:45:00	08:26:00	3	21.9	9.42	2009	2009-09-10	8301.26	4158.77	9	1	1	1
1664	11:57:00	09:38:00	2	22.7	10.1	2009	2009-09-10	8248.58	4158.75	10	1	1	1
1665	09:30:00	07:06:00	2	21.8	10.1	2009	2009-09-10	8256.25	4148.74	11	1	1	1
1666	08:51:00	06:20:00	2.5	22.2	9.2	2009	2009-09-10	8250.63	4148.81	9	1	1	1
1667	11:45:00	06:10:00	1	23.1	10	2009	2009-09-11	8243.77	4201.24	6	1	1	1
1668	11:05:00	07:32:00	2	22.4	9.89	2009	2009-09-11	8238.7	4158.55	11	1	1	1
1669	10:33:00	08:21:00	2.5	22.4	9.74	2009	2009-09-11	8241.23	4156.24	11	1	1	1
1670	07:04:00	10:02:00	0.5	23	10	2009	2009-09-12	8236.41	4201.18	8	1	1	1
1671	05:16:00	08:00:00	2	22.4	9.38	2009	2009-09-12	8233.74	4153.75	10	1	1	1
1672	08:00:00	08:55:00	1.5	22.4	9.69	2009	2009-09-12	8238.71	4156.23	11	1	1	1
1673	07:27:00	07:47:00	3	22.1	9.52	2009	2009-09-13	8236.1	4151.26	9	1	1	1
1674	09:27:00	08:48:00	2	22.2	9.81	2009	2009-09-13	8236.24	4156.25	11	1	1	1
1675	08:27:00	08:19:00	1.5	22.2	9.77	2009	2009-09-13	8236.29	4153.74	11	1	1	1
1676	11:55:00	07:10:00	2	18.9	11.5	2009	2009-10-02	8223.73	4156.31	16	1	1	2
1677	11:03:00	08:50:00	3	18.4	11.3	2009	2009-10-02	8226.17	4151.1	11	1	1	2
1678	10:20:00	09:51:00	2	18.1	11.2	2009	2009-10-02	8226.25	4146.25	13	1	1	2
1679	12:19:00	06:21:00	2	18.8	11.2	2009	2009-10-02	8223.6	4158.55	16	1	1	2
1680	08:28:00	07:58:00	1.5	18.2	11.3	2009	2009-10-03	8223.72	4151.29	13	1	1	2
1681	11:02:00	08:40:00	1.5	18.2	11.4	2009	2009-10-03	8223.74	4148.73	14	1	1	2
1682	10:35:00	09:25:00	1.5	18.1	11.1	2009	2009-10-03	8221.41	4146.27	15	0	1	2
1683	07:54:00	07:10:00	1	18.4	11.4	2009	2009-10-03	8221.25	4153.71	16	1	1	2
1684	11:04:00	07:37:00	2	17.6	11.1	2009	2009-10-04	8218.74	4148.76	15	1	1	2
1685	05:52:00	08:15:00	2	17.9	11.2	2009	2009-10-04	8218.75	4146.2	16	1	1	2
1686	10:19:00	08:40:00	2	18	10.9	2009	2009-10-04	8216.21	4146.22	18	1	1	2
1687	12:02:00	06:12:00	2	17.3	11.5	2009	2009-10-05	8218.76	4158.76	19	1	1	2
1688	11:37:00	06:48:00	2	17.6	11.5	2009	2009-10-05	8216.22	4158.76	20	1	1	2
1689	09:42:00	08:14:00	1	16.1	11.3	2009	2009-10-05	8208.74	4148.73	21	1	1	2
1690	11:13:00	06:16:00	2.8	17.3	11.5	2009	2009-10-06	8203.71	4206.22	17	1	1	2
1691	10:34:00	06:54:00	2.5	17.1	11.6	2009	2009-10-06	8206.21	4203.51	22	1	1	2
1692	10:09:00	07:30:00	2.5	16.8	11.5	2009	2009-10-06	8208.71	4201.22	22	1	1	2
1693	09:41:00	06:53:00	3	16.7	11.5	2009	2009-10-07	8158.73	4203.71	22	1	1	2
1694	08:31:00	08:49:00	3.5	15.8	11.7	2009	2009-10-07	8206.28	4158.78	20	1	1	2
1695	08:55:00	08:15:00	3	16.1	11.7	2009	2009-10-07	8203.75	4158.75	22	1	1	2
1696	09:27:00	06:23:00	3.5	16	12.5	2009	2009-10-09	8211.16	4210.74	13	0	1	2
1697	08:34:00	07:08:00	2.5	16.1	12.5	2009	2009-10-09	8215.84	4207.97	13	0	1	2
1698	08:02:00	07:46:00	2	16.6	12.9	2009	2009-10-09	8218.6	4206.35	17	1	1	2
1699	07:15:00	08:34:00	1.5	16.3	11.9	2009	2009-10-09	8213.11	4201.68	21	1	1	2
1700	10:40:00	06:19:00	1	16.5	12.2	2009	2009-10-10	8151.25	4203.74	23	1	1	2
1701	11:16:00	07:08:00	2	16.6	12.3	2009	2009-10-10	8151.23	4158.94	24	1	1	2
1702	12:07:00	08:12:00	2	16.6	12.4	2009	2009-10-10	8143.72	4201.24	25	1	1	2
1703	12:32:00	08:39:00	2.2	16.7	12.3	2009	2009-10-10	8141.24	4201.24	25	1	1	2
1704	12:15:00	05:50:00	1	16.4	12.8	2009	2009-10-10	8148.42	4218.44	15	1	1	2
1705	11:25:00	06:50:00	1	16.4	12.1	2009	2009-10-11	8141.24	4213.74	23	1	1	2
1706	10:38:00	10:15:00	2.1	16.3	12.5	2009	2009-10-11	8133.72	4211.23	24	1	1	2
1707	09:53:00	08:35:00	2	16.3	12.2	2009	2009-10-11	8136.26	4206.23	25	0	1	2
1708	09:45:00	08:05:00	2	16	13.2	2009	2009-10-12	8131.15	4211.12	24	0	1	2
1709	10:57:00	08:49:00	2	15.9	13.2	2009	2009-10-12	8128.74	4213.73	24	1	1	2
1710	09:20:00	07:33:00	1.5	16	13.1	2009	2009-10-12	8131.38	4209.08	24	1	1	2
1711	10:23:00	07:20:00	1.5	15.7	13.2	2009	2009-10-13	8131.26	4221.11	23	1	1	2
1712	11:11:00	11:03:00	1.4	15.7	13.4	2009	2009-10-13	8128.72	4223.7	22	1	1	2
1713	09:27:00	08:02:00	1.5	15.7	13.6	2009	2009-10-13	8128.7	4216.07	23	1	1	2
1714	13:45:00	13:35:00	3	14.8	14.7	2009	2009-10-14	8118.57	4236.01	15	1	1	2
1715	13:04:00	10:05:00	3	15.2	14	2009	2009-10-14	8123.8	4233.2	16	1	1	2
1716	09:55:00	08:20:00	4	15	14.2	2009	2009-10-14	8138.55	4226	15	0	1	2
1717	09:15:00	07:45:00	1.5	15.6	13.2	2009	2009-10-14	8135.5	4223.26	21	1	1	2
1718	12:58:00	09:14:00	3	14.9	14.7	2009	2009-10-15	8113.76	4233.35	17	0	1	2
1719	11:50:00	07:44:00	2.5	15	14.8	2009	2009-10-15	8118.51	4230.29	20	1	1	2
1720	12:34:00	08:43:00	1.5	15	14.8	2009	2009-10-15	8113.64	4231	20	1	1	2
1721	08:06:00	06:27:00	1.5	13.9	5.6	2009	2009-10-17	8103.72	4228.75	20	1	1	2
1722	12:23:00	06:36:00	2.5	12.8	13.7	2009	2009-10-18	8043.69	4233.77	17	0	1	2
1723	13:11:00	06:24:00	0.6	13.3	12.3	2009	2009-10-19	8106.25	4221.21	22	1	1	2
1724	13:35:00	06:24:00	0.9	13.3	13.3	2009	2009-10-19	8103.76	4221.25	21	1	1	2
1725	12:45:00	09:17:00	1	13.4	12.8	2009	2009-10-19	8106.22	4218.73	22	0	1	2
1726	11:46:00	08:20:00	1	13.2	13.2	2009	2009-10-19	8058.73	4216.25	22	1	1	2
1727	10:21:00	07:11:00	1	13.1	11.9	2009	2009-10-20	8113.75	4221.25	22	1	1	2
1728	12:15:00	09:30:00	1	13.4	12.9	2009	2009-10-20	8126.16	4216.12	23	1	1	2
1729	11:34:00	08:39:00	1	13.2	12.9	2009	2009-10-20	8121.03	4213.81	23	0	1	2
1730	06:50:00	06:40:00	4	17.6	8.33	2009	2009-08-26	8006.22	4231.24	21	1	1	3
1731	10:30:00	07:55:00	7	6.17	11.4	2009	2009-08-26	8003.75	4226.2	44	0	0	3
1732	12:28:00	12:14:00	7	20.9	8.75	2009	2009-08-27	8006.19	4243.56	16	1	1	3
1733	11:50:00	06:02:00	5	10.7	10.6	2009	2009-08-27	8001.23	4241.28	28	0	1	3
1734	11:08:00	06:47:00	7	7.96	10.6	2009	2009-08-27	8003.79	4238.78	33	0	0	3
1735	09:50:00	08:23:00	6	5.39	10.8	2009	2009-08-27	7956.28	4236.24	48	0	0	3
1736	09:05:00	09:11:00	6	5.59	9.67	2009	2009-08-27	7956.22	4231.25	53	0	0	3
1737	11:14:00	11:03:00	5	18.9	8.69	2009	2009-08-28	7958.72	4243.75	21	0	1	3
1738	11:40:00	06:05:00	6	22.4	8.57	2009	2009-08-28	8001.26	4243.72	18	1	1	3
1739	10:40:00	06:38:00	7	8.99	9.97	2009	2009-08-28	7958.74	4241.29	32	0	1	3
1740	10:00:00	07:30:00	4	7.22	10.7	2009	2009-08-28	7953.75	4238.8	41	1	1	3
1741	10:06:00	06:40:00	6	21.9	8.48	2009	2009-08-29	7950.7	4247.45	14	1	1	3
1742	09:12:00	08:17:00	5	10.6	10.9	2009	2009-08-29	7948.72	4241.31	35	0	1	3
1743	08:35:00	09:00:00	5	8.15	10.8	2009	2009-08-29	7946.23	4238.74	39	0	0	3
1744	07:45:00	06:39:00	4	22.7	8.46	2009	2009-08-30	7946.57	4246.28	21	1	1	3
1745	08:15:00	07:06:00	6	21.3	8.03	2009	2009-08-30	7946.34	4244.12	26	1	1	3
1746	10:05:00	07:35:00	5	12.4	9.38	2009	2009-08-30	7943.79	4243.71	29	1	1	3
1747	10:59:00	05:55:00	5.5	21.3	8.54	2009	2009-09-02	7931.26	4248.73	18	1	1	3
1748	09:16:00	09:40:00	6	11.3	9.85	2009	2009-09-02	7921.01	4243.14	27	1	1	3
1749	10:35:00	06:23:00	6.5	21.4	8.49	2009	2009-09-02	7928.73	4248.5	21	1	1	3
1750	07:30:00	06:38:00	6.5	21.7	8.84	2009	2009-09-03	7924.05	4250.87	13	0	1	3
1751	08:10:00	11:24:00	6	21.4	7.24	2009	2009-09-03	7918.75	4248.76	18	1	1	3
1752	09:10:00	07:45:00	4.5	19.1	6.1	2009	2009-09-03	7918.77	4246.23	22	1	1	3
1753	08:38:00	08:17:00	6	17.1	8.6	2009	2009-09-03	7916.37	4246.37	23	1	1	3
1754	10:37:00	09:09:00	5.5	21.1	8.54	2009	2009-09-04	7912.36	4251.11	12	0	1	3
1755	07:15:00	06:39:00	4	21.4	8.6	2009	2009-09-04	7921.02	4248.66	15	1	1	3
1756	09:00:00	07:29:00	6	19.4	8.69	2009	2009-09-04	7913.77	4246.29	22	0	1	3
1757	10:52:00	10:10:00	5	21.8	8.38	2009	2009-08-30	7937.81	4246.21	23	1	1	3
1758	09:39:00	06:57:00	4	9.98	9.44	2009	2009-08-31	7938.77	4243.23	30	1	1	3
1759	09:13:00	07:33:00	5	9.42	9.34	2009	2009-08-31	7938.81	4241.21	31	0	1	3
1760	10:38:00	06:04:00	4	10.4	7.92	2009	2009-08-31	7936.23	4246.23	22	1	1	3
1761	08:40:00	08:10:00	5	7.18	10.6	2009	2009-08-31	7938.76	4238.74	34	0	0	3
1762	06:35:00	06:13:00	6	12.7	8.64	2009	2009-09-01	7936.31	4244.13	27	1	1	3
1763	10:34:00	11:30:00	9	21.7	8.41	2009	2009-09-01	7932.63	4244.79	21	1	1	3
1764	09:41:00	08:00:00	8	20.8	8.16	2009	2009-09-01	7931.25	4238.75	24	0	1	3
1765	09:07:00	07:22:00	7	6.04	9.58	2009	2009-09-01	7933.73	4236.25	46	0	0	3
1766	10:10:00	06:54:00	5.5	21.5	8.36	2009	2009-09-02	7926.28	4248.78	20	1	1	3
1767	10:55:00	10:40:00	0.3	20.7	6.99	2009	2009-08-24	8028.75	4233.74	9	0	1	3
1768	10:20:00	10:00:00	6	15.4	8.49	2009	2009-08-24	8026.19	4230.9	16	0	1	3
1769	08:45:00	08:20:00	3.5	15.7	7.09	2009	2009-08-24	8031.23	4221.25	22	0	1	3
1770	09:42:00	09:20:00	5	17.8	6.88	2009	2009-08-24	8026.23	4226.28	19	0	1	3
1771	08:05:00	07:40:00	4	13	7.19	2009	2009-08-24	8033.65	4221.21	21	0	1	3
1772	12:06:00	07:32:00	3.5	21.8	7.89	2009	2009-08-25	8013.72	4231.25	17	1	1	3
1773	14:04:00	09:25:00	3.5	6.75	9.98	2009	2009-08-25	8011.38	4223.7	34	0	1	3
1774	13:29:00	08:53:00	3.5	6.73	9.86	2009	2009-08-25	8013.74	4223.7	32	0	0	3
1775	12:54:00	08:18:00	3.5	6.26	9.73	2009	2009-08-25	8013.77	4226.21	38	0	1	3
1776	10:35:00	04:46:00	1.8	19.6	9.21	2010	2010-09-19	8241.21	4201.25	9	0	1	1
1777	07:37:00	05:15:00	2	19.7	9.41	2010	2010-09-19	8241.23	4158.8	11	1	1	1
1778	07:14:00	05:57:00	2	19.8	9.68	2010	2010-09-19	8238.8	4158.57	11	1	1	1
1779	06:50:00	06:21:00	3.7	19.6	9.72	2010	2010-09-19	8238.8	4156.27	11	1	1	1
1780	09:57:00	08:35:00	1.3	17.9	9.74	2010	2010-09-20	8306.2	4158.71	7	1	1	1
1781	09:34:00	08:05:00	1.3	18.1	9.61	2010	2010-09-20	8303.75	4158.72	8	1	1	1
1782	09:12:00	07:31:00	1.5	18.8	9.43	2010	2010-09-20	8301.22	4158.64	8	1	1	1
1783	08:36:00	06:46:00	1.5	18.8	9.49	2010	2010-09-20	8258.8	4156.22	10	1	1	1
1784	08:10:00	05:38:00	2	19.1	10.3	2010	2010-09-20	8256.25	4156.25	10	1	1	1
1785	10:55:00	07:10:00	1.3	19.4	9.59	2010	2010-09-21	8251.2	4151.28	11	1	1	1
1786	12:25:00	07:53:00	1.8	19.6	9.1	2010	2010-09-21	8246.25	4148.75	10	1	1	1
1787	11:47:00	08:36:00	1.8	19.6	8.99	2010	2010-09-21	8248.76	4146.23	6	0	1	1
1788	13:30:00	05:40:00	1.8	19.6	8.76	2010	2010-09-21	8243.82	4156.23	11	1	1	1
1789	13:04:00	06:19:00	1.8	19.6	9.02	2010	2010-09-21	8246.24	4153.75	11	1	1	1
1790	09:47:00	09:53:00	2.7	19.2	7.64	2010	2010-09-22	8241.26	4141.25	7	0	1	1
1791	11:23:00	08:10:00	1.8	18.1	7.74	2010	2010-09-22	8231.32	4143.55	12	1	1	1
1792	10:56:00	08:44:00	2.7	17.9	7.83	2010	2010-09-22	8231.25	4140.64	13	1	1	1
1793	11:53:00	07:36:00	2.3	18.2	7.7	2010	2010-09-22	8228.76	4146.2	12	0	1	1
1794	12:34:00	08:58:00	2	19.4	9.48	2010	2010-09-23	8233.75	4158.75	9	1	1	1
1795	11:53:00	08:10:00	3.7	19.7	5.68	2010	2010-09-23	8233.77	4153.75	11	1	1	1
1796	11:14:00	07:20:00	2.6	19.1	5.94	2010	2010-09-23	8233.75	4148.75	10	1	1	1
1797	13:38:00	10:10:00	2	17.9	10.5	2010	2010-09-23	8228.75	4156.25	11	0	1	1
1798	11:13:00	06:12:00	1	16.7	9.41	2010	2010-10-07	8223.75	4150.79	12	1	1	2
1799	08:23:00	08:51:00	1.2	16.9	9.06	2010	2010-10-07	8223.75	4146.44	14	1	1	2
1800	08:58:00	09:35:00	1.3	16.4	9.12	2010	2010-10-07	8221.25	4143.84	15	1	1	2
1801	09:24:00	10:14:00	1.3	16.7	9.1	2010	2010-10-07	8218.75	4143.46	16	0	1	2
1802	10:03:00	11:16:00	1.3	17.3	9.2	2010	2010-10-07	8216.25	4146.08	18	0	1	2
1803	15:20:00	05:23:00	3	17.4	9.82	2010	2010-10-08	8226.25	4158.6	14	1	1	2
1804	14:27:00	06:16:00	2	16.7	9.6	2010	2010-10-08	8226.28	4153.75	12	0	1	2
1805	12:39:00	08:02:00	1.5	17.3	9.58	2010	2010-10-08	8208.9	4151.03	21	1	1	2
1806	12:37:00	05:15:00	5.8	15.9	9.68	2010	2010-10-09	8223.27	4202.75	15	1	1	2
1807	11:57:00	06:10:00	1.8	17.2	9.76	2010	2010-10-09	8221.25	4158.78	17	1	1	2
1808	11:33:00	06:54:00	1.9	17.3	9.98	2010	2010-10-09	8218.78	4158.75	19	1	1	2
1809	09:35:00	09:26:00	2.5	17	9.71	2010	2010-10-09	8158.9	4156.7	23	0	1	2
1810	09:03:00	08:47:00	1.2	17.4	10.1	2010	2010-10-09	8201.34	4153.75	22	1	1	2
1811	12:46:00	05:18:00	2.5	15.6	10.2	2010	2010-10-10	8223.5	4205.61	11	1	1	2
1812	12:01:00	06:55:00	2.3	17.2	10	2010	2010-10-10	8218.75	4201.25	19	1	1	2
1813	11:12:00	08:38:00	2.2	17.4	10.5	2010	2010-10-10	8211.2	4158.75	21	0	1	2
1814	10:36:00	09:20:00	2.1	17.3	10.2	2010	2010-10-10	8206.27	4158.75	22	0	1	2
1815	07:45:00	06:46:00	2.8	17.3	10.4	2010	2010-10-11	8213.75	4201.25	20	0	1	2
1816	08:14:00	07:21:00	2.3	17.3	10.4	2010	2010-10-11	8211.25	4201.25	21	1	1	2
1817	05:56:00	08:05:00	3.1	17.3	10.4	2010	2010-10-11	8206.25	4201.25	22	0	1	2
1818	11:09:00	05:40:00	3.9	16	10.3	2010	2010-10-12	8216.25	4208.25	14	0	1	2
1819	10:40:00	06:20:00	4.6	16.3	9.4	2010	2010-10-12	8213.25	4206.01	20	0	1	2
1820	10:12:00	06:58:00	4.3	17.3	10.5	2010	2010-10-12	8211.3	4203.59	21	0	1	2
1821	08:54:00	08:45:00	4.2	17	10.2	2010	2010-10-12	8203.75	4203.57	22	0	1	2
1822	10:03:00	07:10:00	3.3	16.3	10.3	2010	2010-10-13	8156.88	4206.45	20	0	1	2
1823	12:34:00	05:06:00	3.4	16	11	2010	2010-10-13	8156.26	4213.26	13	1	1	2
1824	11:36:00	06:06:00	3.2	16.7	10.6	2010	2010-10-13	8151.29	4208.56	21	0	1	2
1825	10:53:00	08:07:00	4.3	17.1	10.8	2010	2010-10-13	8148.75	4205.59	14	1	1	2
1826	11:33:00	05:15:00	3.7	16.2	11	2010	2010-10-14	8151.25	4214.12	14	1	1	2
1827	10:23:00	07:04:00	4.4	17.1	11.1	2010	2010-10-14	8143.75	4210.95	20	0	1	2
1828	09:41:00	07:58:00	4.4	17	11.1	2010	2010-10-14	8141.25	4206.1	20	1	1	2
1829	09:17:00	08:32:00	4.2	17	11	2010	2010-10-14	8141.25	4203.75	19	1	1	2
1830	10:55:00	07:18:00	2.7	16.6	11.2	2010	2010-10-15	8141.25	4215.48	20	1	1	2
1831	11:30:00	08:10:00	3.6	17	11.1	2010	2010-10-15	8138.75	4216.21	20	0	1	2
1832	09:50:00	06:02:00	2.9	16.9	11	2010	2010-10-15	8136.25	4208.55	21	1	1	2
1833	12:34:00	09:30:00	2.7	16.9	11	2010	2010-10-15	8136.25	4218.7	22	1	1	2
1834	12:07:00	09:01:00	4.1	16.8	10.9	2010	2010-10-15	8133.75	4218.38	23	0	1	2
1835	12:28:00	08:32:00	4.7	15.9	11.5	2010	2010-10-16	8131.5	4231.25	14	0	1	2
1836	12:54:00	09:05:00	4.6	16.2	10.9	2010	2010-10-16	8128.75	4231.44	15	1	1	2
1837	11:40:00	07:40:00	4.6	16.4	11.2	2010	2010-10-16	8133.75	4226.2	19	1	1	2
1838	13:34:00	10:03:00	4.2	16.5	10.8	2010	2010-10-16	8123.75	4229.22	19	0	1	2
1839	14:08:00	10:46:00	3.3	16.6	11.3	2010	2010-10-16	8124.52	4226.25	21	0	1	2
1840	13:47:00	06:35:00	5.7	16	11.3	2010	2010-10-17	8121.25	4233.63	16	1	1	2
1841	13:23:00	07:16:00	5.8	15.7	11.6	2010	2010-10-17	8118.75	4233.5	17	1	1	2
1842	12:58:00	07:52:00	6.9	16.2	11	2010	2010-10-17	8116.61	4231.15	20	1	1	2
1843	12:12:00	09:14:00	5.1	15.9	11.4	2010	2010-10-17	8113.75	4228.62	20	0	1	2
1844	13:14:00	05:57:00	2.4	14.9	12	2010	2010-10-18	8103.75	4238.2	11	1	1	2
1845	12:05:00	07:29:00	3.3	15.8	11.6	2010	2010-10-18	8101.25	4233.39	18	1	1	2
1846	11:33:00	08:05:00	3.7	15.9	11.6	2010	2010-10-18	8103.75	4231.01	19	1	1	2
1847	12:28:00	06:55:00	2.8	15.8	12.2	2010	2010-10-18	8058.75	4233.7	17	1	1	2
1848	10:25:00	09:52:00	3.6	16.1	11.2	2010	2010-10-18	8106.25	4223.64	21	0	1	2
1849	14:23:00	11:12:00	3.6	15.4	12.4	2010	2010-10-19	8041.25	4228.57	19	0	1	2
1850	13:35:00	10:00:00	3.7	15.5	12.3	2010	2010-10-19	8041.25	4223.33	20	0	1	2
1851	13:07:00	09:27:00	3.9	15.6	11.8	2010	2010-10-19	8038.75	4221.25	21	1	1	2
1852	12:18:00	08:31:00	3.5	15.6	12.3	2010	2010-10-19	8046.25	4220.96	21	0	1	2
1853	11:13:00	07:20:00	3.1	15.8	11.8	2010	2010-10-19	8056.25	4219.02	21	0	1	2
1854	15:17:00	06:19:00	3.1	15.2	13.1	2010	2010-10-20	8053.63	4236.25	15	1	1	2
1855	14:42:00	06:58:00	4.1	14.8	13.1	2010	2010-10-20	8048.43	4236.25	15	0	1	2
1856	14:10:00	07:42:00	3.2	14.4	13.2	2010	2010-10-20	8043.7	4236.25	10	0	1	2
1857	13:45:00	08:16:00	3.9	14.6	13.7	2010	2010-10-20	8043.75	4233.31	17	1	1	2
1858	12:35:00	10:01:00	3.1	15.3	12.3	2010	2010-10-20	8051.25	4228.63	19	0	1	2
1859	07:20:00	07:43:00	2.1	15.2	12	2010	2010-10-23	8121.33	4223.96	18	0	1	2
1860	07:50:00	08:27:00	2.3	15.1	11.9	2010	2010-10-23	8118.78	4221.31	22	1	1	2
1861	09:15:00	10:36:00	2.1	14.9	11.8	2010	2010-10-23	8121.25	4216.25	23	0	1	2
1862	08:45:00	09:54:00	2.6	15.1	11.9	2010	2010-10-23	8118.78	4218.75	22	0	1	2
1863	08:21:00	05:10:00	2	15.1	11.8	2010	2010-10-23	8116.25	4218.75	22	0	1	2
1864	11:39:00	09:24:00	3.2	15.2	13.7	2010	2010-10-24	8126.25	4221.25	22	1	1	2
1865	13:01:00	07:55:00	3.7	15.2	13.2	2010	2010-10-24	8131.19	4216.31	23	0	1	2
1866	12:09:00	08:41:00	3.1	15.1	12.8	2010	2010-10-24	8126.25	4218.76	23	1	1	2
1867	14:20:00	06:28:00	3.3	14.9	13.3	2010	2010-10-24	8131.25	4211.27	24	1	1	2
1868	13:47:00	06:55:00	3.2	14.9	12.5	2010	2010-10-24	8128.76	4211.23	24	1	1	2
1869	07:15:00	06:30:00	4.5	22.3	8.44	2010	2010-08-30	8008.75	4241.32	13	1	1	3
1870	07:40:00	07:05:00	4.5	22.7	8.58	2010	2010-08-30	8008.75	4238.75	13	0	1	3
1871	14:16:00	08:42:00	3.7	22.9	8.46	2010	2010-08-30	8006.25	4231.67	9	1	1	3
1872	12:51:00	10:15:00	6.5	6.02	9.07	2010	2010-08-30	8003.25	4225.93	43	0	0	3
1873	15:25:00	07:07:00	5	11.2	4.47	2010	2010-08-31	7933.75	4243.5	28	0	1	3
1874	14:05:00	08:39:00	6	7.93	6.29	2010	2010-08-31	7933.75	4238.54	32	0	0	3
1875	14:33:00	05:45:00	5.6	23.4	8.31	2010	2010-09-01	7913.76	4251.41	6	0	0	3
1876	14:09:00	06:30:00	6	23	7.88	2010	2010-09-01	7911.25	4251.4	8	0	1	3
1877	12:30:00	06:53:00	5.5	16.9	2.94	2010	2010-09-01	7911.26	4248.52	20	0	1	3
1878	13:20:00	07:46:00	6	19.4	4.59	2010	2010-09-01	7903.75	4248.58	18	1	1	3
1879	13:09:00	06:36:00	4.8	17.8	5.11	2010	2010-09-02	7931.29	4248.54	18	1	1	3
1880	12:26:00	07:23:00	5	22.6	7.61	2010	2010-09-02	7926.29	4246.11	16	1	1	3
1881	09:42:00	10:25:00	5.5	18.1	2.69	2010	2010-09-02	7916.25	4248.8	21	1	1	3
1882	11:38:00	08:17:00	5	9.45	2.37	2010	2010-09-02	7921.25	4243.58	27	0	1	3
1883	15:16:00	07:30:00	4	9.08	4.36	2010	2010-09-03	7941.18	4243.78	29	0	0	3
1884	13:05:00	09:15:00	4.5	8.27	4.75	2010	2010-09-03	7936.28	4241.25	28	0	0	3
1885	09:21:00	07:05:00	3.7	18.1	6.1	2010	2010-09-07	7943.76	4248.8	9	0	1	3
1886	08:17:00	05:55:00	4.7	17.1	5.37	2010	2010-09-07	7936.25	4248.89	17	0	1	3
1887	10:08:00	08:05:00	5.5	13.6	5.92	2010	2010-09-07	7948.75	4246.55	15	0	1	3
1888	11:01:00	09:00:00	4	16.9	4.5	2010	2010-09-07	7946.25	4241.57	16	0	1	3
1889	11:35:00	09:40:00	4.5	17	4.26	2010	2010-09-07	7946.27	4239.04	37	0	1	3
1890	15:24:00	06:46:00	2.7	20.2	5.93	2010	2010-09-09	7953.75	4246.32	12	0	1	3
1891	14:50:00	07:15:00	4.7	18.5	4.32	2010	2010-09-09	7953.75	4243.45	26	1	1	3
1892	14:49:00	07:53:00	5.5	9.94	4.89	2010	2010-08-31	7933.75	4240.75	29	0	1	3
1893	16:00:00	06:34:00	4.5	11.8	5.45	2010	2010-08-31	7933.75	4246.16	22	0	1	3
1894	13:30:00	09:27:00	5.5	6.21	5.95	2010	2010-08-31	7933.75	4236.06	47	0	0	3
1895	12:00:00	08:56:00	6	11.9	2.63	2010	2010-09-01	7913.75	4246.18	22	1	1	3
1896	11:06:00	08:58:00	5.3	11.8	1.19	2010	2010-09-02	7918.75	4244.09	26	0	1	3
1897	10:35:00	11:01:00	5.5	16.4	1.62	2010	2010-09-02	7918.75	4246.62	22	0	1	3
1898	10:06:00	09:52:00	5	12.4	1.28	2010	2010-09-02	7916.25	4246.57	23	0	1	3
1899	15:58:00	06:40:00	4.7	12.6	4.77	2010	2010-09-03	7936.3	4246.22	24	0	1	3
1900	13:41:00	10:02:00	5.2	9.02	6.22	2010	2010-09-03	7938.71	4238.78	33	0	0	3
1901	11:40:00	11:25:00	5.5	20.1	7.06	2010	2010-08-28	8023.75	4231.25	15	0	1	3
1902	10:37:00	09:56:00	4.5	15.1	2.66	2010	2010-08-28	8028.7	4228.8	18	0	1	3
1903	11:07:00	10:33:00	4	14.9	2.98	2010	2010-08-28	8026.25	4228.72	17	0	1	3
1904	05:50:00	09:05:00	3.5	14.3	2.24	2010	2010-08-28	8031.26	4223.76	21	0	1	3
1905	09:16:00	08:25:00	3	14.5	3.37	2010	2010-08-28	8031.27	4221.25	22	0	1	3
1906	12:50:00	10:40:00	5	6.35	8.56	2010	2010-08-29	8013.75	4226.46	38	0	0	3
1907	13:52:00	11:30:00	6	7.01	8.05	2010	2010-08-29	8011.26	4223.75	35	0	1	3
1908	13:50:00	09:16:00	5	9.52	5.78	2010	2010-08-30	8008.75	4231.14	17	1	1	3
1909	08:45:00	09:30:00	1.5	21	9.5	2011	2011-09-15	8238.87	4141.14	10	1	1	1
1910	06:35:00	06:50:00	1.5	21.2	10.5	2011	2011-09-15	8228.36	4152.32	7	0	1	1
1911	07:30:00	07:55:00	1.5	20.9	9.7	2011	2011-09-15	8231.24	4146.23	11	1	1	1
1912	08:10:00	08:50:00	1.5	21.2	9.9	2011	2011-09-15	8233.71	4141.26	13	1	1	1
1913	11:50:00	06:30:00	1	20.7	10.3	2011	2011-09-16	8243.72	4148.72	9	1	1	1
1914	11:00:00	08:55:00	1	20.5	9.5	2011	2011-09-16	8246.26	4143.75	9	1	1	1
1915	10:30:00	07:35:00	1	20.5	9.7	2011	2011-09-16	8243.71	4143.72	11	1	1	1
1916	10:00:00	08:10:00	1	20.1	10.1	2011	2011-09-16	8241.22	4141.27	8	0	1	1
1917	10:50:00	08:55:00	0.75	20.1	9.6	2011	2011-09-17	8251.24	4151.28	11	1	1	1
1918	10:15:00	08:15:00	0.75	20.1	9.8	2011	2011-09-17	8253.74	4148.72	11	1	1	1
1919	09:45:00	07:45:00	0.75	20.3	9.9	2011	2011-09-17	8250.95	4148.28	10	1	1	1
1920	06:50:00	07:00:00	0.75	20.4	9.8	2011	2011-09-17	8246.33	4148.88	11	1	1	1
1921	09:50:00	07:20:00	1	19.5	8.4	2011	2011-09-18	8256.26	4156.06	10	1	1	1
1922	11:00:00	06:30:00	1	19.5	8.2	2011	2011-09-18	8251.25	4158.75	10	1	1	1
1923	06:15:00	08:45:00	1	20.1	9.7	2011	2011-09-18	8246.17	4154.19	11	1	1	1
1924	06:00:00	05:45:00	2	16.5	9.4	2011	2011-10-10	8226.26	4201.22	12	1	1	2
1925	07:20:00	07:25:00	2	16.6	10	2011	2011-10-10	8223.35	4151.15	12	0	1	2
1926	08:05:00	08:35:00	2	16.6	9.4	2011	2011-10-10	8223.72	4146.26	14	1	1	2
1927	08:40:00	09:10:00	2	16.7	8.8	2011	2011-10-10	8226.23	4143.74	13	1	1	2
1928	07:45:00	07:00:00	2	16.7	9.7	2011	2011-10-11	8221.27	4151.26	12	0	1	2
1929	09:55:00	07:55:00	2	16.7	9.8	2011	2011-10-11	8221.37	4146.19	15	1	1	2
1930	10:25:00	08:30:00	2	16.2	9.4	2011	2011-10-11	8218.62	4148.75	16	1	1	2
1931	11:20:00	06:00:00	1	17	8	2011	2011-10-12	8221.31	4206.24	12	0	1	2
1932	10:55:00	06:15:00	1	16.5	7.3	2011	2011-10-12	8219.03	4205.96	16	1	1	2
1933	10:30:00	06:55:00	1	16.6	7.1	2011	2011-10-12	8220.88	4203.43	17	1	1	2
1934	09:40:00	08:25:00	1	16	7	2011	2011-10-12	8218.79	4158.52	18	0	1	2
1935	07:45:00	06:20:00	2	16.2	7	2011	2011-10-13	8214.26	4201.65	20	1	1	2
1936	09:20:00	07:25:00	2.5	15.5	7	2011	2011-10-13	8213.68	4153.75	20	1	1	2
1937	09:40:00	07:50:00	2	16.1	6.9	2011	2011-10-13	8211.31	4153.88	20	1	1	2
1938	10:20:00	08:45:00	2	16.5	7.2	2011	2011-10-13	8206.77	4151.42	22	1	1	2
1939	09:25:00	11:25:00	1	16.2	7.3	2011	2011-10-17	8153.67	4206.17	21	1	1	2
1940	08:25:00	09:55:00	1	16	7.4	2011	2011-10-17	8158.6	4201.6	21	1	1	2
1941	12:00:00	05:50:00	1.5	15.6	7.7	2011	2011-10-18	8153.66	4208.68	19	1	1	2
1942	10:40:00	07:00:00	1.5	15.5	7.8	2011	2011-10-18	8156.29	4201.29	23	1	1	2
1943	08:40:00	08:10:00	1.5	15.5	7.8	2011	2011-10-18	8203.68	4156.54	21	1	1	2
1944	09:10:00	08:45:00	1.5	15.7	7.6	2011	2011-10-18	8158.72	4157.38	23	1	1	2
1945	12:30:00	05:50:00	2	15.3	7.6	2011	2011-10-19	8148.46	4213.85	19	1	1	2
1946	11:55:00	06:55:00	2	15.2	7.6	2011	2011-10-19	8143.71	4211.28	22	1	1	2
1947	11:05:00	09:15:00	2	15.2	7.6	2011	2011-10-19	8146.2	4203.73	24	1	1	2
1948	10:25:00	08:30:00	1.5	15.3	7.9	2011	2011-10-19	8143.77	4201.21	24	1	1	2
1949	07:40:00	08:20:00	1	14.5	8	2011	2011-10-23	8133.88	4211.16	24	1	1	2
1950	08:15:00	07:35:00	1	14.5	8	2011	2011-10-23	8133.78	4208.79	24	1	1	2
1951	11:15:00	05:50:00	1.5	14.1	7.9	2011	2011-10-24	8148.73	4218.76	13	1	1	2
1952	10:45:00	06:25:00	1.5	13.5	7.5	2011	2011-10-24	8148.56	4221.21	12	1	1	2
1953	10:10:00	07:10:00	1.5	14	7.8	2011	2011-10-24	8143.75	4221.06	18	1	1	2
1954	09:25:00	07:55:00	1.5	14.2	7.9	2011	2011-10-24	8138.54	4218.91	22	1	1	2
1955	12:00:00	10:05:00	2	13	7.8	2011	2011-10-25	8114.97	4238.08	11	1	1	2
1956	10:10:00	07:55:00	2	13.9	7.7	2011	2011-10-25	8135.82	4228.17	14	1	1	2
1957	08:30:00	06:55:00	2	14.2	8.1	2011	2011-10-25	8135.96	4221.23	21	1	1	2
1958	09:00:00	06:15:00	2	14.2	7.9	2011	2011-10-25	8133.63	4223.7	22	1	1	2
1959	11:30:00	07:45:00	1.25	13.6	8	2011	2011-10-26	8106.58	4236.16	14	0	1	2
1960	11:00:00	06:55:00	1.25	13.6	7.8	2011	2011-10-26	8108.9	4236.32	13	0	1	2
1961	10:35:00	06:25:00	1	13.5	8.2	2011	2011-10-26	8111.72	4236.62	13	1	1	2
1962	12:00:00	08:10:00	1	13.8	8.2	2011	2011-10-26	8103.88	4233.87	17	0	1	2
1963	08:55:00	06:00:00	1	13.5	8.1	2011	2011-10-27	8101	4235.86	13	1	1	2
1964	09:40:00	06:55:00	1	13.5	8.2	2011	2011-10-27	8053.87	4236.26	14	0	1	2
1965	10:20:00	07:50:00	0.8	13.2	8.3	2011	2011-10-27	8048.99	4236.23	15	0	1	2
1966	11:15:00	11:55:00	1.5	13.7	8.4	2011	2011-10-27	8046.16	4228.7	18	1	1	2
1967	09:15:00	09:05:00	1.5	13.5	8.2	2011	2011-10-28	8036.73	4226.49	18	1	1	2
1968	11:15:00	07:00:00	1.5	13.6	8.2	2011	2011-10-28	8043.76	4223.75	19	1	1	2
1969	10:40:00	07:35:00	2	13.7	8.1	2011	2011-10-28	8041.45	4221.28	20	1	1	2
1970	10:15:00	08:00:00	1.5	13.7	8.3	2011	2011-10-28	8041.04	4219.23	20	1	1	2
1971	11:05:00	06:50:00	2	13.3	8.3	2011	2011-10-29	8051.15	4226.15	20	0	1	2
1972	10:30:00	07:20:00	1.5	13.4	8.4	2011	2011-10-29	8051.12	4223.8	21	1	1	2
1973	10:15:00	06:10:00	1	13.3	8.5	2011	2011-10-30	8058.7	4226.31	20	1	1	2
1974	09:50:00	06:50:00	1	13.2	8.4	2011	2011-10-30	8056.7	4226.31	20	1	1	2
1975	09:20:00	07:20:00	1	13.4	8.5	2011	2011-10-30	8056.34	4223.99	21	1	1	2
1976	08:30:00	08:20:00	1	13.4	8.5	2011	2011-10-30	8056.15	4216.45	20	1	1	2
1977	11:40:00	12:05:00	2	13.2	8.5	2011	2011-10-31	8111.07	4228.75	20	1	1	2
1978	10:10:00	07:50:00	2	13.4	8.4	2011	2011-10-31	8106.47	4216.3	22	1	1	2
1979	09:25:00	06:35:00	2	13.4	8.3	2011	2011-10-31	8101.32	4218.81	21	1	1	2
1980	09:00:00	07:00:00	2	13.4	8.4	2011	2011-10-31	8101.26	4216.27	22	1	1	2
1981	10:40:00	07:00:00	1	13.4	8.6	2011	2011-11-01	8118.81	4221.07	22	1	1	2
1982	11:20:00	06:10:00	1	13.2	8.7	2011	2011-11-01	8113.9	4223.64	21	1	1	2
1983	09:50:00	11:45:00	1	13.4	8.6	2011	2011-11-01	8123.36	4215.91	23	1	1	2
1984	08:40:00	08:10:00	1	13.4	8.7	2011	2011-11-01	8113.7	4213.83	22	1	1	2
1985	13:05:00	06:00:00	3.5	13	8.4	2011	2011-11-02	8118.95	4228.62	20	1	1	2
1986	11:00:00	07:50:00	1	13.3	8.3	2011	2011-11-02	8126.17	4216.02	23	1	1	2
1987	10:25:00	08:30:00	1	13.3	8.4	2011	2011-11-02	8131.11	4213.57	23	1	1	2
1988	09:45:00	09:25:00	1	13.2	8.4	2011	2011-11-02	8126.29	4211.45	23	1	1	2
1989	09:25:00	09:50:00	1	13.3	8.5	2011	2011-11-02	8123.77	4211.35	23	1	1	2
1990	12:03:00	07:55:00	3.5	5.45	11.1	2011	2011-08-31	8006.27	4226.26	43	0	0	3
1991	12:10:00	07:10:00	2	8.7	10.5	2011	2011-09-01	8006.15	4231.27	20	0	0	3
1992	14:00:00	11:33:00	2.5	21.1	9.4	2011	2011-09-02	8010.82	4241.16	11	1	1	3
1993	10:00:00	09:35:00	3	5.2	11.1	2011	2011-09-02	8006.32	4228.76	53	0	0	3
1994	11:00:00	08:17:00	3	5.9	11.3	2011	2011-09-02	8001.24	4226.3	50	0	1	3
1995	07:10:00	06:55:00	3	16.5	8	2011	2011-09-05	8003.77	4241.14	18	1	1	3
1996	09:51:00	11:10:00	4	9.3	10.7	2011	2011-09-05	7951.23	4243.78	27	0	1	3
1997	09:15:00	09:05:00	4	5.6	11.5	2011	2011-09-05	7951.14	4241.32	36	0	0	3
1998	08:11:00	07:51:00	3	5.5	11.5	2011	2011-09-05	7956.7	4236.49	50	0	0	3
1999	12:07:00	06:30:00	3.5	18.1	10.1	2011	2011-09-06	7956.25	4246.23	13	1	1	3
[truncated: 503 more rows]

## Sheet: Field_Description
SITE	Alpha numeric site name.
SET_TIME	Start time of nets being fished (24 hour)
LIFT_TIME	End time of nets being fished (24 hour)
SECCHI	Transparency measured by secchi disk (m). Variable with time of day.
GEARTEMP	Water temperature at bottom of net fished (degrees Celsius)
DO_GEAR	Disolved oxygen (mg / l) at bottom of net.
YEAR	Year in yyyy
LIFTDATE	Date nets lifted.
LONGDMM	Longitude in degrees, minutes, decimal minutes
LATDMM	Latitude in degrees, minutes, decimal minutes
GEARDEPTH	Depth from surface to bottom of gill net.
JUVENILE_ABSENCE_PRESENCE	Absence(0)/presence(1) of juveniles (age<2).
ADULT_ABSENCE_PRESENCE	Absence(0)/presence(1) of adults (age>=2).
BASIN	West, West-Central, East-Central, Pennsylvania Ridge, East, East Cap Area in numeric form ie: 1,2,3,7,4,5
